# Supplementary material for: Genomic epidemiology of the early stages of the SARS-CoV-2 outbreak in Russia
Source: Nat Commun. 2021 Jan 28;12:649. doi: 10.1038/s41467-020-20880-z (PMC7844267; doi:10.1038/s41467-020-20880-z)
Supplement: Supplementary file 4 — Supplementary Data 1 [file 41467_2020_20880_MOESM4_ESM.xlsx]

## Sheet: Sheet1
Sample preparation info
Specimen	Virus/primary specimen	Primer set used	PCR kit	Temperature profile	Virus name	Sequencing date	Barcode	Barcode sequence	Fastq file name
3524	S	ARTIC v1	SuperScript™ IV One-Step RT-PCR System (Thermo)	Program 1	hCoV-19/Russia/StPetersburg-3524/2020	2020-03-17	No barcode		3524_20200317.fastq
	S	ARTIC v2	SuperScript™ IV One-Step RT-PCR System (Thermo)	Program 2	hCoV-19/Russia/StPetersburg-RII3524S/2020	2020-03-31	NB01	CACAAAGACACCGACAACTTTCTT	3524s_20200331.fastq
	V	ARTIC v2	SuperScript™ IV One-Step RT-PCR System (Thermo)	Program 2	hCoV-19/Russia/StPetersburg-RII3524V/2020	2020-03-31	NB04	TAGGGAAACACGATAGAATCCGAA	3524v_20200331.fastq
3992	S	ARTIC v2	SuperScript™ IV One-Step RT-PCR System (Thermo)	Program 2	hCoV-19/Russia/StPetersburg-RII3992S/2020	2020-03-31	NB02	ACAGACGACTACAAACGGAATCGA	3992s_20200331.fastq
	V	ARTIC v2	SuperScript™ IV One-Step RT-PCR System (Thermo)	Program 2	hCoV-19/Russia/StPetersburg-RII3992V/2020	2020-03-31	NB05	AAGGTTACACAAACCCTGGACAAG	3992v_20200331.fastq
3997	S	ARTIC v2	SuperScript™ IV One-Step RT-PCR System (Thermo)	Program 2	hCoV-19/Russia/StPetersburg-RII3997S/2020	2020-03-31	NB03	CCTGGTAACTGGGACACAAGACTC	3997s_20200331.fastq
	V	ARTIC v2	SuperScript™ IV One-Step RT-PCR System (Thermo)	Program 2	hCoV-19/Russia/StPetersburg-RII3997/2020	2020-03-31	NB06	GACTACTTTCTGCCTTTGCGAGAA	3997v_20200331.fastq
4144	S	ARTIC v2	SuperScript™ IV One-Step RT-PCR System (Thermo)	Program 2	hCoV-19/Russia/StPetersburg-RII4144S/2020	2020-03-31	NB07	AAGGATTCATTCCCACGGTAACAC	4144s_20200331.fastq
	S	ARTIC v2 mod	BioMaster RT-PCR Premium (Biolabmix)	Program 3	hCoV-19/Russia/StPetersburg-RII4144S/2020	2020-04-11	BC01	AAGAAAGTTGTCGGTGTCTTTGTG	4144s_20200411.fastq
4307	S	ARTIC v2	SuperScript™ IV One-Step RT-PCR System (Thermo)	Program 2	hCoV-19/Russia/StPetersburg-RII4307S/2020	2020-03-31	NB08	ACGTAACTTGGTTTGTTCCCTGAA	4307s_20200331.fastq
	S	ARTIC v2 mod	BioMaster RT-PCR Premium (Biolabmix)	Program 3	hCoV-19/Russia/StPetersburg-RII4307S/2020	2020-04-11	BC06	TTCTCGCAAAGGCAGAAAGTAGTC	4307s_20200411.fastq
	V	ARTIC v2 mod	BioMaster RT-PCR Premium (Biolabmix)	Program 3	hCoV-19/Russia/StPetersburg-RII4307V/2020	2020-04-11	BC33	CAGACTTGGTACGGTTGGGTAACT	4307v_20200411.fastq
4308	S	ARTIC v2	SuperScript™ IV One-Step RT-PCR System (Thermo)	Program 2	hCoV-19/Russia/StPetersburg-RII4308S/2020	2020-03-31	NB09	AACCAAGACTCGCTGTGCCTAGTT	4308s_20200331.fastq
	S	ARTIC v2 mod	BioMaster RT-PCR Premium (Biolabmix)	Program 3	hCoV-19/Russia/StPetersburg-RII4308S/2020	2020-04-11	BC11	GTTTCATCTATCGGAGGGAATGGA	4308s_20200411.fastq
	V	ARTIC v2 mod	BioMaster RT-PCR Premium (Biolabmix)	Program 3	hCoV-19/Russia/StPetersburg-RII4308V/2020	2020-04-11	BC37	GCTTGCGATTGATGCTTAGTATCA	4308v_20200411.fastq
4326	S	ARTIC v2	SuperScript™ IV One-Step RT-PCR System (Thermo)	Program 2	hCoV-19/Russia/StPetersburg-RII4326S/2020	2020-03-31	NB10	GAGAGGACAAAGGTTTCAACGCTT	4326s_20200331.fastq
4328	S	ARTIC v2	SuperScript™ IV One-Step RT-PCR System (Thermo)	Program 2	hCoV-19/Russia/StPetersburg-RII4328S/2020	2020-03-31	NB11	TCCATTCCCTCCGATAGATGAAAC	4328s_20200331.fastq
4332	S	ARTIC v2	SuperScript™ IV One-Step RT-PCR System (Thermo)	Program 2	hCoV-19/Russia/StPetersburg-RII4332S/2020	2020-03-31	NB12	TCCGATTCTGCTTCTTTCTACCTG	4332s_20200331.fastq
4382	V	ARTIC v2 mod	BioMaster RT-PCR Premium (Biolabmix)	Program 3	hCoV-19/Russia/StPetersburg-RII4382V/2020	2020-04-11	BC05	CTTGTCCAGGGTTTGTGTAACCTT	4382v_20200411.fastq
	S	ARTIC v2 mod	BioMaster RT-PCR Premium (Biolabmix)	Program 3	hCoV-19/Russia/StPetersburg-RII4382S/2020	2020-04-11	BC16	CGTCAACTGACAGTGGTTCGTACT	4382s_20200411.fastq
4384	V	ARTIC v2 mod	BioMaster RT-PCR Premium (Biolabmix)	Program 3	hCoV-19/Russia/StPetersburg-RII4384V/2020	2020-04-11	BC10	AAGCGTTGAAACCTTTGTCCTCTC	4384v_20200411.fastq
	S	ARTIC v2 mod	BioMaster RT-PCR Premium (Biolabmix)	Program 3	hCoV-19/Russia/StPetersburg-RII4384S/2020	2020-04-11	BC21	GAGCCTCTCATTGTCCGTTCTCTA	4384s_20200411.fastq
4386	V	ARTIC v2 mod	BioMaster RT-PCR Premium (Biolabmix)	Program 3	hCoV-19/Russia/StPetersburg-RII4386V/2020	2020-04-11	BC15	AGGTCTACCTCGCTAACACCACTG	4386v_20200411.fastq
	S	ARTIC v2 mod	BioMaster RT-PCR Premium (Biolabmix)	Program 3	hCoV-19/Russia/StPetersburg-RII4386S/2020	2020-04-11	BC26	CATACAGCGACTACGCATTCTCAT	4386s_20200411.fastq
4532	V	ARTIC v2 mod	BioMaster RT-PCR Premium (Biolabmix)	Program 3	hCoV-19/Russia/StPetersburg-RII4532V/2020	2020-04-11	BC20	TTGCGTCCTGTTACGAGAACTCAT	4532v_20200411.fastq
	S	ARTIC v2 mod	BioMaster RT-PCR Premium (Biolabmix)	Program 3	hCoV-19/Russia/StPetersburg-RII4532S/2020	2020-04-11	BC30	TCAGTGAGGATCTACTTCGACCCA	4532s_20200411.fastq
4546	V	ARTIC v2 mod	BioMaster RT-PCR Premium (Biolabmix)	Program 3	hCoV-19/Russia/StPetersburg-RII4546V/2020	2020-04-11	BC25	GTAAGTTGGGTATGCAACGCAATG	4546v_20200411.fastq
4560	S	ARTIC v2 mod	BioMaster RT-PCR Premium (Biolabmix)	Program 3	hCoV-19/Russia/Ulan-Ude-RII4560S/2020	2020-04-11	BC34	GGACGAAGAACTCAAGTCAAAGGC	4560s_20200411.fastq
4562	V	ARTIC v3 mod	BioMaster RT-PCR Premium (Biolabmix)	Program 3	hCoV-19/Russia/Ulan-Ude-RII4562V/2020	2020-04-22	BC45	GATCCAACAGAGATGCCTTCAGTG	4562v_20200421.fastq
4584	S	ARTIC v2 mod	BioMaster RT-PCR Premium (Biolabmix)	Program 3	hCoV-19/Russia/StPetersburg-RII4584S/2020	2020-04-11	BC02	TCGATTCCGTTTGTAGTCGTCTGT	4584s_20200411.fastq
	V	ARTIC v3 mod	BioMaster RT-PCR Premium (Biolabmix)	Program 3	hCoV-19/Russia/StPetersburg-RII4584V/2020	2020-04-22	BC49	ACTGGTGCAGCTTTGAACATCTAG	4584v_20200421.fastq
4585	S	ARTIC v2 mod	BioMaster RT-PCR Premium (Biolabmix)	Program 3	hCoV-19/Russia/StPetersburg-RII4585S/2020	2020-04-11	BC07	GTGTTACCGTGGGAATGAATCCTT	4585s_20200411.fastq
4591	S	ARTIC v2 mod	BioMaster RT-PCR Premium (Biolabmix)	Program 3	hCoV-19/Russia/StPetersburg-RII4591S/2020	2020-04-11	BC12	CAGGTAGAAAGAAGCAGAATCGGA	4591s_20200411.fastq
	V	ARTIC v3 mod	BioMaster RT-PCR Premium (Biolabmix)	Program 3	hCoV-19/Russia/StPetersburg-RII4591V/2020	2020-04-22	BC39	CCACAGTGTCAACTAGAGCCTCTC	4591v_20200421.fastq
4597	S	ARTIC v2 mod	BioMaster RT-PCR Premium (Biolabmix)	Program 3	hCoV-19/Russia/StPetersburg-RII4597S/2020	2020-04-11	BC17	ACCCTCCAGGAAAGTACCTCTGAT	4597s_20200411.fastq
4637	S	ARTIC v2 mod	BioMaster RT-PCR Premium (Biolabmix)	Program 3	hCoV-19/Russia/StPetersburg-RII4637S/2020	2020-04-11	BC22	ACCACTGCCATGTATCAAAGTACG	4637s_20200411.fastq
4649	S	ARTIC v2 mod	BioMaster RT-PCR Premium (Biolabmix)	Program 3	hCoV-19/Russia/StPetersburg-RII4649S/2020	2020-04-11	BC27	CGACGGTTAGATTCACCTCTTACA	4649s_20200411.fastq
4655	S	ARTIC v2 mod	BioMaster RT-PCR Premium (Biolabmix)	Program 3	hCoV-19/Russia/StPetersburg-RII4655S/2020	2020-04-11	BC31	TGCGTACAGCAATCAGTTACATTG	4655s_20200411.fastq
	V	ARTIC v3 mod	BioMaster RT-PCR Premium (Biolabmix)	Program 3	hCoV-19/Russia/StPetersburg-RII4655V/2020	2020-04-22	BC51	GTTGAATGAGCCTACTGGGTCCTC	4655v_20200421.fastq
4678	S	ARTIC v2 mod	BioMaster RT-PCR Premium (Biolabmix)	Program 3	hCoV-19/Russia/StPetersburg-RII4678S/2020	2020-04-11	BC35	CTACTTACGAAGCTGAGGGACTGC	4678s_20200411.fastq
	V	ARTIC v3 mod	BioMaster RT-PCR Premium (Biolabmix)	Program 3	hCoV-19/Russia/StPetersburg-RII4678V/2020	2020-04-22	BC07	GTGTTACCGTGGGAATGAATCCTT	4678v_20200421.fastq
4686	S	ARTIC v2 mod	BioMaster RT-PCR Premium (Biolabmix)	Program 3	hCoV-19/Russia/StPetersburg-RII4686S/2020	2020-04-11	BC03	GAGTCTTGTGTCCCAGTTACCAGG	4686s_20200411.fastq
4693	S	ARTIC v2 mod	BioMaster RT-PCR Premium (Biolabmix)	Program 3	hCoV-19/Russia/StPetersburg-RII4693S/2020	2020-04-11	BC08	TTCAGGGAACAAACCAAGTTACGT	4693s_20200411.fastq
4694	S	ARTIC v2 mod	BioMaster RT-PCR Premium (Biolabmix)	Program 3	hCoV-19/Russia/StPetersburg-RII4694S/2020	2020-04-11	BC13	AGAACGACTTCCATACTCGTGTGA	4694s_20200411.fastq
4696	S	ARTIC v2 mod	BioMaster RT-PCR Premium (Biolabmix)	Program 3	hCoV-19/Russia/StPetersburg-RII4696S/2020	2020-04-11	BC18	CCAAACCCAACAACCTAGATAGGC	4696s_20200411.fastq
4697	S	ARTIC v2 mod	BioMaster RT-PCR Premium (Biolabmix)	Program 3	hCoV-19/Russia/StPetersburg-RII4697S/2020	2020-04-11	BC23	CTTACTACCCAGTGAACCTCCTCG	4697s_20200411.fastq
4705	S	ARTIC v3 mod	BioMaster RT-PCR Premium (Biolabmix)	Program 3	hCoV-19/Russia/StPetersburg-RII4705S/2020	2020-04-22	BC37	GCTTGCGATTGATGCTTAGTATCA	4705s_20200421.fastq
4706	S	ARTIC v2 mod	BioMaster RT-PCR Premium (Biolabmix)	Program 3	hCoV-19/Russia/StPetersburg-RII4706S/2020	2020-04-11	BC28	TGAAACCTAAGAAGGCACCGTATC	4706s_20200411.fastq
4707	S	ARTIC v2 mod	BioMaster RT-PCR Premium (Biolabmix)	Program 3	hCoV-19/Russia/StPetersburg-RII4707S/2020	2020-04-11	BC32	CCAGTAGAAGTCCGACAACGTCAT	4707s_20200411.fastq
4711	S	ARTIC v2 mod	BioMaster RT-PCR Premium (Biolabmix)	Program 3	hCoV-19/Russia/StPetersburg-RII4711S/2020	2020-04-11	BC36	ATGTCCCAGTTAGAGGAGGAAACA	4711s_20200411.fastq
4712	V	ARTIC v3 mod	BioMaster RT-PCR Premium (Biolabmix)	Program 3	hCoV-19/Russia/StPetersburg-RII4712V/2020	2020-04-22	BC14	AACGAGTCTCTTGGGACCCATAGA	4712v_20200421.fastq
4713	S	ARTIC v2 mod	BioMaster RT-PCR Premium (Biolabmix)	Program 3	hCoV-19/Russia/StPetersburg-RII4713S/2020	2020-04-11	BC04	TTCGGATTCTATCGTGTTTCCCTA	4713s_20200411.fastq
4723	S	ARTIC v2 mod	BioMaster RT-PCR Premium (Biolabmix)	Program 3	hCoV-19/Russia/StPetersburg-RII4723S/2020	2020-04-11	BC09	AACTAGGCACAGCGAGTCTTGGTT	4723s_20200411.fastq
4724	S	ARTIC v2 mod	BioMaster RT-PCR Premium (Biolabmix)	Program 3	hCoV-19/Russia/StPetersburg-RII4724S/2020	2020-04-11	BC14	AACGAGTCTCTTGGGACCCATAGA	4724s_20200411.fastq
4726	S	ARTIC v2 mod	BioMaster RT-PCR Premium (Biolabmix)	Program 3	hCoV-19/Russia/StPetersburg-RII4726S/2020	2020-04-11	BC19	GTTCCTCGTGCAGTGTCAAGAGAT	4726s_20200411.fastq
4728	S	ARTIC v2 mod	BioMaster RT-PCR Premium (Biolabmix)	Program 3	hCoV-19/Russia/StPetersburg-RII4728S/2020	2020-04-11	BC24	GCATAGTTCTGCATGATGGGTTAG	4728s_20200411.fastq
4780	S	ARTIC v3 mod	BioMaster RT-PCR Premium (Biolabmix)	Program 3	hCoV-19/Russia/StPetersburg-RII4780S/2020	2020-04-22	BC43	CTTTCGTTGTTGACTCGACGGTAG	4780s_20200421.fastq
4781	S	ARTIC v2 mod	BioMaster RT-PCR Premium (Biolabmix)	Program 3	hCoV-19/Russia/StPetersburg-RII4781S/2020	2020-04-11	BC29	CTAGACACCTTGGGTTGACAGACC	4781s_20200411.fastq
4917	S	ARTIC v3 mod	BioMaster RT-PCR Premium (Biolabmix)	Program 3	hCoV-19/Russia/StPetersburg-RII4917S/2020	2020-04-22	BC01	AAGAAAGTTGTCGGTGTCTTTGTG	4917s_20200421.fastq
4936	S	ARTIC v3 mod	BioMaster RT-PCR Premium (Biolabmix)	Program 3	hCoV-19/Russia/StPetersburg-RII4936S/2020	2020-04-22	BC08	TTCAGGGAACAAACCAAGTTACGT	4936s_20200421.fastq
4937	S	ARTIC v3 mod	BioMaster RT-PCR Premium (Biolabmix)	Program 3	hCoV-19/Russia/StPetersburg-RII4937S/2020	2020-04-22	BC15	AGGTCTACCTCGCTAACACCACTG	4937s_20200421.fastq
4938	S	ARTIC v3 mod	BioMaster RT-PCR Premium (Biolabmix)	Program 3	hCoV-19/Russia/StPetersburg-RII4938S/2020	2020-04-22	BC22	ACCACTGCCATGTATCAAAGTACG	4938s_20200421.fastq
4944	S	ARTIC v3 mod	BioMaster RT-PCR Premium (Biolabmix)	Program 3	hCoV-19/Russia/StPetersburg-RII4944S/2020	2020-04-22	BC28	TGAAACCTAAGAAGGCACCGTATC	4944s_20200421.fastq
4949	S	ARTIC v3 mod	BioMaster RT-PCR Premium (Biolabmix)	Program 3	hCoV-19/Russia/StPetersburg-RII4949S/2020	2020-04-22	BC34	GGACGAAGAACTCAAGTCAAAGGC	4949s_20200421.fastq
4969	S	ARTIC v3 mod	BioMaster RT-PCR Premium (Biolabmix)	Program 3	hCoV-19/Russia/StPetersburg-RII4969S/2020	2020-04-22	BC40	TAGTTTGGATGACCAAGGATAGCC	4969s_20200421.fastq
4970	S	ARTIC v3 mod	BioMaster RT-PCR Premium (Biolabmix)	Program 3	hCoV-19/Russia/StPetersburg-RII4970S/2020	2020-04-22	BC46	GCTGTGTTCCACTTCATTCTCCTG	4970s_20200421.fastq
4972	S	ARTIC v3 mod	BioMaster RT-PCR Premium (Biolabmix)	Program 3	hCoV-19/Russia/StPetersburg-RII4972S/2020	2020-04-22	BC02	TCGATTCCGTTTGTAGTCGTCTGT	4972s_20200421.fastq
4980	S	ARTIC v3 mod	BioMaster RT-PCR Premium (Biolabmix)	Program 3	hCoV-19/Russia/StPetersburg-RII4980S/2020	2020-04-22	BC09	AACTAGGCACAGCGAGTCTTGGTT	4980s_20200421.fastq
4983	S	ARTIC v3 mod	BioMaster RT-PCR Premium (Biolabmix)	Program 3	hCoV-19/Russia/StPetersburg-RII4983S/2020	2020-04-22	BC16	CGTCAACTGACAGTGGTTCGTACT	4983s_20200421.fastq
4984	S	ARTIC v3 mod	BioMaster RT-PCR Premium (Biolabmix)	Program 3	hCoV-19/Russia/StPetersburg-RII4984S/2020	2020-04-22	BC23	CTTACTACCCAGTGAACCTCCTCG	4984s_20200421.fastq
4985	S	ARTIC v3 mod	BioMaster RT-PCR Premium (Biolabmix)	Program 3	hCoV-19/Russia/StPetersburg-RII4985S/2020	2020-04-22	BC29	CTAGACACCTTGGGTTGACAGACC	4985s_20200421.fastq
4988	S	ARTIC v3 mod	BioMaster RT-PCR Premium (Biolabmix)	Program 3	hCoV-19/Russia/StPetersburg-RII4988S/2020	2020-04-22	BC35	CTACTTACGAAGCTGAGGGACTGC	4988s_20200421.fastq
5017	V	ARTIC v3 mod	BioMaster RT-PCR Premium (Biolabmix)	Program 3	hCoV-19/Russia/StPetersburg-RII5017V/2020	2020-04-22	BC21	GAGCCTCTCATTGTCCGTTCTCTA	5017v_20200421.fastq
	S	ARTIC v3 mod	BioMaster RT-PCR Premium (Biolabmix)	Program 3	hCoV-19/Russia/StPetersburg-RII5017S/2020	2020-04-22	BC41	GGAGTTCGTCCAGAGAAGTACACG	5017s_20200421.fastq
5029	S	ARTIC v3 mod	BioMaster RT-PCR Premium (Biolabmix)	Program 3	hCoV-19/Russia/StPetersburg-RII5029S/2020	2020-04-22	BC47	GTGCAACTTTCCCACAGGTAGTTC	5029s_20200421.fastq
5033	S	ARTIC v3 mod	BioMaster RT-PCR Premium (Biolabmix)	Program 3	hCoV-19/Russia/StPetersburg-RII5033S/2020	2020-04-22	BC03	GAGTCTTGTGTCCCAGTTACCAGG	5033s_20200421.fastq
5047	S	ARTIC v3 mod	BioMaster RT-PCR Premium (Biolabmix)	Program 3	hCoV-19/Russia/StPetersburg-RII5047S/2020	2020-04-22	BC10	AAGCGTTGAAACCTTTGTCCTCTC	5047s_20200421.fastq
5169	S	ARTIC v3 mod	BioMaster RT-PCR Premium (Biolabmix)	Program 3	hCoV-19/Russia/StPetersburg-RII5169S/2020	2020-04-22	BC17	ACCCTCCAGGAAAGTACCTCTGAT	5169s_20200421.fastq
5170	S	ARTIC v3 mod	BioMaster RT-PCR Premium (Biolabmix)	Program 3	hCoV-19/Russia/StPetersburg-RII5170S/2020	2020-04-22	BC24	GCATAGTTCTGCATGATGGGTTAG	5170s_20200421.fastq
5244	S	ARTIC v3 mod	BioMaster RT-PCR Premium (Biolabmix)	Program 3	hCoV-19/Russia/StPetersburg-RII5244S/2020	2020-04-22	BC30	TCAGTGAGGATCTACTTCGACCCA	5244s_20200421.fastq
5247	S	ARTIC v3 mod	BioMaster RT-PCR Premium (Biolabmix)	Program 3	hCoV-19/Russia/StPetersburg-RII5247S/2020	2020-04-22	BC36	ATGTCCCAGTTAGAGGAGGAAACA	5247s_20200421.fastq
5633	S	ARTIC v3 mod	BioMaster RT-PCR Premium (Biolabmix)	Program 3	hCoV-19/Russia/StPetersburg-RII5633S/2020	2020-04-22	BC42	CTACGTGTAAGGCATACCTGCCAG	5633s_20200421.fastq
5634	S	ARTIC v3 mod	BioMaster RT-PCR Premium (Biolabmix)	Program 3	hCoV-19/Russia/StPetersburg-RII5634S/2020	2020-04-22	BC48	CATCTGGAACGTGGTACACCTGTA	5634s_20200421.fastq
5635	S	ARTIC v3 mod	BioMaster RT-PCR Premium (Biolabmix)	Program 3	hCoV-19/Russia/StPetersburg-RII5635S/2020	2020-04-22	BC04	TTCGGATTCTATCGTGTTTCCCTA	5635s_20200421.fastq
	V	ARTIC v3 mod	BioMaster RT-PCR Premium (Biolabmix)	Program 3	hCoV-19/Russia/StPetersburg-RII5635V/2020	2020-05-02	BC48	CATCTGGAACGTGGTACACCTGTA	5635v_20200502.fastq
5642	S	ARTIC v3 mod	BioMaster RT-PCR Premium (Biolabmix)	Program 3	hCoV-19/Russia/StPetersburg-RII5642S/2020	2020-04-22	BC11	GTTTCATCTATCGGAGGGAATGGA	5642s_20200421.fastq
	V	ARTIC v3 mod	BioMaster RT-PCR Premium (Biolabmix)	Program 3	hCoV-19/Russia/StPetersburg-RII5642V/2020	2020-05-02	BC57	GCTAGGTCAATCTCCTTCGGAAGT	5642v_20200502.fastq
5643	S	ARTIC v3 mod	BioMaster RT-PCR Premium (Biolabmix)	Program 3	hCoV-19/Russia/StPetersburg-RII5643S/2020	2020-04-22	BC18	CCAAACCCAACAACCTAGATAGGC	5643s_20200421.fastq
	V	ARTIC v3 mod	BioMaster RT-PCR Premium (Biolabmix)	Program 3	hCoV-19/Russia/StPetersburg-RII5643V/2020	2020-05-02	BC66	CCGATCCTTGTGGCTTCTAACTTC	5643v_20200502.fastq
5644	S	ARTIC v3 mod	BioMaster RT-PCR Premium (Biolabmix)	Program 3	hCoV-19/Russia/StPetersburg-RII5644S/2020	2020-04-22	BC25	GTAAGTTGGGTATGCAACGCAATG	5644s_20200421.fastq
	V	ARTIC v3 mod	BioMaster RT-PCR Premium (Biolabmix)	Program 3	hCoV-19/Russia/StPetersburg-RII5644V/2020	2020-05-02	BC04	TTCGGATTCTATCGTGTTTCCCTA	5644v_20200502.fastq
5654	S	ARTIC v3 mod	BioMaster RT-PCR Premium (Biolabmix)	Program 3	hCoV-19/Russia/StPetersburg-RII5654S/2020	2020-04-22	BC31	TGCGTACAGCAATCAGTTACATTG	5654s_20200421.fastq
	V	ARTIC v3 mod	BioMaster RT-PCR Premium (Biolabmix)	Program 3	hCoV-19/Russia/StPetersburg-RII5654V/2020	2020-05-02	BC13	AGAACGACTTCCATACTCGTGTGA	5654v_20200502.fastq
5942	S	ARTIC v3 mod	BioMaster RT-PCR Premium (Biolabmix)	Program 3	hCoV-19/Russia/StPetersburg-RII5942S/2020	2020-04-22	BC05	CTTGTCCAGGGTTTGTGTAACCTT	5942s_20200421.fastq
	V	ARTIC v3 mod	BioMaster RT-PCR Premium (Biolabmix)	Program 3	hCoV-19/Russia/StPetersburg-RII5942V/2020	2020-05-02	BC22	ACCACTGCCATGTATCAAAGTACG	5942v_20200502.fastq
6027	S	ARTIC v3 mod	BioMaster RT-PCR Premium (Biolabmix)	Program 3	hCoV-19/Russia/StPetersburg-RII6027S/2020	2020-04-22	BC12	CAGGTAGAAAGAAGCAGAATCGGA	6027s_20200421.fastq
6031	S	ARTIC v3 mod	BioMaster RT-PCR Premium (Biolabmix)	Program 3	hCoV-19/Russia/StPetersburg-RII6031S/2020	2020-04-22	BC19	GTTCCTCGTGCAGTGTCAAGAGAT	6031s_20200421.fastq
6039	S	ARTIC v3 mod	BioMaster RT-PCR Premium (Biolabmix)	Program 3	hCoV-19/Russia/StPetersburg-RII6039S/2020	2020-04-22	BC26	CATACAGCGACTACGCATTCTCAT	6039s_20200421.fastq
6043	S	ARTIC v3 mod	BioMaster RT-PCR Premium (Biolabmix)	Program 3	hCoV-19/Russia/StPetersburg-RII6043S/2020	2020-04-22	BC32	CCAGTAGAAGTCCGACAACGTCAT	6043s_20200421.fastq
	V	ARTIC v3 mod	BioMaster RT-PCR Premium (Biolabmix)	Program 3	hCoV-19/Russia/StPetersburg-RII6043V/2020	2020-05-02	BC31	TGCGTACAGCAATCAGTTACATTG	6043v_20200502.fastq
6053	S	ARTIC v3 mod	BioMaster RT-PCR Premium (Biolabmix)	Program 3	hCoV-19/Russia/StPetersburg-RII6053S/2020	2020-04-22	BC38	ACCACAGGAGGACGATACAGAGAA	6053s_20200421.fastq
	V	ARTIC v3 mod	BioMaster RT-PCR Premium (Biolabmix)	Program 3	hCoV-19/Russia/StPetersburg-RII6053V/2020	2020-05-02	BC40	TAGTTTGGATGACCAAGGATAGCC	6053v_20200502.fastq
6055	S	ARTIC v3 mod	BioMaster RT-PCR Premium (Biolabmix)	Program 3	hCoV-19/Russia/StPetersburg-RII6055S/2020	2020-04-22	BC44	AGTAGAAAGGGTTCCTTCCCACTC	6055s_20200421.fastq
	V	ARTIC v3 mod	BioMaster RT-PCR Premium (Biolabmix)	Program 3	hCoV-19/Russia/StPetersburg-RII6055V/2020	2020-05-02	BC49	ACTGGTGCAGCTTTGAACATCTAG	6055v_20200502.fastq
6056	S	ARTIC v3 mod	BioMaster RT-PCR Premium (Biolabmix)	Program 3	hCoV-19/Russia/StPetersburg-RII6056S/2020	2020-04-22	BC50	ATGGACTTTGGTAACTTCCTGCGT	6056s_20200421.fastq
6060	S	ARTIC v3 mod	BioMaster RT-PCR Premium (Biolabmix)	Program 3	hCoV-19/Russia/StPetersburg-RII6060S/2020	2020-04-22	BC06	TTCTCGCAAAGGCAGAAAGTAGTC	6060s_20200421.fastq
6061	S	ARTIC v3 mod	BioMaster RT-PCR Premium (Biolabmix)	Program 3	hCoV-19/Russia/StPetersburg-RII6061S/2020	2020-04-22	BC13	AGAACGACTTCCATACTCGTGTGA	6061s_20200421.fastq
	V	ARTIC v3 mod	BioMaster RT-PCR Premium (Biolabmix)	Program 3	hCoV-19/Russia/StPetersburg-RII6061V/2020	2020-05-02	BC58	CAGGTTACTCCTCCGTGAGTCTGA	6061v_20200502.fastq
6063	S	ARTIC v3 mod	BioMaster RT-PCR Premium (Biolabmix)	Program 3	hCoV-19/Russia/StPetersburg-RII6063S/2020	2020-04-22	BC20	TTGCGTCCTGTTACGAGAACTCAT	6063s_20200421.fastq
	V	ARTIC v3 mod	BioMaster RT-PCR Premium (Biolabmix)	Program 3	hCoV-19/Russia/StPetersburg-RII6063V/2020	2020-05-02	BC43	CTTTCGTTGTTGACTCGACGGTAG	6063v_20200502.fastq
6065	S	ARTIC v3 mod	BioMaster RT-PCR Premium (Biolabmix)	Program 3	hCoV-19/Russia/StPetersburg-RII6065S/2020	2020-04-22	BC27	CGACGGTTAGATTCACCTCTTACA	6065s_20200421.fastq
	V	ARTIC v3 mod	BioMaster RT-PCR Premium (Biolabmix)	Program 3	hCoV-19/Russia/StPetersburg-RII6065V/2020	2020-05-02	BC52	TGAGAGACAAGATTGTTCGTGGAC	6065v_20200502.fastq
6086	S	ARTIC v3 mod	BioMaster RT-PCR Premium (Biolabmix)	Program 3	hCoV-19/Russia/StPetersburg-RII6086S/2020	2020-04-22	BC33	CAGACTTGGTACGGTTGGGTAACT	6086s_20200421.fastq
6251	S	ARTIC v3 mod	BioMaster RT-PCR Premium (Biolabmix)	Program 3	hCoV-19/Russia/StPetersburg-RII6251S/2020	2020-05-02	BC01	AAGAAAGTTGTCGGTGTCTTTGTG	6251s_20200502.fastq
6704	V	ARTIC v3 mod	BioMaster RT-PCR Premium (Biolabmix)	Program 3	hCoV-19/Russia/StPetersburg-RII6704V/2020	2020-05-02	BC61	AGAGGGTACTATGTGCCTCAGCAC	6704v_20200502.fastq
6790	S	ARTIC v3 mod	BioMaster RT-PCR Premium (Biolabmix)	Program 3	hCoV-19/Russia/StPetersburg-RII6790S/2020	2020-05-02	BC10	AAGCGTTGAAACCTTTGTCCTCTC	6790s_20200502.fastq
	V	ARTIC v3 mod	BioMaster RT-PCR Premium (Biolabmix)	Program 3	hCoV-19/Russia/StPetersburg-RII6790V/2020	2020-05-02	BC70	ACCGAGATCCTACGAATGGAGTGT	6790v_20200502.fastq
6840	S	ARTIC v3 mod	BioMaster RT-PCR Premium (Biolabmix)	Program 3	hCoV-19/Russia/StPetersburg-RII6840S/2020	2020-05-02	BC19	GTTCCTCGTGCAGTGTCAAGAGAT	6840s_20200502.fastq
6846	V	ARTIC v3 mod	BioMaster RT-PCR Premium (Biolabmix)	Program 3	hCoV-19/Russia/StPetersburg-RII6846V/2020	2020-05-02	BC08	TTCAGGGAACAAACCAAGTTACGT	6846v_20200502.fastq
	S	ARTIC v3 mod	BioMaster RT-PCR Premium (Biolabmix)	Program 3	hCoV-19/Russia/StPetersburg-RII6846S/2020	2020-05-02	BC28	TGAAACCTAAGAAGGCACCGTATC	6846s_20200502.fastq
6907	V	ARTIC v3 mod	BioMaster RT-PCR Premium (Biolabmix)	Program 3	hCoV-19/Russia/Kipen-RII6907V/2020	2020-05-02	BC17	ACCCTCCAGGAAAGTACCTCTGAT	6907v_20200502.fastq
	S	ARTIC v3 mod	BioMaster RT-PCR Premium (Biolabmix)	Program 3	hCoV-19/Russia/Kipen-RII6907S/2020	2020-05-02	BC37	GCTTGCGATTGATGCTTAGTATCA	6907s_20200502.fastq
7039	V	ARTIC v3 mod	BioMaster RT-PCR Premium (Biolabmix)	Program 3	hCoV-19/Russia/StPetersburg-RII7039V/2020	2020-05-02	BC26	CATACAGCGACTACGCATTCTCAT	7039v_20200502.fastq
	S	ARTIC v3 mod	BioMaster RT-PCR Premium (Biolabmix)	Program 3	hCoV-19/Russia/StPetersburg-RII7039S/2020	2020-05-02	BC55	TGGAAGATGAGACCCTGATCTACG	7039s_20200502.fastq
7318	V	ARTIC v3 mod	BioMaster RT-PCR Premium (Biolabmix)	Program 3	hCoV-19/Russia/StPetersburg-RII7318V/2020	2020-05-02	BC35	CTACTTACGAAGCTGAGGGACTGC	7318v_20200502.fastq
7319	V	ARTIC v3 mod	BioMaster RT-PCR Premium (Biolabmix)	Program 3	hCoV-19/Russia/StPetersburg-RII7319V/2020	2020-05-02	BC44	AGTAGAAAGGGTTCCTTCCCACTC	7319v_20200502.fastq
	S	ARTIC v3 mod	BioMaster RT-PCR Premium (Biolabmix)	Program 3	hCoV-19/Russia/StPetersburg-RII7319S/2020	2020-05-02	BC64	GACAGACACCGTTCATCGACTTTC	7319s_20200502.fastq
7321	S	ARTIC v3 mod	BioMaster RT-PCR Premium (Biolabmix)	Program 3	hCoV-19/Russia/StPetersburg-RII7321S/2020	2020-05-02	BC02	TCGATTCCGTTTGTAGTCGTCTGT	7321s_20200502.fastq
	V	ARTIC v3 mod	BioMaster RT-PCR Premium (Biolabmix)	Program 3	hCoV-19/Russia/StPetersburg-RII7321V/2020	2020-05-02	BC53	AGATTCAGACCGTCTCATGCAAAG	7321v_20200502.fastq
7340	S	ARTIC v3 mod	BioMaster RT-PCR Premium (Biolabmix)	Program 3	hCoV-19/Russia/StPetersburg-RII7340S/2020	2020-05-02	BC11	GTTTCATCTATCGGAGGGAATGGA	7340s_20200502.fastq
	V	ARTIC v3 mod	BioMaster RT-PCR Premium (Biolabmix)	Program 3	hCoV-19/Russia/StPetersburg-RII7340V/2020	2020-05-02	BC62	CACCCACACTTACTTCAGGACGTA	7340v_20200502.fastq
7464	S	ARTIC v3 mod	BioMaster RT-PCR Premium (Biolabmix)	Program 3	hCoV-19/Russia/StPetersburg-RII7464S/2020	2020-05-02	BC20	TTGCGTCCTGTTACGAGAACTCAT	7464s_20200502.fastq
7488	S	ARTIC v3 mod	BioMaster RT-PCR Premium (Biolabmix)	Program 3	hCoV-19/Russia/StPetersburg-RII7488S/2020	2020-05-02	BC29	CTAGACACCTTGGGTTGACAGACC	7488s_20200502.fastq
7501	S	ARTIC v3 mod	BioMaster RT-PCR Premium (Biolabmix)	Program 3	hCoV-19/Russia/StPetersburg-RII7501S/2020	2020-05-02	BC47	GTGCAACTTTCCCACAGGTAGTTC	7501s_20200502.fastq
7505	S	ARTIC v3 mod	BioMaster RT-PCR Premium (Biolabmix)	Program 3	hCoV-19/Russia/StPetersburg-RII7505S/2020	2020-05-02	BC56	TCACTACTCAACAGGTGGCATGAA	7505s_20200502.fastq
7520	S	ARTIC v3 mod	BioMaster RT-PCR Premium (Biolabmix)	Program 3	hCoV-19/Russia/StPetersburg-RII7520S/2020	2020-05-02	BC65	TTCTCAGTCTTCCTCCAGACAAGG	7520s_20200502.fastq
7545	S	ARTIC v3 mod	BioMaster RT-PCR Premium (Biolabmix)	Program 3	hCoV-19/Russia/StPetersburg-RII7545S/2020	2020-05-02	BC46	GCTGTGTTCCACTTCATTCTCCTG	7545s_20200502.fastq
7553	S	ARTIC v3 mod	BioMaster RT-PCR Premium (Biolabmix)	Program 3	hCoV-19/Russia/StPetersburg-RII7553S/2020	2020-05-02	BC38	ACCACAGGAGGACGATACAGAGAA	7553s_20200502.fastq
7555	S	ARTIC v3 mod	BioMaster RT-PCR Premium (Biolabmix)	Program 3	hCoV-19/Russia/StPetersburg-RII7555S/2020	2020-05-02	BC21	GAGCCTCTCATTGTCCGTTCTCTA	7555s_20200502.fastq
7557	S	ARTIC v3 mod	BioMaster RT-PCR Premium (Biolabmix)	Program 3	hCoV-19/Russia/StPetersburg-RII7557S/2020	2020-05-02	BC67	GTTTGTCATACTCGTGTGCTCACC	7557s_20200502.fastq
7581	S	ARTIC v3 mod	BioMaster RT-PCR Premium (Biolabmix)	Program 3	hCoV-19/Russia/StPetersburg-RII7581S/2020	2020-05-02	BC14	AACGAGTCTCTTGGGACCCATAGA	7581s_20200502.fastq
7594	S	ARTIC v3 mod	BioMaster RT-PCR Premium (Biolabmix)	Program 3	hCoV-19/Russia/StPetersburg-RII7594S/2020	2020-05-02	BC16	CGTCAACTGACAGTGGTTCGTACT	7594s_20200502.fastq
7603	S	ARTIC v3 mod	BioMaster RT-PCR Premium (Biolabmix)	Program 3	hCoV-19/Russia/StPetersburg-RII7603S/2020	2020-05-02	BC25	GTAAGTTGGGTATGCAACGCAATG	7603s_20200502.fastq
7656	S	ARTIC v3 mod	BioMaster RT-PCR Premium (Biolabmix)	Program 3	hCoV-19/Russia/StPetersburg-RII7656S/2020	2020-05-02	BC03	GAGTCTTGTGTCCCAGTTACCAGG	7656s_20200502.fastq
7658	S	ARTIC v3 mod	BioMaster RT-PCR Premium (Biolabmix)	Program 3	hCoV-19/Russia/StPetersburg-RII7658S/2020	2020-05-02	BC12	CAGGTAGAAAGAAGCAGAATCGGA	7658s_20200502.fastq
7880	S	ARTIC v3 mod	BioMaster RT-PCR Premium (Biolabmix)	Program 3	hCoV-19/Russia/StPetersburg-RII7880S/2020	2020-05-02	BC30	TCAGTGAGGATCTACTTCGACCCA	7880s_20200502.fastq
7896	S	ARTIC v3 mod	BioMaster RT-PCR Premium (Biolabmix)	Program 3	hCoV-19/Russia/StPetersburg-RII7896S/2020	2020-05-02	BC39	CCACAGTGTCAACTAGAGCCTCTC	7896s_20200502.fastq
8275	S	ARTIC v3 mod	BioMaster RT-PCR Premium (Biolabmix)	Program 3	hCoV-19/Russia/StPetersburg-RII8275S/2020	2020-05-02	BC09	AACTAGGCACAGCGAGTCTTGGTT	8275s_20200502.fastq
8289	S	ARTIC v3 mod	BioMaster RT-PCR Premium (Biolabmix)	Program 3	hCoV-19/Russia/StPetersburg-RII8289S/2020	2020-05-02	BC18	CCAAACCCAACAACCTAGATAGGC	8289s_20200502.fastq
8298	S	ARTIC v3 mod	BioMaster RT-PCR Premium (Biolabmix)	Program 3	hCoV-19/Russia/StPetersburg-RII8298S/2020	2020-05-02	BC63	TTCTGAAGTTCCTGGGTCTTGAAC	8298s_20200502.fastq
8317	S	ARTIC v3 mod	BioMaster RT-PCR Premium (Biolabmix)	Program 3	hCoV-19/Russia/StPetersburg-RII8317S/2020	2020-05-02	BC71	CCTGGGAGCATCAGGTAGTAACAG	8317s_20200502.fastq
8319	S	ARTIC v3 mod	BioMaster RT-PCR Premium (Biolabmix)	Program 3	hCoV-19/Russia/StPetersburg-RII8319S/2020	2020-05-02	BC05	CTTGTCCAGGGTTTGTGTAACCTT	8319s_20200502.fastq
8350	S	ARTIC v3 mod	BioMaster RT-PCR Premium (Biolabmix)	Program 3	hCoV-19/Russia/StPetersburg-RII8350S/2020	2020-05-02	BC72	TAGCTGACTGTCTTCCATACCGAC	8350s_20200502.fastq
8371	S	ARTIC v3 mod	BioMaster RT-PCR Premium (Biolabmix)	Program 3	hCoV-19/Russia/StPetersburg-RII8371S/2020	2020-05-02	BC23	CTTACTACCCAGTGAACCTCCTCG	8371s_20200502.fastq
8372	S	ARTIC v3 mod	BioMaster RT-PCR Premium (Biolabmix)	Program 3	hCoV-19/Russia/StPetersburg-RII8372S/2020	2020-05-02	BC32	CCAGTAGAAGTCCGACAACGTCAT	8372s_20200502.fastq
8373	S	ARTIC v3 mod	BioMaster RT-PCR Premium (Biolabmix)	Program 3	hCoV-19/Russia/StPetersburg-RII8373S/2020	2020-05-02	BC41	GGAGTTCGTCCAGAGAAGTACACG	8373s_20200502.fastq
8380	S	ARTIC v3 mod	BioMaster RT-PCR Premium (Biolabmix)	Program 3	hCoV-19/Russia/StPetersburg-RII8380S/2020	2020-05-02	BC50	ATGGACTTTGGTAACTTCCTGCGT	8380s_20200502.fastq
8388	S	ARTIC v3 mod	BioMaster RT-PCR Premium (Biolabmix)	Program 3	hCoV-19/Russia/StPetersburg-RII8388S/2020	2020-05-02	BC59	TCAATCAAGAAGGGAAAGCAAGGT	8388s_20200502.fastq
8393	S	ARTIC v3 mod	BioMaster RT-PCR Premium (Biolabmix)	Program 3	hCoV-19/Russia/StPetersburg-RII8393S/2020	2020-05-02	BC68	GAATCTAAGCAAACACGAAGGTGG	8393s_20200502.fastq
8397	S	ARTIC v3 mod	BioMaster RT-PCR Premium (Biolabmix)	Program 3	hCoV-19/Russia/StPetersburg-RII8397S/2020	2020-05-02	BC06	TTCTCGCAAAGGCAGAAAGTAGTC	8397s_20200502.fastq
8402	S	ARTIC v3 mod	BioMaster RT-PCR Premium (Biolabmix)	Program 3	hCoV-19/Russia/StPetersburg-RII8402S/2020	2020-05-02	BC15	AGGTCTACCTCGCTAACACCACTG	8402s_20200502.fastq
8409	S	ARTIC v3 mod	BioMaster RT-PCR Premium (Biolabmix)	Program 3	hCoV-19/Russia/StPetersburg-RII8409S/2020	2020-05-02	BC24	GCATAGTTCTGCATGATGGGTTAG	8409s_20200502.fastq
8417	S	ARTIC v3 mod	BioMaster RT-PCR Premium (Biolabmix)	Program 3	hCoV-19/Russia/StPetersburg-RII8417S/2020	2020-05-02	BC33	CAGACTTGGTACGGTTGGGTAACT	8417s_20200502.fastq
8418	S	ARTIC v3 mod	BioMaster RT-PCR Premium (Biolabmix)	Program 3	hCoV-19/Russia/StPetersburg-RII8418S/2020	2020-05-02	BC42	CTACGTGTAAGGCATACCTGCCAG	8418s_20200502.fastq
8425	S	ARTIC v3 mod	BioMaster RT-PCR Premium (Biolabmix)	Program 3	hCoV-19/Russia/StPetersburg-RII8425S/2020	2020-05-02	BC51	GTTGAATGAGCCTACTGGGTCCTC	8425s_20200502.fastq
8428	S	ARTIC v3 mod	BioMaster RT-PCR Premium (Biolabmix)	Program 3	hCoV-19/Russia/StPetersburg-RII8428S/2020	2020-05-02	BC60	CATGTTCAACCAAGGCTTCTATGG	8428s_20200502.fastq
8429	S	ARTIC v3 mod	BioMaster RT-PCR Premium (Biolabmix)	Program 3	hCoV-19/Russia/StPetersburg-RII8429S/2020	2020-05-02	BC69	TACAGTCCGAGCCTCATGTGATCT	8429s_20200502.fastq
8876	S	ARTIC v3 mod	BioMaster RT-PCR Premium (Biolabmix)	Program 3	hCoV-19/Russia/StPetersburg-RII8876S/2020	2020-05-02	BC27	CGACGGTTAGATTCACCTCTTACA	8876s_20200502.fastq
8890	S	ARTIC v3 mod	BioMaster RT-PCR Premium (Biolabmix)	Program 3	hCoV-19/Russia/StPetersburg-RII8890S/2020	2020-05-02	BC36	ATGTCCCAGTTAGAGGAGGAAACA	8890s_20200502.fastq
8913	S	ARTIC v3 mod	BioMaster RT-PCR Premium (Biolabmix)	Program 3	hCoV-19/Russia/StPetersburg-RII8913S/2020	2020-05-02	BC45	GATCCAACAGAGATGCCTTCAGTG	8913s_20200502.fastq
8934	S	ARTIC v3 mod	BioMaster RT-PCR Premium (Biolabmix)	Program 3	hCoV-19/Russia/StPetersburg-RII8934S/2020	2020-05-02	BC54	CAAGAGCTTTGACTAAGGAGCATG	8934s_20200502.fastq
8935	S	ARTIC v3 mod	BioMaster RT-PCR Premium (Biolabmix)	Program 3	hCoV-19/Russia/StPetersburg-RII8935S/2020	2020-05-02	BC07	GTGTTACCGTGGGAATGAATCCTT	8935s_20200502.fastq
8955	S	ARTIC v3 mod	BioMaster RT-PCR Premium (Biolabmix)	Program 3	hCoV-19/Russia/StPetersburg-RII8955S/2020	2020-05-02	BC34	GGACGAAGAACTCAAGTCAAAGGC	8955s_20200502.fastq
PCR profiles
Profile ID	Temperature profile
Program 1	50 °C - 1 h, 98 °C - 2 min, 98 °C - 10 s, 65 °C - 30 s, 72 °C - 4,5 min, 40 cycles, 72 °C - 5 min
Program 2	50 °C - 1 h, 98 °C - 2 min, 98 °C - 10 s, 55 °C - 30 s, 72 °C - 4,5 min, 8 cycles, 98 °C - 10 s, 65 °C - 30 s, 72 °C - 4,5 min, 40 cycles, 72 °C - 5 min
Program 3	45 °C - 1 h, 93 °C - 5 min, 93 °C - 10 s, 55 °C - 30 s, 68 °C - 4 min, 8 cycles, 93 °C - 10 s, 65 °C - 30 s, 68 °C - 4 min, 40 cycles, 68 °C - 7 min
PCR mixes
SuperScript™ IV One-Step RT-PCR System (Thermo)
2x Platinum RT-PCR Master mix		12,5 μl
Primer pool (10 pmol/ul)		2,5 μl
SSIV RT mix		0,25 μl
Nuclease-free water		4,25 μl
RNA		5 μl
Reaction volume: 25 μl
BioMaster RT-PCR Premium (Biolabmix)
2x RT-PCR buffer		12,5 μl
Primer pool (10 pmol/ul)		2,5 μl
BioMaster Premium mix		1 μl
Nuclease-free water		4 μl
RNA		5 μl
Reaction volume: 25 μl
Primer sets
ARTIC v1
From: https://github.com/artic-network/artic-ncov2019/tree/master/primer_schemes/nCoV-2019/V1
Primer name		Pool	Primer sequence
nCoV-2019_1_LEFT		nCoV-2019_1	ACCAACCAACTTTCGATCTCTTGT
nCoV-2019_3_RIGHT		nCoV-2019_1	AAGGTGTCTGCAATTCATAGCTCT
nCoV-2019_4_LEFT		nCoV-2019_2	GGTGTATACTGCTGCCGTGAAC
nCoV-2019_6_RIGHT		nCoV-2019_2	TAGCGGCCTTCTGTAAAACACG
nCoV-2019_7_LEFT		nCoV-2019_1	ATCAGAGGCTGCTCGTGTTGTA
nCoV-2019_10_RIGHT		nCoV-2019_2	TCATCTAACCAATCTTCTTCTTGCTCT
nCoV-2019_11_LEFT		nCoV-2019_1	GGAATTTGGTGCCACTTCTGCT
nCoV-2019_13_RIGHT		nCoV-2019_1	ACCACAGCAGTTAAAACACCCT
nCoV-2019_14_LEFT		nCoV-2019_2	CATCCAGATTCTGCCACTCTTGT
nCoV-2019_16_RIGHT		nCoV-2019_2	CACAACTTGCGTGTGGAGGTTA
nCoV-2019_17_LEFT		nCoV-2019_1	CTTCTTTCTTTGAGAGAAGTGAGGACT
nCoV-2019_19_RIGHT		nCoV-2019_1	TGTCCAACTTAGGGTCAATTTCTGT
nCoV-2019_20_LEFT		nCoV-2019_2	ACAAAGAAAACAGTTACACAACAACCA
nCoV-2019_22_RIGHT		nCoV-2019_2	ACAGTATTCTTTGCTATAGTAGTCGGC
nCoV-2019_23_LEFT		nCoV-2019_1	ACAACTACTAACATAGTTACACGGTGT
nCoV-2019_25_RIGHT		nCoV-2019_1	ACTGTAGTGACAAGTCTCTCGCA
nCoV-2019_26_LEFT		nCoV-2019_2	TTGTGATACATTCTGTGCTGGTAGT
nCoV-2019_28_RIGHT		nCoV-2019_2	TGTTTAGACATGACATGAACAGGTGT
nCoV-2019_29_LEFT		nCoV-2019_1	ACTTGTGTTCCTTTTTGTTGCTGC
nCoV-2019_31_RIGHT		nCoV-2019_1	ACAGAATAAACACCAGGTAAGAATGAGT
nCoV-2019_32_LEFT		nCoV-2019_2	TGGTGAATACAGTCATGTAGTTGCC
nCoV-2019_34_RIGHT		nCoV-2019_2	AGTGAAATTGGGCCTCATAGCA
nCoV-2019_35_LEFT		nCoV-2019_1	TGTTCGCATTCAACCAGGACAG
nCoV-2019_37_RIGHT		nCoV-2019_1	GTCCACACTCTCCTAGCACCAT
nCoV-2019_38_LEFT		nCoV-2019_2	ACTGTGTTATGTATGCATCAGCTGT
nCoV-2019_40_RIGHT		nCoV-2019_2	CATGGCTGCATCACGGTCAAAT
nCoV-2019_41_LEFT		nCoV-2019_1	GTTCCCTTCCATCATATGCAGCT
nCoV-2019_43_RIGHT		nCoV-2019_1	AGCAGCATCTACAGCAAAAGCA
nCoV-2019_44_LEFT		nCoV-2019_2	TGCCACAGTACGTCTACAAGCT
nCoV-2019_46_RIGHT		nCoV-2019_2	CACGTTCACCTAAGTTGGCGTA
nCoV-2019_47_LEFT		nCoV-2019_1	AGGACTGGTATGATTTTGTAGAAAACCC
nCoV-2019_49_RIGHT		nCoV-2019_1	TGACGATGACTTGGTTAGCATTAATACA
nCoV-2019_50_LEFT		nCoV-2019_2	GTTGATAAGTACTTTGATTGTTACGATGGT
nCoV-2019_52_RIGHT		nCoV-2019_2	GTTGAGAGCAAAATTCATGAGGTCC
nCoV-2019_53_LEFT		nCoV-2019_1	AGCAAAATGTTGGACTGAGACTGA
nCoV-2019_55_RIGHT		nCoV-2019_1	GGTGTACTCTCCTATTTGTACTTTACTGT
nCoV-2019_56_LEFT		nCoV-2019_2	ACCTAGACCACCACTTAACCGA
nCoV-2019_58_RIGHT		nCoV-2019_2	CTTTTCTCCAAGCAGGGTTACGT
nCoV-2019_59_LEFT		nCoV-2019_1	TCACGCATGATGTTTCATCTGCA
nCoV-2019_61_RIGHT		nCoV-2019_1	ATCACATAGACAACAGGTGCGC
nCoV-2019_62_LEFT		nCoV-2019_2	GGCACATGGCTTTGAGTTGACA
nCoV-2019_64_RIGHT		nCoV-2019_2	AGTCTTGTAAAAGTGTTCCAGAGGT
nCoV-2019_65_LEFT		nCoV-2019_1	GCTGGCTTTAGCTTGTGGGTTT
nCoV-2019_67_RIGHT		nCoV-2019_1	CAACCTTAGAAACTACAGATAAATCTTGGG
nCoV-2019_68_LEFT		nCoV-2019_2	ACAGGTTCATCTAAGTGTGTGTGT
nCoV-2019_70_RIGHT		nCoV-2019_2	TGACCTTCTTTTAAAGACATAACAGCAG
nCoV-2019_71_LEFT		nCoV-2019_1	ACAAATCCAATTCAGTTGTCTTCCTATTC
nCoV-2019_73_RIGHT		nCoV-2019_1	CACCAGCTGTCCAACCTGAAGA
nCoV-2019_74_LEFT		nCoV-2019_2	ACATCACTAGGTTTCAAACTTTACTTGC
nCoV-2019_76_RIGHT		nCoV-2019_2	ACACCTGTGCCTGTTAAACCAT
nCoV-2019_77_LEFT		nCoV-2019_1	CCAGCAACTGTTTGTGGACCTA
nCoV-2019_79_RIGHT		nCoV-2019_1	CATTTCATCTGTGAGCAAAGGTGG
nCoV-2019_80_LEFT		nCoV-2019_2	TTGCCTTGGTGATATTGCTGCT
nCoV-2019_82_RIGHT		nCoV-2019_2	TGCCAGAGATGTCACCTAAATCAA
nCoV-2019_83_LEFT		nCoV-2019_1	TCCTTTGCAACCTGAATTAGACTCA
nCoV-2019_85_RIGHT		nCoV-2019_1	ACACAGTCTTTTACTCCAGATTCCC
nCoV-2019_86_LEFT		nCoV-2019_2	TCAGGTGATGGCACAACAAGTC
nCoV-2019_88_RIGHT		nCoV-2019_2	TGGTCAGAATAGTGCCATGGAGT
nCoV-2019_89_LEFT		nCoV-2019_1	GTACGCGTTCCATGTGGTCATT
nCoV-2019_91_RIGHT		nCoV-2019_1	TTCAAGTGAGAACCAAAAGATAATAAGCA
nCoV-2019_92_LEFT		nCoV-2019_2	TTTGTGCTTTTTAGCCTTTCTGCT
nCoV-2019_94_RIGHT		nCoV-2019_2	TTTGGCAATGTTGTTCCTTGAGG
nCoV-2019_95_LEFT		nCoV-2019_1	TGAGGGAGCCTTGAATACACCA
nCoV-2019_97_RIGHT		nCoV-2019_1	ACACACTGATTAAAGATTGCTATGTGAG
nCoV-2019_98_LEFT		nCoV-2019_2	AACAATTGCAACAATCCATGAGCA
nCoV-2019_98_RIGHT		nCoV-2019_2	TTCTCCTAAGAAGCTATTAAAATCACATGG
ARTIC v2
From: https://github.com/artic-network/artic-ncov2019/tree/master/primer_schemes/nCoV-2019/V2
Primer name		Pool	Primer sequence
nCoV-2019_1_LEFT		nCoV-2019_1	ACCAACCAACTTTCGATCTCTTGT
nCoV-2019_1_RIGHT		nCoV-2019_1	CATCTTTAAGATGTTGACGTGCCTC
nCoV-2019_2_LEFT		nCoV-2019_2	CTGTTTTACAGGTTCGCGACGT
nCoV-2019_2_RIGHT		nCoV-2019_2	TAAGGATCAGTGCCAAGCTCGT
nCoV-2019_3_LEFT		nCoV-2019_1	CGGTAATAAAGGAGCTGGTGGC
nCoV-2019_3_RIGHT		nCoV-2019_1	AAGGTGTCTGCAATTCATAGCTCT
nCoV-2019_4_LEFT		nCoV-2019_2	GGTGTATACTGCTGCCGTGAAC
nCoV-2019_4_RIGHT		nCoV-2019_2	CACAAGTAGTGGCACCTTCTTTAGT
nCoV-2019_5_LEFT		nCoV-2019_1	TGGTGAAACTTCATGGCAGACG
nCoV-2019_5_RIGHT		nCoV-2019_1	ATTGATGTTGACTTTCTCTTTTTGGAGT
nCoV-2019_6_LEFT		nCoV-2019_2	GGTGTTGTTGGAGAAGGTTCCG
nCoV-2019_6_RIGHT		nCoV-2019_2	TAGCGGCCTTCTGTAAAACACG
nCoV-2019_7_LEFT		nCoV-2019_1	ATCAGAGGCTGCTCGTGTTGTA
nCoV-2019_7_RIGHT		nCoV-2019_1	TGCACAGGTGACAATTTGTCCA
nCoV-2019_8_LEFT		nCoV-2019_2	AGAGTTTCTTAGAGACGGTTGGGA
nCoV-2019_8_RIGHT		nCoV-2019_2	GCTTCAACAGCTTCACTAGTAGGT
nCoV-2019_9_LEFT		nCoV-2019_1	TCCCACAGAAGTGTTAACAGAGGA
nCoV-2019_9_RIGHT		nCoV-2019_1	ATGACAGCATCTGCCACAACAC
nCoV-2019_10_LEFT		nCoV-2019_2	TGAGAAGTGCTCTGCCTATACAGT
nCoV-2019_10_RIGHT		nCoV-2019_2	TCATCTAACCAATCTTCTTCTTGCTCT
nCoV-2019_11_LEFT		nCoV-2019_1	GGAATTTGGTGCCACTTCTGCT
nCoV-2019_11_RIGHT		nCoV-2019_1	TCATCAGATTCAACTTGCATGGCA
nCoV-2019_12_LEFT		nCoV-2019_2	AAACATGGAGGAGGTGTTGCAG
nCoV-2019_12_RIGHT		nCoV-2019_2	TTCACTCTTCATTTCCAAAAAGCTTGA
nCoV-2019_13_LEFT		nCoV-2019_1	TCGCACAAATGTCTACTTAGCTGT
nCoV-2019_13_RIGHT		nCoV-2019_1	ACCACAGCAGTTAAAACACCCT
nCoV-2019_14_LEFT		nCoV-2019_2	CATCCAGATTCTGCCACTCTTGT
nCoV-2019_14_RIGHT		nCoV-2019_2	AGTTTCCACACAGACAGGCATT
nCoV-2019_15_LEFT		nCoV-2019_1	ACAGTGCTTAAAAAGTGTAAAAGTGCC
nCoV-2019_15_RIGHT		nCoV-2019_1	AACAGAAACTGTAGCTGGCACT
nCoV-2019_16_LEFT		nCoV-2019_2	AATTTGGAAGAAGCTGCTCGGT
nCoV-2019_16_RIGHT		nCoV-2019_2	CACAACTTGCGTGTGGAGGTTA
nCoV-2019_17_LEFT		nCoV-2019_1	CTTCTTTCTTTGAGAGAAGTGAGGACT
nCoV-2019_17_RIGHT		nCoV-2019_1	TTTGTTGGAGTGTTAACAATGCAGT
nCoV-2019_18_LEFT_alt2		nCoV-2019_2	ACTTCTATTAAATGGGCAGATAACAACTGT
nCoV-2019_18_RIGHT		nCoV-2019_2	AGCTTGTTTACCACACGTACAAGG
nCoV-2019_19_LEFT		nCoV-2019_1	GCTGTTATGTACATGGGCACACT
nCoV-2019_19_RIGHT		nCoV-2019_1	TGTCCAACTTAGGGTCAATTTCTGT
nCoV-2019_20_LEFT		nCoV-2019_2	ACAAAGAAAACAGTTACACAACAACCA
nCoV-2019_20_RIGHT		nCoV-2019_2	ACGTGGCTTTATTAGTTGCATTGTT
nCoV-2019_21_LEFT		nCoV-2019_1	TGGCTATTGATTATAAACACTACACACCC
nCoV-2019_21_RIGHT		nCoV-2019_1	TAGATCTGTGTGGCCAACCTCT
nCoV-2019_22_LEFT		nCoV-2019_2	ACTACCGAAGTTGTAGGAGACATTATACT
nCoV-2019_22_RIGHT		nCoV-2019_2	ACAGTATTCTTTGCTATAGTAGTCGGC
nCoV-2019_23_LEFT		nCoV-2019_1	ACAACTACTAACATAGTTACACGGTGT
nCoV-2019_23_RIGHT		nCoV-2019_1	ACCAGTACAGTAGGTTGCAATAGTG
nCoV-2019_24_LEFT		nCoV-2019_2	AGGCATGCCTTCTTACTGTACTG
nCoV-2019_24_RIGHT		nCoV-2019_2	ACATTCTAACCATAGCTGAAATCGGG
nCoV-2019_25_LEFT		nCoV-2019_1	GCAATTGTTTTTCAGCTATTTTGCAGT
nCoV-2019_25_RIGHT		nCoV-2019_1	ACTGTAGTGACAAGTCTCTCGCA
nCoV-2019_26_LEFT		nCoV-2019_2	TTGTGATACATTCTGTGCTGGTAGT
nCoV-2019_26_RIGHT		nCoV-2019_2	TCCGCACTATCACCAACATCAG
nCoV-2019_27_LEFT		nCoV-2019_1	ACTACAGTCAGCTTATGTGTCAACC
nCoV-2019_27_RIGHT		nCoV-2019_1	AATACAAGCACCAAGGTCACGG
nCoV-2019_28_LEFT		nCoV-2019_2	ACATAGAAGTTACTGGCGATAGTTGT
nCoV-2019_28_RIGHT		nCoV-2019_2	TGTTTAGACATGACATGAACAGGTGT
nCoV-2019_29_LEFT		nCoV-2019_1	ACTTGTGTTCCTTTTTGTTGCTGC
nCoV-2019_29_RIGHT		nCoV-2019_1	AGTGTACTCTATAAGTTTTGATGGTGTGT
nCoV-2019_30_LEFT		nCoV-2019_2	GCACAACTAATGGTGACTTTTTGCA
nCoV-2019_30_RIGHT		nCoV-2019_2	ACCACTAGTAGATACACAAACACCAG
nCoV-2019_31_LEFT		nCoV-2019_1	TTCTGAGTACTGTAGGCACGGC
nCoV-2019_31_RIGHT		nCoV-2019_1	ACAGAATAAACACCAGGTAAGAATGAGT
nCoV-2019_32_LEFT		nCoV-2019_2	TGGTGAATACAGTCATGTAGTTGCC
nCoV-2019_32_RIGHT		nCoV-2019_2	AGCACATCACTACGCAACTTTAGA
nCoV-2019_33_LEFT		nCoV-2019_1	ACTTTTGAAGAAGCTGCGCTGT
nCoV-2019_33_RIGHT		nCoV-2019_1	TGGACAGTAAACTACGTCATCAAGC
nCoV-2019_34_LEFT		nCoV-2019_2	TCCCATCTGGTAAAGTTGAGGGT
nCoV-2019_34_RIGHT		nCoV-2019_2	AGTGAAATTGGGCCTCATAGCA
nCoV-2019_35_LEFT		nCoV-2019_1	TGTTCGCATTCAACCAGGACAG
nCoV-2019_35_RIGHT		nCoV-2019_1	ACTTCATAGCCACAAGGTTAAAGTCA
nCoV-2019_36_LEFT		nCoV-2019_2	TTAGCTTGGTTGTACGCTGCTG
nCoV-2019_36_RIGHT		nCoV-2019_2	GAACAAAGACCATTGAGTACTCTGGA
nCoV-2019_37_LEFT		nCoV-2019_1	ACACACCACTGGTTGTTACTCAC
nCoV-2019_37_RIGHT		nCoV-2019_1	GTCCACACTCTCCTAGCACCAT
nCoV-2019_38_LEFT		nCoV-2019_2	ACTGTGTTATGTATGCATCAGCTGT
nCoV-2019_38_RIGHT		nCoV-2019_2	CACCAAGAGTCAGTCTAAAGTAGCG
nCoV-2019_39_LEFT		nCoV-2019_1	AGTATTGCCCTATTTTCTTCATAACTGGT
nCoV-2019_39_RIGHT		nCoV-2019_1	TGTAACTGGACACATTGAGCCC
nCoV-2019_40_LEFT		nCoV-2019_2	TGCACATCAGTAGTCTTACTCTCAGT
nCoV-2019_40_RIGHT		nCoV-2019_2	CATGGCTGCATCACGGTCAAAT
nCoV-2019_41_LEFT		nCoV-2019_1	GTTCCCTTCCATCATATGCAGCT
nCoV-2019_41_RIGHT		nCoV-2019_1	TGGTATGACAACCATTAGTTTGGCT
nCoV-2019_42_LEFT		nCoV-2019_2	TGCAAGAGATGGTTGTGTTCCC
nCoV-2019_42_RIGHT		nCoV-2019_2	CCTACCTCCCTTTGTTGTGTTGT
nCoV-2019_43_LEFT		nCoV-2019_1	TACGACAGATGTCTTGTGCTGC
nCoV-2019_43_RIGHT		nCoV-2019_1	AGCAGCATCTACAGCAAAAGCA
nCoV-2019_44_LEFT		nCoV-2019_2	TGCCACAGTACGTCTACAAGCT
nCoV-2019_44_RIGHT		nCoV-2019_2	AACCTTTCCACATACCGCAGAC
nCoV-2019_45_LEFT		nCoV-2019_1	TACCTACAACTTGTGCTAATGACCC
nCoV-2019_45_RIGHT		nCoV-2019_1	AAATTGTTTCTTCATGTTGGTAGTTAGAGA
nCoV-2019_46_LEFT		nCoV-2019_2	TGTCGCTTCCAAGAAAAGGACG
nCoV-2019_46_RIGHT		nCoV-2019_2	CACGTTCACCTAAGTTGGCGTA
nCoV-2019_47_LEFT		nCoV-2019_1	AGGACTGGTATGATTTTGTAGAAAACCC
nCoV-2019_47_RIGHT		nCoV-2019_1	AATAACGGTCAAAGAGTTTTAACCTCTC
nCoV-2019_48_LEFT		nCoV-2019_2	TGTTGACACTGACTTAACAAAGCCT
nCoV-2019_48_RIGHT		nCoV-2019_2	TAGATTACCAGAAGCAGCGTGC
nCoV-2019_49_LEFT		nCoV-2019_1	AGGAATTACTTGTGTATGCTGCTGA
nCoV-2019_49_RIGHT		nCoV-2019_1	TGACGATGACTTGGTTAGCATTAATACA
nCoV-2019_50_LEFT		nCoV-2019_2	GTTGATAAGTACTTTGATTGTTACGATGGT
nCoV-2019_50_RIGHT		nCoV-2019_2	TAACATGTTGTGCCAACCACCA
nCoV-2019_51_LEFT		nCoV-2019_1	TCAATAGCCGCCACTAGAGGAG
nCoV-2019_51_RIGHT		nCoV-2019_1	AGTGCATTAACATTGGCCGTGA
nCoV-2019_52_LEFT		nCoV-2019_2	CATCAGGAGATGCCACAACTGC
nCoV-2019_52_RIGHT		nCoV-2019_2	GTTGAGAGCAAAATTCATGAGGTCC
nCoV-2019_53_LEFT		nCoV-2019_1	AGCAAAATGTTGGACTGAGACTGA
nCoV-2019_53_RIGHT		nCoV-2019_1	AGCCTCATAAAACTCAGGTTCCC
nCoV-2019_54_LEFT		nCoV-2019_2	TGAGTTAACAGGACACATGTTAGACA
nCoV-2019_54_RIGHT		nCoV-2019_2	AACCAAAAACTTGTCCATTAGCACA
nCoV-2019_55_LEFT		nCoV-2019_1	ACTCAACTTTACTTAGGAGGTATGAGCT
nCoV-2019_55_RIGHT		nCoV-2019_1	GGTGTACTCTCCTATTTGTACTTTACTGT
nCoV-2019_56_LEFT		nCoV-2019_2	ACCTAGACCACCACTTAACCGA
nCoV-2019_56_RIGHT		nCoV-2019_2	ACACTATGCGAGCAGAAGGGTA
nCoV-2019_57_LEFT		nCoV-2019_1	ATTCTACACTCCAGGGACCACC
nCoV-2019_57_RIGHT		nCoV-2019_1	GTAATTGAGCAGGGTCGCCAAT
nCoV-2019_58_LEFT		nCoV-2019_2	TGATTTGAGTGTTGTCAATGCCAGA
nCoV-2019_58_RIGHT		nCoV-2019_2	CTTTTCTCCAAGCAGGGTTACGT
nCoV-2019_59_LEFT		nCoV-2019_1	TCACGCATGATGTTTCATCTGCA
nCoV-2019_59_RIGHT		nCoV-2019_1	AAGAGTCCTGTTACATTTTCAGCTTG
nCoV-2019_60_LEFT		nCoV-2019_2	TGATAGAGACCTTTATGACAAGTTGCA
nCoV-2019_60_RIGHT		nCoV-2019_2	GGTACCAACAGCTTCTCTAGTAGC
nCoV-2019_61_LEFT		nCoV-2019_1	TGTTTATCACCCGCGAAGAAGC
nCoV-2019_61_RIGHT		nCoV-2019_1	ATCACATAGACAACAGGTGCGC
nCoV-2019_62_LEFT		nCoV-2019_2	GGCACATGGCTTTGAGTTGACA
nCoV-2019_62_RIGHT		nCoV-2019_2	GTTGAACCTTTCTACAAGCCGC
nCoV-2019_63_LEFT		nCoV-2019_1	TGTTAAGCGTGTTGACTGGACT
nCoV-2019_63_RIGHT		nCoV-2019_1	ACAAACTGCCACCATCACAACC
nCoV-2019_64_LEFT		nCoV-2019_2	TCGATAGATATCCTGCTAATTCCATTGT
nCoV-2019_64_RIGHT		nCoV-2019_2	AGTCTTGTAAAAGTGTTCCAGAGGT
nCoV-2019_65_LEFT		nCoV-2019_1	GCTGGCTTTAGCTTGTGGGTTT
nCoV-2019_65_RIGHT		nCoV-2019_1	TGTCAGTCATAGAACAAACACCAATAGT
nCoV-2019_66_LEFT		nCoV-2019_2	GGGTGTGGACATTGCTGCTAAT
nCoV-2019_66_RIGHT		nCoV-2019_2	TCAATTTCCATTTGACTCCTGGGT
nCoV-2019_67_LEFT		nCoV-2019_1	GTTGTCCAACAATTACCTGAAACTTACT
nCoV-2019_67_RIGHT		nCoV-2019_1	CAACCTTAGAAACTACAGATAAATCTTGGG
nCoV-2019_68_LEFT		nCoV-2019_2	ACAGGTTCATCTAAGTGTGTGTGT
nCoV-2019_68_RIGHT		nCoV-2019_2	CTCCTTTATCAGAACCAGCACCA
nCoV-2019_69_LEFT		nCoV-2019_1	TGTCGCAAAATATACTCAACTGTGTCA
nCoV-2019_69_RIGHT		nCoV-2019_1	TCTTTATAGCCACGGAACCTCCA
nCoV-2019_70_LEFT		nCoV-2019_2	ACAAAAGAAAATGACTCTAAAGAGGGTTT
nCoV-2019_70_RIGHT		nCoV-2019_2	TGACCTTCTTTTAAAGACATAACAGCAG
nCoV-2019_71_LEFT		nCoV-2019_1	ACAAATCCAATTCAGTTGTCTTCCTATTC
nCoV-2019_71_RIGHT		nCoV-2019_1	TGGAAAAGAAAGGTAAGAACAAGTCCT
nCoV-2019_72_LEFT		nCoV-2019_2	ACACGTGGTGTTTATTACCCTGAC
nCoV-2019_72_RIGHT		nCoV-2019_2	ACTCTGAACTCACTTTCCATCCAAC
nCoV-2019_73_LEFT		nCoV-2019_1	CAATTTTGTAATGATCCATTTTTGGGTGT
nCoV-2019_73_RIGHT		nCoV-2019_1	CACCAGCTGTCCAACCTGAAGA
nCoV-2019_74_LEFT		nCoV-2019_2	ACATCACTAGGTTTCAAACTTTACTTGC
nCoV-2019_74_RIGHT		nCoV-2019_2	GCAACACAGTTGCTGATTCTCTTC
nCoV-2019_75_LEFT		nCoV-2019_1	AGAGTCCAACCAACAGAATCTATTGT
nCoV-2019_75_RIGHT		nCoV-2019_1	ACCACCAACCTTAGAATCAAGATTGT
nCoV-2019_76_LEFT		nCoV-2019_2	AGGGCAAACTGGAAAGATTGCT
nCoV-2019_76_RIGHT		nCoV-2019_2	ACACCTGTGCCTGTTAAACCAT
nCoV-2019_77_LEFT		nCoV-2019_1	CCAGCAACTGTTTGTGGACCTA
nCoV-2019_77_RIGHT		nCoV-2019_1	CAGCCCCTATTAAACAGCCTGC
nCoV-2019_78_LEFT		nCoV-2019_2	CAACTTACTCCTACTTGGCGTGT
nCoV-2019_78_RIGHT		nCoV-2019_2	TGTGTACAAAAACTGCCATATTGCA
nCoV-2019_79_LEFT		nCoV-2019_1	GTGGTGATTCAACTGAATGCAGC
nCoV-2019_79_RIGHT		nCoV-2019_1	CATTTCATCTGTGAGCAAAGGTGG
nCoV-2019_80_LEFT		nCoV-2019_2	TTGCCTTGGTGATATTGCTGCT
nCoV-2019_80_RIGHT		nCoV-2019_2	TGGAGCTAAGTTGTTTAACAAGCG
nCoV-2019_81_LEFT		nCoV-2019_1	GCACTTGGAAAACTTCAAGATGTGG
nCoV-2019_81_RIGHT		nCoV-2019_1	GTGAAGTTCTTTTCTTGTGCAGGG
nCoV-2019_82_LEFT		nCoV-2019_2	GGGCTATCATCTTATGTCCTTCCCT
nCoV-2019_82_RIGHT		nCoV-2019_2	TGCCAGAGATGTCACCTAAATCAA
nCoV-2019_83_LEFT		nCoV-2019_1	TCCTTTGCAACCTGAATTAGACTCA
nCoV-2019_83_RIGHT		nCoV-2019_1	TTTGACTCCTTTGAGCACTGGC
nCoV-2019_84_LEFT		nCoV-2019_2	TGCTGTAGTTGTCTCAAGGGCT
nCoV-2019_84_RIGHT		nCoV-2019_2	AGGTGTGAGTAAACTGTTACAAACAAC
nCoV-2019_85_LEFT		nCoV-2019_1	ACTAGCACTCTCCAAGGGTGTT
nCoV-2019_85_RIGHT		nCoV-2019_1	ACACAGTCTTTTACTCCAGATTCCC
nCoV-2019_86_LEFT		nCoV-2019_2	TCAGGTGATGGCACAACAAGTC
nCoV-2019_86_RIGHT		nCoV-2019_2	ACGAAAGCAAGAAAAAGAAGTACGC
nCoV-2019_87_LEFT		nCoV-2019_1	CGACTACTAGCGTGCCTTTGTA
nCoV-2019_87_RIGHT		nCoV-2019_1	ACTAGGTTCCATTGTTCAAGGAGC
nCoV-2019_88_LEFT		nCoV-2019_2	CCATGGCAGATTCCAACGGTAC
nCoV-2019_88_RIGHT		nCoV-2019_2	TGGTCAGAATAGTGCCATGGAGT
nCoV-2019_89_LEFT		nCoV-2019_1	GTACGCGTTCCATGTGGTCATT
nCoV-2019_89_RIGHT		nCoV-2019_1	ACCTGAAAGTCAACGAGATGAAACA
nCoV-2019_90_LEFT		nCoV-2019_2	ACACAGACCATTCCAGTAGCAGT
nCoV-2019_90_RIGHT		nCoV-2019_2	TGAAATGGTGAATTGCCCTCGT
nCoV-2019_91_LEFT		nCoV-2019_1	TCACTACCAAGAGTGTGTTAGAGGT
nCoV-2019_91_RIGHT		nCoV-2019_1	TTCAAGTGAGAACCAAAAGATAATAAGCA
nCoV-2019_92_LEFT		nCoV-2019_2	TTTGTGCTTTTTAGCCTTTCTGCT
nCoV-2019_92_RIGHT		nCoV-2019_2	AGGTTCCTGGCAATTAATTGTAAAAGG
nCoV-2019_93_LEFT		nCoV-2019_1	TGAGGCTGGTTCTAAATCACCCA
nCoV-2019_93_RIGHT		nCoV-2019_1	AGGTCTTCCTTGCCATGTTGAG
nCoV-2019_94_LEFT		nCoV-2019_2	GGCCCCAAGGTTTACCCAATAA
nCoV-2019_94_RIGHT		nCoV-2019_2	TTTGGCAATGTTGTTCCTTGAGG
nCoV-2019_95_LEFT		nCoV-2019_1	TGAGGGAGCCTTGAATACACCA
nCoV-2019_95_RIGHT		nCoV-2019_1	CAGTACGTTTTTGCCGAGGCTT
nCoV-2019_96_LEFT		nCoV-2019_2	GCCAACAACAACAAGGCCAAAC
nCoV-2019_96_RIGHT		nCoV-2019_2	TAGGCTCTGTTGGTGGGAATGT
nCoV-2019_97_LEFT		nCoV-2019_1	TGGATGACAAAGATCCAAATTTCAAAGA
nCoV-2019_97_RIGHT		nCoV-2019_1	ACACACTGATTAAAGATTGCTATGTGAG
nCoV-2019_98_LEFT		nCoV-2019_2	AACAATTGCAACAATCCATGAGCA
nCoV-2019_98_RIGHT		nCoV-2019_2	TTCTCCTAAGAAGCTATTAAAATCACATGG
ARTIC v2 mod
Primer name		Pool	Primer sequence
ONT-nCoV-2019_1_LEFT		nCoV-2019_1	TTTCTgTTggTgCTgATATTgCACCAACCAACTTTCGATCTCTTGT
ONT-nCoV-2019_1_RIGHT		nCoV-2019_1	ACTTgCCTgTCgCTCTATCTTCCATCTTTAAGATGTTGACGTGCCTC
ONT-nCoV-2019_2_LEFT		nCoV-2019_2	TTTCTgTTggTgCTgATATTgCCTGTTTTACAGGTTCGCGACGT
ONT-nCoV-2019_2_RIGHT		nCoV-2019_2	ACTTgCCTgTCgCTCTATCTTCTAAGGATCAGTGCCAAGCTCGT
ONT-nCoV-2019_3_LEFT		nCoV-2019_1	TTTCTgTTggTgCTgATATTgCCGGTAATAAAGGAGCTGGTGGC
ONT-nCoV-2019_3_RIGHT		nCoV-2019_1	ACTTgCCTgTCgCTCTATCTTCAAGGTGTCTGCAATTCATAGCTCT
ONT-nCoV-2019_4_LEFT		nCoV-2019_2	TTTCTgTTggTgCTgATATTgCGGTGTATACTGCTGCCGTGAAC
ONT-nCoV-2019_4_RIGHT		nCoV-2019_2	ACTTgCCTgTCgCTCTATCTTCCACAAGTAGTGGCACCTTCTTTAGT
ONT-nCoV-2019_5_LEFT		nCoV-2019_1	TTTCTgTTggTgCTgATATTgCTGGTGAAACTTCATGGCAGACG
ONT-nCoV-2019_5_RIGHT		nCoV-2019_1	ACTTgCCTgTCgCTCTATCTTCATTGATGTTGACTTTCTCTTTTTGGAGT
ONT-nCoV-2019_6_LEFT		nCoV-2019_2	TTTCTgTTggTgCTgATATTgCGGTGTTGTTGGAGAAGGTTCCG
ONT-nCoV-2019_6_RIGHT		nCoV-2019_2	ACTTgCCTgTCgCTCTATCTTCTAGCGGCCTTCTGTAAAACACG
ONT-nCoV-2019_7_LEFT		nCoV-2019_1	TTTCTgTTggTgCTgATATTgCATCAGAGGCTGCTCGTGTTGTA
ONT-nCoV-2019_7_RIGHT		nCoV-2019_1	ACTTgCCTgTCgCTCTATCTTCTGCACAGGTGACAATTTGTCCA
ONT-nCoV-2019_8_LEFT		nCoV-2019_2	TTTCTgTTggTgCTgATATTgCAGAGTTTCTTAGAGACGGTTGGGA
ONT-nCoV-2019_8_RIGHT		nCoV-2019_2	ACTTgCCTgTCgCTCTATCTTCGCTTCAACAGCTTCACTAGTAGGT
ONT-nCoV-2019_9_LEFT		nCoV-2019_1	TTTCTgTTggTgCTgATATTgCTCCCACAGAAGTGTTAACAGAGGA
ONT-nCoV-2019_9_RIGHT		nCoV-2019_1	ACTTgCCTgTCgCTCTATCTTCATGACAGCATCTGCCACAACAC
ONT-nCoV-2019_10_LEFT		nCoV-2019_2	TTTCTgTTggTgCTgATATTgCTGAGAAGTGCTCTGCCTATACAGT
ONT-nCoV-2019_10_RIGHT		nCoV-2019_2	ACTTgCCTgTCgCTCTATCTTCTCATCTAACCAATCTTCTTCTTGCTCT
ONT-nCoV-2019_11_LEFT		nCoV-2019_1	TTTCTgTTggTgCTgATATTgCGGAATTTGGTGCCACTTCTGCT
ONT-nCoV-2019_11_RIGHT		nCoV-2019_1	ACTTgCCTgTCgCTCTATCTTCTCATCAGATTCAACTTGCATGGCA
ONT-nCoV-2019_12_LEFT		nCoV-2019_2	TTTCTgTTggTgCTgATATTgCAAACATGGAGGAGGTGTTGCAG
ONT-nCoV-2019_12_RIGHT		nCoV-2019_2	ACTTgCCTgTCgCTCTATCTTCTTCACTCTTCATTTCCAAAAAGCTTGA
ONT-nCoV-2019_13_LEFT		nCoV-2019_1	TTTCTgTTggTgCTgATATTgCTCGCACAAATGTCTACTTAGCTGT
ONT-nCoV-2019_13_RIGHT		nCoV-2019_1	ACTTgCCTgTCgCTCTATCTTCACCACAGCAGTTAAAACACCCT
ONT-nCoV-2019_14_LEFT		nCoV-2019_2	TTTCTgTTggTgCTgATATTgCCATCCAGATTCTGCCACTCTTGT
ONT-nCoV-2019_14_RIGHT		nCoV-2019_2	ACTTgCCTgTCgCTCTATCTTCAGTTTCCACACAGACAGGCATT
ONT-nCoV-2019_15_LEFT		nCoV-2019_1	TTTCTgTTggTgCTgATATTgCACAGTGCTTAAAAAGTGTAAAAGTGCC
ONT-nCoV-2019_15_RIGHT		nCoV-2019_1	ACTTgCCTgTCgCTCTATCTTCAACAGAAACTGTAGCTGGCACT
ONT-nCoV-2019_16_LEFT		nCoV-2019_2	TTTCTgTTggTgCTgATATTgCAATTTGGAAGAAGCTGCTCGGT
ONT-nCoV-2019_16_RIGHT		nCoV-2019_2	ACTTgCCTgTCgCTCTATCTTCCACAACTTGCGTGTGGAGGTTA
ONT-nCoV-2019_17_LEFT		nCoV-2019_1	TTTCTgTTggTgCTgATATTgCCTTCTTTCTTTGAGAGAAGTGAGGACT
ONT-nCoV-2019_17_RIGHT		nCoV-2019_1	ACTTgCCTgTCgCTCTATCTTCTTTGTTGGAGTGTTAACAATGCAGT
ONT-nCoV-2019_18_LEFT_alt2		nCoV-2019_2	TTTCTgTTggTgCTgATATTgCACTTCTATTAAATGGGCAGATAACAACTGT
ONT-nCoV-2019_18_RIGHT		nCoV-2019_2	ACTTgCCTgTCgCTCTATCTTCAGCTTGTTTACCACACGTACAAGG
ONT-nCoV-2019_19_LEFT		nCoV-2019_1	TTTCTgTTggTgCTgATATTgCGCTGTTATGTACATGGGCACACT
ONT-nCoV-2019_19_RIGHT		nCoV-2019_1	ACTTgCCTgTCgCTCTATCTTCTGTCCAACTTAGGGTCAATTTCTGT
ONT-nCoV-2019_20_LEFT		nCoV-2019_2	TTTCTgTTggTgCTgATATTgCACAAAGAAAACAGTTACACAACAACCA
ONT-nCoV-2019_20_RIGHT		nCoV-2019_2	ACTTgCCTgTCgCTCTATCTTCACGTGGCTTTATTAGTTGCATTGTT
ONT-nCoV-2019_21_LEFT		nCoV-2019_1	TTTCTgTTggTgCTgATATTgCTGGCTATTGATTATAAACACTACACACCC
ONT-nCoV-2019_21_RIGHT		nCoV-2019_1	ACTTgCCTgTCgCTCTATCTTCTAGATCTGTGTGGCCAACCTCT
ONT-nCoV-2019_22_LEFT		nCoV-2019_2	TTTCTgTTggTgCTgATATTgCACTACCGAAGTTGTAGGAGACATTATACT
ONT-nCoV-2019_22_RIGHT		nCoV-2019_2	ACTTgCCTgTCgCTCTATCTTCACAGTATTCTTTGCTATAGTAGTCGGC
ONT-nCoV-2019_23_LEFT		nCoV-2019_1	TTTCTgTTggTgCTgATATTgCACAACTACTAACATAGTTACACGGTGT
ONT-nCoV-2019_23_RIGHT		nCoV-2019_1	ACTTgCCTgTCgCTCTATCTTCACCAGTACAGTAGGTTGCAATAGTG
ONT-nCoV-2019_24_LEFT		nCoV-2019_2	TTTCTgTTggTgCTgATATTgCAGGCATGCCTTCTTACTGTACTG
ONT-nCoV-2019_24_RIGHT		nCoV-2019_2	ACTTgCCTgTCgCTCTATCTTCACATTCTAACCATAGCTGAAATCGGG
ONT-nCoV-2019_25_LEFT		nCoV-2019_1	TTTCTgTTggTgCTgATATTgCGCAATTGTTTTTCAGCTATTTTGCAGT
ONT-nCoV-2019_25_RIGHT		nCoV-2019_1	ACTTgCCTgTCgCTCTATCTTCACTGTAGTGACAAGTCTCTCGCA
ONT-nCoV-2019_26_LEFT		nCoV-2019_2	TTTCTgTTggTgCTgATATTgCTTGTGATACATTCTGTGCTGGTAGT
ONT-nCoV-2019_26_RIGHT		nCoV-2019_2	ACTTgCCTgTCgCTCTATCTTCTCCGCACTATCACCAACATCAG
ONT-nCoV-2019_27_LEFT		nCoV-2019_1	TTTCTgTTggTgCTgATATTgCACTACAGTCAGCTTATGTGTCAACC
ONT-nCoV-2019_27_RIGHT		nCoV-2019_1	ACTTgCCTgTCgCTCTATCTTCAATACAAGCACCAAGGTCACGG
ONT-nCoV-2019_28_LEFT		nCoV-2019_2	TTTCTgTTggTgCTgATATTgCACATAGAAGTTACTGGCGATAGTTGT
ONT-nCoV-2019_28_RIGHT		nCoV-2019_2	ACTTgCCTgTCgCTCTATCTTCTGTTTAGACATGACATGAACAGGTGT
ONT-nCoV-2019_29_LEFT		nCoV-2019_1	TTTCTgTTggTgCTgATATTgCACTTGTGTTCCTTTTTGTTGCTGC
ONT-nCoV-2019_29_RIGHT		nCoV-2019_1	ACTTgCCTgTCgCTCTATCTTCAGTGTACTCTATAAGTTTTGATGGTGTGT
ONT-nCoV-2019_30_LEFT		nCoV-2019_2	TTTCTgTTggTgCTgATATTgCGCACAACTAATGGTGACTTTTTGCA
ONT-nCoV-2019_30_RIGHT		nCoV-2019_2	ACTTgCCTgTCgCTCTATCTTCACCACTAGTAGATACACAAACACCAG
ONT-nCoV-2019_31_LEFT		nCoV-2019_1	TTTCTgTTggTgCTgATATTgCTTCTGAGTACTGTAGGCACGGC
ONT-nCoV-2019_31_RIGHT		nCoV-2019_1	ACTTgCCTgTCgCTCTATCTTCACAGAATAAACACCAGGTAAGAATGAGT
ONT-nCoV-2019_32_LEFT		nCoV-2019_2	TTTCTgTTggTgCTgATATTgCTGGTGAATACAGTCATGTAGTTGCC
ONT-nCoV-2019_32_RIGHT		nCoV-2019_2	ACTTgCCTgTCgCTCTATCTTCAGCACATCACTACGCAACTTTAGA
ONT-nCoV-2019_33_LEFT		nCoV-2019_1	TTTCTgTTggTgCTgATATTgCACTTTTGAAGAAGCTGCGCTGT
ONT-nCoV-2019_33_RIGHT		nCoV-2019_1	ACTTgCCTgTCgCTCTATCTTCTGGACAGTAAACTACGTCATCAAGC
ONT-nCoV-2019_34_LEFT		nCoV-2019_2	TTTCTgTTggTgCTgATATTgCTCCCATCTGGTAAAGTTGAGGGT
ONT-nCoV-2019_34_RIGHT		nCoV-2019_2	ACTTgCCTgTCgCTCTATCTTCAGTGAAATTGGGCCTCATAGCA
ONT-nCoV-2019_35_LEFT		nCoV-2019_1	TTTCTgTTggTgCTgATATTgCTGTTCGCATTCAACCAGGACAG
ONT-nCoV-2019_35_RIGHT		nCoV-2019_1	ACTTgCCTgTCgCTCTATCTTCACTTCATAGCCACAAGGTTAAAGTCA
ONT-nCoV-2019_36_LEFT		nCoV-2019_2	TTTCTgTTggTgCTgATATTgCTTAGCTTGGTTGTACGCTGCTG
ONT-nCoV-2019_36_RIGHT		nCoV-2019_2	ACTTgCCTgTCgCTCTATCTTCGAACAAAGACCATTGAGTACTCTGGA
ONT-nCoV-2019_37_LEFT		nCoV-2019_1	TTTCTgTTggTgCTgATATTgCACACACCACTGGTTGTTACTCAC
ONT-nCoV-2019_37_RIGHT		nCoV-2019_1	ACTTgCCTgTCgCTCTATCTTCGTCCACACTCTCCTAGCACCAT
ONT-nCoV-2019_38_LEFT		nCoV-2019_2	TTTCTgTTggTgCTgATATTgCACTGTGTTATGTATGCATCAGCTGT
ONT-nCoV-2019_38_RIGHT		nCoV-2019_2	ACTTgCCTgTCgCTCTATCTTCCACCAAGAGTCAGTCTAAAGTAGCG
ONT-nCoV-2019_39_LEFT		nCoV-2019_1	TTTCTgTTggTgCTgATATTgCAGTATTGCCCTATTTTCTTCATAACTGGT
ONT-nCoV-2019_39_RIGHT		nCoV-2019_1	ACTTgCCTgTCgCTCTATCTTCTGTAACTGGACACATTGAGCCC
ONT-nCoV-2019_40_LEFT		nCoV-2019_2	TTTCTgTTggTgCTgATATTgCTGCACATCAGTAGTCTTACTCTCAGT
ONT-nCoV-2019_40_RIGHT		nCoV-2019_2	ACTTgCCTgTCgCTCTATCTTCCATGGCTGCATCACGGTCAAAT
ONT-nCoV-2019_41_LEFT		nCoV-2019_1	TTTCTgTTggTgCTgATATTgCGTTCCCTTCCATCATATGCAGCT
ONT-nCoV-2019_41_RIGHT		nCoV-2019_1	ACTTgCCTgTCgCTCTATCTTCTGGTATGACAACCATTAGTTTGGCT
ONT-nCoV-2019_42_LEFT		nCoV-2019_2	TTTCTgTTggTgCTgATATTgCTGCAAGAGATGGTTGTGTTCCC
ONT-nCoV-2019_42_RIGHT		nCoV-2019_2	ACTTgCCTgTCgCTCTATCTTCCCTACCTCCCTTTGTTGTGTTGT
ONT-nCoV-2019_43_LEFT		nCoV-2019_1	TTTCTgTTggTgCTgATATTgCTACGACAGATGTCTTGTGCTGC
ONT-nCoV-2019_43_RIGHT		nCoV-2019_1	ACTTgCCTgTCgCTCTATCTTCAGCAGCATCTACAGCAAAAGCA
ONT-nCoV-2019_44_LEFT		nCoV-2019_2	TTTCTgTTggTgCTgATATTgCTGCCACAGTACGTCTACAAGCT
ONT-nCoV-2019_44_RIGHT		nCoV-2019_2	ACTTgCCTgTCgCTCTATCTTCAACCTTTCCACATACCGCAGAC
ONT-nCoV-2019_45_LEFT		nCoV-2019_1	TTTCTgTTggTgCTgATATTgCTACCTACAACTTGTGCTAATGACCC
ONT-nCoV-2019_45_RIGHT		nCoV-2019_1	ACTTgCCTgTCgCTCTATCTTCAAATTGTTTCTTCATGTTGGTAGTTAGAGA
ONT-nCoV-2019_46_LEFT		nCoV-2019_2	TTTCTgTTggTgCTgATATTgCTGTCGCTTCCAAGAAAAGGACG
ONT-nCoV-2019_46_RIGHT		nCoV-2019_2	ACTTgCCTgTCgCTCTATCTTCCACGTTCACCTAAGTTGGCGTA
ONT-nCoV-2019_47_LEFT		nCoV-2019_1	TTTCTgTTggTgCTgATATTgCAGGACTGGTATGATTTTGTAGAAAACCC
ONT-nCoV-2019_47_RIGHT		nCoV-2019_1	ACTTgCCTgTCgCTCTATCTTCAATAACGGTCAAAGAGTTTTAACCTCTC
ONT-nCoV-2019_48_LEFT		nCoV-2019_2	TTTCTgTTggTgCTgATATTgCTGTTGACACTGACTTAACAAAGCCT
ONT-nCoV-2019_48_RIGHT		nCoV-2019_2	ACTTgCCTgTCgCTCTATCTTCTAGATTACCAGAAGCAGCGTGC
ONT-nCoV-2019_49_LEFT		nCoV-2019_1	TTTCTgTTggTgCTgATATTgCAGGAATTACTTGTGTATGCTGCTGA
ONT-nCoV-2019_49_RIGHT		nCoV-2019_1	ACTTgCCTgTCgCTCTATCTTCTGACGATGACTTGGTTAGCATTAATACA
ONT-nCoV-2019_50_LEFT		nCoV-2019_2	TTTCTgTTggTgCTgATATTgCGTTGATAAGTACTTTGATTGTTACGATGGT
ONT-nCoV-2019_50_RIGHT		nCoV-2019_2	ACTTgCCTgTCgCTCTATCTTCTAACATGTTGTGCCAACCACCA
ONT-nCoV-2019_51_LEFT		nCoV-2019_1	TTTCTgTTggTgCTgATATTgCTCAATAGCCGCCACTAGAGGAG
ONT-nCoV-2019_51_RIGHT		nCoV-2019_1	ACTTgCCTgTCgCTCTATCTTCAGTGCATTAACATTGGCCGTGA
ONT-nCoV-2019_52_LEFT		nCoV-2019_2	TTTCTgTTggTgCTgATATTgCCATCAGGAGATGCCACAACTGC
ONT-nCoV-2019_52_RIGHT		nCoV-2019_2	ACTTgCCTgTCgCTCTATCTTCGTTGAGAGCAAAATTCATGAGGTCC
ONT-nCoV-2019_53_LEFT		nCoV-2019_1	TTTCTgTTggTgCTgATATTgCAGCAAAATGTTGGACTGAGACTGA
ONT-nCoV-2019_53_RIGHT		nCoV-2019_1	ACTTgCCTgTCgCTCTATCTTCAGCCTCATAAAACTCAGGTTCCC
ONT-nCoV-2019_54_LEFT		nCoV-2019_2	TTTCTgTTggTgCTgATATTgCTGAGTTAACAGGACACATGTTAGACA
ONT-nCoV-2019_54_RIGHT		nCoV-2019_2	ACTTgCCTgTCgCTCTATCTTCAACCAAAAACTTGTCCATTAGCACA
ONT-nCoV-2019_55_LEFT		nCoV-2019_1	TTTCTgTTggTgCTgATATTgCACTCAACTTTACTTAGGAGGTATGAGCT
ONT-nCoV-2019_55_RIGHT		nCoV-2019_1	ACTTgCCTgTCgCTCTATCTTCGGTGTACTCTCCTATTTGTACTTTACTGT
ONT-nCoV-2019_56_LEFT		nCoV-2019_2	TTTCTgTTggTgCTgATATTgCACCTAGACCACCACTTAACCGA
ONT-nCoV-2019_56_RIGHT		nCoV-2019_2	ACTTgCCTgTCgCTCTATCTTCACACTATGCGAGCAGAAGGGTA
ONT-nCoV-2019_57_LEFT		nCoV-2019_1	TTTCTgTTggTgCTgATATTgCATTCTACACTCCAGGGACCACC
ONT-nCoV-2019_57_RIGHT		nCoV-2019_1	ACTTgCCTgTCgCTCTATCTTCGTAATTGAGCAGGGTCGCCAAT
ONT-nCoV-2019_58_LEFT		nCoV-2019_2	TTTCTgTTggTgCTgATATTgCTGATTTGAGTGTTGTCAATGCCAGA
ONT-nCoV-2019_58_RIGHT		nCoV-2019_2	ACTTgCCTgTCgCTCTATCTTCCTTTTCTCCAAGCAGGGTTACGT
ONT-nCoV-2019_59_LEFT		nCoV-2019_1	TTTCTgTTggTgCTgATATTgCTCACGCATGATGTTTCATCTGCA
ONT-nCoV-2019_59_RIGHT		nCoV-2019_1	ACTTgCCTgTCgCTCTATCTTCAAGAGTCCTGTTACATTTTCAGCTTG
ONT-nCoV-2019_60_LEFT		nCoV-2019_2	TTTCTgTTggTgCTgATATTgCTGATAGAGACCTTTATGACAAGTTGCA
ONT-nCoV-2019_60_RIGHT		nCoV-2019_2	ACTTgCCTgTCgCTCTATCTTCGGTACCAACAGCTTCTCTAGTAGC
ONT-nCoV-2019_61_LEFT		nCoV-2019_1	TTTCTgTTggTgCTgATATTgCTGTTTATCACCCGCGAAGAAGC
ONT-nCoV-2019_61_RIGHT		nCoV-2019_1	ACTTgCCTgTCgCTCTATCTTCATCACATAGACAACAGGTGCGC
ONT-nCoV-2019_62_LEFT		nCoV-2019_2	TTTCTgTTggTgCTgATATTgCGGCACATGGCTTTGAGTTGACA
ONT-nCoV-2019_62_RIGHT		nCoV-2019_2	ACTTgCCTgTCgCTCTATCTTCGTTGAACCTTTCTACAAGCCGC
ONT-nCoV-2019_63_LEFT		nCoV-2019_1	TTTCTgTTggTgCTgATATTgCTGTTAAGCGTGTTGACTGGACT
ONT-nCoV-2019_63_RIGHT		nCoV-2019_1	ACTTgCCTgTCgCTCTATCTTCACAAACTGCCACCATCACAACC
ONT-nCoV-2019_64_LEFT		nCoV-2019_2	TTTCTgTTggTgCTgATATTgCTCGATAGATATCCTGCTAATTCCATTGT
ONT-nCoV-2019_64_RIGHT		nCoV-2019_2	ACTTgCCTgTCgCTCTATCTTCAGTCTTGTAAAAGTGTTCCAGAGGT
ONT-nCoV-2019_65_LEFT		nCoV-2019_1	TTTCTgTTggTgCTgATATTgCGCTGGCTTTAGCTTGTGGGTTT
ONT-nCoV-2019_65_RIGHT		nCoV-2019_1	ACTTgCCTgTCgCTCTATCTTCTGTCAGTCATAGAACAAACACCAATAGT
ONT-nCoV-2019_66_LEFT		nCoV-2019_2	TTTCTgTTggTgCTgATATTgCGGGTGTGGACATTGCTGCTAAT
ONT-nCoV-2019_66_RIGHT		nCoV-2019_2	ACTTgCCTgTCgCTCTATCTTCTCAATTTCCATTTGACTCCTGGGT
ONT-nCoV-2019_67_LEFT		nCoV-2019_1	TTTCTgTTggTgCTgATATTgCGTTGTCCAACAATTACCTGAAACTTACT
ONT-nCoV-2019_67_RIGHT		nCoV-2019_1	ACTTgCCTgTCgCTCTATCTTCCAACCTTAGAAACTACAGATAAATCTTGGG
ONT-nCoV-2019_68_LEFT		nCoV-2019_2	TTTCTgTTggTgCTgATATTgCACAGGTTCATCTAAGTGTGTGTGT
ONT-nCoV-2019_68_RIGHT		nCoV-2019_2	ACTTgCCTgTCgCTCTATCTTCCTCCTTTATCAGAACCAGCACCA
ONT-nCoV-2019_69_LEFT		nCoV-2019_1	TTTCTgTTggTgCTgATATTgCTGTCGCAAAATATACTCAACTGTGTCA
ONT-nCoV-2019_69_RIGHT		nCoV-2019_1	ACTTgCCTgTCgCTCTATCTTCTCTTTATAGCCACGGAACCTCCA
ONT-nCoV-2019_70_LEFT		nCoV-2019_2	TTTCTgTTggTgCTgATATTgCACAAAAGAAAATGACTCTAAAGAGGGTTT
ONT-nCoV-2019_70_RIGHT		nCoV-2019_2	ACTTgCCTgTCgCTCTATCTTCTGACCTTCTTTTAAAGACATAACAGCAG
ONT-nCoV-2019_71_LEFT		nCoV-2019_1	TTTCTgTTggTgCTgATATTgCACAAATCCAATTCAGTTGTCTTCCTATTC
ONT-nCoV-2019_71_RIGHT		nCoV-2019_1	ACTTgCCTgTCgCTCTATCTTCTGGAAAAGAAAGGTAAGAACAAGTCCT
ONT-nCoV-2019_72_LEFT		nCoV-2019_2	TTTCTgTTggTgCTgATATTgCACACGTGGTGTTTATTACCCTGAC
ONT-nCoV-2019_72_RIGHT		nCoV-2019_2	ACTTgCCTgTCgCTCTATCTTCACTCTGAACTCACTTTCCATCCAAC
ONT-nCoV-2019_73_LEFT		nCoV-2019_1	TTTCTgTTggTgCTgATATTgCCAATTTTGTAATGATCCATTTTTGGGTGT
ONT-nCoV-2019_73_RIGHT		nCoV-2019_1	ACTTgCCTgTCgCTCTATCTTCCACCAGCTGTCCAACCTGAAGA
ONT-nCoV-2019_74_LEFT		nCoV-2019_2	TTTCTgTTggTgCTgATATTgCACATCACTAGGTTTCAAACTTTACTTGC
ONT-nCoV-2019_74_RIGHT		nCoV-2019_2	ACTTgCCTgTCgCTCTATCTTCGCAACACAGTTGCTGATTCTCTTC
ONT-nCoV-2019_75_LEFT		nCoV-2019_1	TTTCTgTTggTgCTgATATTgCAGAGTCCAACCAACAGAATCTATTGT
ONT-nCoV-2019_75_RIGHT		nCoV-2019_1	ACTTgCCTgTCgCTCTATCTTCACCACCAACCTTAGAATCAAGATTGT
ONT-nCoV-2019_76_LEFT		nCoV-2019_2	TTTCTgTTggTgCTgATATTgCAGGGCAAACTGGAAAGATTGCT
ONT-nCoV-2019_76_RIGHT		nCoV-2019_2	ACTTgCCTgTCgCTCTATCTTCACACCTGTGCCTGTTAAACCAT
ONT-nCoV-2019_77_LEFT		nCoV-2019_1	TTTCTgTTggTgCTgATATTgCCCAGCAACTGTTTGTGGACCTA
ONT-nCoV-2019_77_RIGHT		nCoV-2019_1	ACTTgCCTgTCgCTCTATCTTCCAGCCCCTATTAAACAGCCTGC
ONT-nCoV-2019_78_LEFT		nCoV-2019_2	TTTCTgTTggTgCTgATATTgCCAACTTACTCCTACTTGGCGTGT
ONT-nCoV-2019_78_RIGHT		nCoV-2019_2	ACTTgCCTgTCgCTCTATCTTCTGTGTACAAAAACTGCCATATTGCA
ONT-nCoV-2019_79_LEFT		nCoV-2019_1	TTTCTgTTggTgCTgATATTgCGTGGTGATTCAACTGAATGCAGC
ONT-nCoV-2019_79_RIGHT		nCoV-2019_1	ACTTgCCTgTCgCTCTATCTTCCATTTCATCTGTGAGCAAAGGTGG
ONT-nCoV-2019_80_LEFT		nCoV-2019_2	TTTCTgTTggTgCTgATATTgCTTGCCTTGGTGATATTGCTGCT
ONT-nCoV-2019_80_RIGHT		nCoV-2019_2	ACTTgCCTgTCgCTCTATCTTCTGGAGCTAAGTTGTTTAACAAGCG
ONT-nCoV-2019_81_LEFT		nCoV-2019_1	TTTCTgTTggTgCTgATATTgCGCACTTGGAAAACTTCAAGATGTGG
ONT-nCoV-2019_81_RIGHT		nCoV-2019_1	ACTTgCCTgTCgCTCTATCTTCGTGAAGTTCTTTTCTTGTGCAGGG
ONT-nCoV-2019_82_LEFT		nCoV-2019_2	TTTCTgTTggTgCTgATATTgCGGGCTATCATCTTATGTCCTTCCCT
ONT-nCoV-2019_82_RIGHT		nCoV-2019_2	ACTTgCCTgTCgCTCTATCTTCTGCCAGAGATGTCACCTAAATCAA
ONT-nCoV-2019_83_LEFT		nCoV-2019_1	TTTCTgTTggTgCTgATATTgCTCCTTTGCAACCTGAATTAGACTCA
ONT-nCoV-2019_83_RIGHT		nCoV-2019_1	ACTTgCCTgTCgCTCTATCTTCTTTGACTCCTTTGAGCACTGGC
ONT-nCoV-2019_84_LEFT		nCoV-2019_2	TTTCTgTTggTgCTgATATTgCTGCTGTAGTTGTCTCAAGGGCT
ONT-nCoV-2019_84_RIGHT		nCoV-2019_2	ACTTgCCTgTCgCTCTATCTTCAGGTGTGAGTAAACTGTTACAAACAAC
ONT-nCoV-2019_85_LEFT		nCoV-2019_1	TTTCTgTTggTgCTgATATTgCACTAGCACTCTCCAAGGGTGTT
ONT-nCoV-2019_85_RIGHT		nCoV-2019_1	ACTTgCCTgTCgCTCTATCTTCACACAGTCTTTTACTCCAGATTCCC
ONT-nCoV-2019_86_LEFT		nCoV-2019_2	TTTCTgTTggTgCTgATATTgCTCAGGTGATGGCACAACAAGTC
ONT-nCoV-2019_86_RIGHT		nCoV-2019_2	ACTTgCCTgTCgCTCTATCTTCACGAAAGCAAGAAAAAGAAGTACGC
ONT-nCoV-2019_87_LEFT		nCoV-2019_1	TTTCTgTTggTgCTgATATTgCCGACTACTAGCGTGCCTTTGTA
ONT-nCoV-2019_87_RIGHT		nCoV-2019_1	ACTTgCCTgTCgCTCTATCTTCACTAGGTTCCATTGTTCAAGGAGC
ONT-nCoV-2019_88_LEFT		nCoV-2019_2	TTTCTgTTggTgCTgATATTgCCCATGGCAGATTCCAACGGTAC
ONT-nCoV-2019_88_RIGHT		nCoV-2019_2	ACTTgCCTgTCgCTCTATCTTCTGGTCAGAATAGTGCCATGGAGT
ONT-nCoV-2019_89_LEFT		nCoV-2019_1	TTTCTgTTggTgCTgATATTgCGTACGCGTTCCATGTGGTCATT
ONT-nCoV-2019_89_RIGHT		nCoV-2019_1	ACTTgCCTgTCgCTCTATCTTCACCTGAAAGTCAACGAGATGAAACA
ONT-nCoV-2019_90_LEFT		nCoV-2019_2	TTTCTgTTggTgCTgATATTgCACACAGACCATTCCAGTAGCAGT
ONT-nCoV-2019_90_RIGHT		nCoV-2019_2	ACTTgCCTgTCgCTCTATCTTCTGAAATGGTGAATTGCCCTCGT
ONT-nCoV-2019_91_LEFT		nCoV-2019_1	TTTCTgTTggTgCTgATATTgCTCACTACCAAGAGTGTGTTAGAGGT
ONT-nCoV-2019_91_RIGHT		nCoV-2019_1	ACTTgCCTgTCgCTCTATCTTCTTCAAGTGAGAACCAAAAGATAATAAGCA
ONT-nCoV-2019_92_LEFT		nCoV-2019_2	TTTCTgTTggTgCTgATATTgCTTTGTGCTTTTTAGCCTTTCTGCT
ONT-nCoV-2019_92_RIGHT		nCoV-2019_2	ACTTgCCTgTCgCTCTATCTTCAGGTTCCTGGCAATTAATTGTAAAAGG
ONT-nCoV-2019_93_LEFT		nCoV-2019_1	TTTCTgTTggTgCTgATATTgCTGAGGCTGGTTCTAAATCACCCA
ONT-nCoV-2019_93_RIGHT		nCoV-2019_1	ACTTgCCTgTCgCTCTATCTTCAGGTCTTCCTTGCCATGTTGAG
ONT-nCoV-2019_94_LEFT		nCoV-2019_2	TTTCTgTTggTgCTgATATTgCGGCCCCAAGGTTTACCCAATAA
ONT-nCoV-2019_94_RIGHT		nCoV-2019_2	ACTTgCCTgTCgCTCTATCTTCTTTGGCAATGTTGTTCCTTGAGG
ONT-nCoV-2019_95_LEFT		nCoV-2019_1	TTTCTgTTggTgCTgATATTgCTGAGGGAGCCTTGAATACACCA
ONT-nCoV-2019_95_RIGHT		nCoV-2019_1	ACTTgCCTgTCgCTCTATCTTCCAGTACGTTTTTGCCGAGGCTT
ONT-nCoV-2019_96_LEFT		nCoV-2019_2	TTTCTgTTggTgCTgATATTgCGCCAACAACAACAAGGCCAAAC
ONT-nCoV-2019_96_RIGHT		nCoV-2019_2	ACTTgCCTgTCgCTCTATCTTCTAGGCTCTGTTGGTGGGAATGT
ONT-nCoV-2019_97_LEFT		nCoV-2019_1	TTTCTgTTggTgCTgATATTgCTGGATGACAAAGATCCAAATTTCAAAGA
ONT-nCoV-2019_97_RIGHT		nCoV-2019_1	ACTTgCCTgTCgCTCTATCTTCACACACTGATTAAAGATTGCTATGTGAG
ONT-nCoV-2019_98_LEFT		nCoV-2019_2	TTTCTgTTggTgCTgATATTgCAACAATTGCAACAATCCATGAGCA
ONT-nCoV-2019_98_RIGHT		nCoV-2019_2	ACTTgCCTgTCgCTCTATCTTCTTCTCCTAAGAAGCTATTAAAATCACATGG
ARTIC v3 mod
Primer name		Pool	Primer sequence
ONT-nCoV-2019_1_LEFT		nCoV-2019_1	TTTCTgTTggTgCTgATATTgCACCAACCAACTTTCGATCTCTTGT
ONT-nCoV-2019_1_RIGHT		nCoV-2019_1	ACTTgCCTgTCgCTCTATCTTCCATCTTTAAGATGTTGACGTGCCTC
ONT-nCoV-2019_2_LEFT		nCoV-2019_2	TTTCTgTTggTgCTgATATTgCCTGTTTTACAGGTTCGCGACGT
ONT-nCoV-2019_2_RIGHT		nCoV-2019_2	ACTTgCCTgTCgCTCTATCTTCTAAGGATCAGTGCCAAGCTCGT
ONT-nCoV-2019_3_LEFT		nCoV-2019_1	TTTCTgTTggTgCTgATATTgCCGGTAATAAAGGAGCTGGTGGC
ONT-nCoV-2019_3_RIGHT		nCoV-2019_1	ACTTgCCTgTCgCTCTATCTTCAAGGTGTCTGCAATTCATAGCTCT
ONT-nCoV-2019_4_LEFT		nCoV-2019_2	TTTCTgTTggTgCTgATATTgCGGTGTATACTGCTGCCGTGAAC
ONT-nCoV-2019_4_RIGHT		nCoV-2019_2	ACTTgCCTgTCgCTCTATCTTCCACAAGTAGTGGCACCTTCTTTAGT
ONT-nCoV-2019_5_LEFT		nCoV-2019_1	TTTCTgTTggTgCTgATATTgCTGGTGAAACTTCATGGCAGACG
ONT-nCoV-2019_5_RIGHT		nCoV-2019_1	ACTTgCCTgTCgCTCTATCTTCATTGATGTTGACTTTCTCTTTTTGGAGT
ONT-nCoV-2019_6_LEFT		nCoV-2019_2	TTTCTgTTggTgCTgATATTgCGGTGTTGTTGGAGAAGGTTCCG
ONT-nCoV-2019_6_RIGHT		nCoV-2019_2	ACTTgCCTgTCgCTCTATCTTCTAGCGGCCTTCTGTAAAACACG
ONT-nCoV-2019_7_LEFT		nCoV-2019_1	TTTCTgTTggTgCTgATATTgCATCAGAGGCTGCTCGTGTTGTA
ONT-nCoV-2019_7_LEFT_alt0		nCoV-2019_1	ACTTgCCTgTCgCTCTATCTTCCATTTGCATCAGAGGCTGCTCG
ONT-nCoV-2019_7_RIGHT		nCoV-2019_1	TTTCTgTTggTgCTgATATTgCTGCACAGGTGACAATTTGTCCA
ONT-nCoV-2019_7_RIGHT_alt5		nCoV-2019_1	ACTTgCCTgTCgCTCTATCTTCAGGTGACAATTTGTCCACCGAC
ONT-nCoV-2019_8_LEFT		nCoV-2019_2	TTTCTgTTggTgCTgATATTgCAGAGTTTCTTAGAGACGGTTGGGA
ONT-nCoV-2019_8_RIGHT		nCoV-2019_2	ACTTgCCTgTCgCTCTATCTTCGCTTCAACAGCTTCACTAGTAGGT
ONT-nCoV-2019_9_LEFT		nCoV-2019_1	TTTCTgTTggTgCTgATATTgCTCCCACAGAAGTGTTAACAGAGGA
ONT-nCoV-2019_9_LEFT_alt4		nCoV-2019_1	ACTTgCCTgTCgCTCTATCTTCTTCCCACAGAAGTGTTAACAGAGG
ONT-nCoV-2019_9_RIGHT		nCoV-2019_1	TTTCTgTTggTgCTgATATTgCATGACAGCATCTGCCACAACAC
ONT-nCoV-2019_9_RIGHT_alt2		nCoV-2019_1	ACTTgCCTgTCgCTCTATCTTCGACAGCATCTGCCACAACACAG
ONT-nCoV-2019_10_LEFT		nCoV-2019_2	TTTCTgTTggTgCTgATATTgCTGAGAAGTGCTCTGCCTATACAGT
ONT-nCoV-2019_10_RIGHT		nCoV-2019_2	ACTTgCCTgTCgCTCTATCTTCTCATCTAACCAATCTTCTTCTTGCTCT
ONT-nCoV-2019_11_LEFT		nCoV-2019_1	TTTCTgTTggTgCTgATATTgCGGAATTTGGTGCCACTTCTGCT
ONT-nCoV-2019_11_RIGHT		nCoV-2019_1	ACTTgCCTgTCgCTCTATCTTCTCATCAGATTCAACTTGCATGGCA
ONT-nCoV-2019_12_LEFT		nCoV-2019_2	TTTCTgTTggTgCTgATATTgCAAACATGGAGGAGGTGTTGCAG
ONT-nCoV-2019_12_RIGHT		nCoV-2019_2	ACTTgCCTgTCgCTCTATCTTCTTCACTCTTCATTTCCAAAAAGCTTGA
ONT-nCoV-2019_13_LEFT		nCoV-2019_1	TTTCTgTTggTgCTgATATTgCTCGCACAAATGTCTACTTAGCTGT
ONT-nCoV-2019_13_RIGHT		nCoV-2019_1	ACTTgCCTgTCgCTCTATCTTCACCACAGCAGTTAAAACACCCT
ONT-nCoV-2019_14_LEFT		nCoV-2019_2	TTTCTgTTggTgCTgATATTgCCATCCAGATTCTGCCACTCTTGT
ONT-nCoV-2019_14_LEFT_alt4		nCoV-2019_2	ACTTgCCTgTCgCTCTATCTTCTGGCAATCTTCATCCAGATTCTGC
ONT-nCoV-2019_14_RIGHT		nCoV-2019_2	TTTCTgTTggTgCTgATATTgCAGTTTCCACACAGACAGGCATT
ONT-nCoV-2019_14_RIGHT_alt2		nCoV-2019_2	ACTTgCCTgTCgCTCTATCTTCTGCGTGTTTCTTCTGCATGTGC
ONT-nCoV-2019_15_LEFT		nCoV-2019_1	TTTCTgTTggTgCTgATATTgCACAGTGCTTAAAAAGTGTAAAAGTGCC
ONT-nCoV-2019_15_LEFT_alt1		nCoV-2019_1	ACTTgCCTgTCgCTCTATCTTCAGTGCTTAAAAAGTGTAAAAGTGCCT
ONT-nCoV-2019_15_RIGHT		nCoV-2019_1	TTTCTgTTggTgCTgATATTgCAACAGAAACTGTAGCTGGCACT
ONT-nCoV-2019_15_RIGHT_alt3		nCoV-2019_1	ACTTgCCTgTCgCTCTATCTTCACTGTAGCTGGCACTTTGAGAGA
ONT-nCoV-2019_16_LEFT		nCoV-2019_2	TTTCTgTTggTgCTgATATTgCAATTTGGAAGAAGCTGCTCGGT
ONT-nCoV-2019_16_RIGHT		nCoV-2019_2	ACTTgCCTgTCgCTCTATCTTCCACAACTTGCGTGTGGAGGTTA
ONT-nCoV-2019_17_LEFT		nCoV-2019_1	TTTCTgTTggTgCTgATATTgCCTTCTTTCTTTGAGAGAAGTGAGGACT
ONT-nCoV-2019_17_RIGHT		nCoV-2019_1	ACTTgCCTgTCgCTCTATCTTCTTTGTTGGAGTGTTAACAATGCAGT
ONT-nCoV-2019_18_LEFT		nCoV-2019_2	TTTCTgTTggTgCTgATATTgCTGGAAATACCCACAAGTTAATGGTTTAAC
ONT-nCoV-2019_18_LEFT_alt2		nCoV-2019_2	ACTTgCCTgTCgCTCTATCTTCACTTCTATTAAATGGGCAGATAACAACTGT
ONT-nCoV-2019_18_RIGHT		nCoV-2019_2	TTTCTgTTggTgCTgATATTgCAGCTTGTTTACCACACGTACAAGG
ONT-nCoV-2019_18_RIGHT_alt1		nCoV-2019_2	ACTTgCCTgTCgCTCTATCTTCGCTTGTTTACCACACGTACAAGG
ONT-nCoV-2019_19_LEFT		nCoV-2019_1	TTTCTgTTggTgCTgATATTgCGCTGTTATGTACATGGGCACACT
ONT-nCoV-2019_19_RIGHT		nCoV-2019_1	ACTTgCCTgTCgCTCTATCTTCTGTCCAACTTAGGGTCAATTTCTGT
ONT-nCoV-2019_20_LEFT		nCoV-2019_2	TTTCTgTTggTgCTgATATTgCACAAAGAAAACAGTTACACAACAACCA
ONT-nCoV-2019_20_RIGHT		nCoV-2019_2	ACTTgCCTgTCgCTCTATCTTCACGTGGCTTTATTAGTTGCATTGTT
ONT-nCoV-2019_21_LEFT		nCoV-2019_1	TTTCTgTTggTgCTgATATTgCTGGCTATTGATTATAAACACTACACACCC
ONT-nCoV-2019_21_LEFT_alt2		nCoV-2019_1	ACTTgCCTgTCgCTCTATCTTCGGCTATTGATTATAAACACTACACACCCT
ONT-nCoV-2019_21_RIGHT		nCoV-2019_1	TTTCTgTTggTgCTgATATTgCTAGATCTGTGTGGCCAACCTCT
ONT-nCoV-2019_21_RIGHT_alt0		nCoV-2019_1	ACTTgCCTgTCgCTCTATCTTCGATCTGTGTGGCCAACCTCTTC
ONT-nCoV-2019_22_LEFT		nCoV-2019_2	TTTCTgTTggTgCTgATATTgCACTACCGAAGTTGTAGGAGACATTATACT
ONT-nCoV-2019_22_RIGHT		nCoV-2019_2	ACTTgCCTgTCgCTCTATCTTCACAGTATTCTTTGCTATAGTAGTCGGC
ONT-nCoV-2019_23_LEFT		nCoV-2019_1	TTTCTgTTggTgCTgATATTgCACAACTACTAACATAGTTACACGGTGT
ONT-nCoV-2019_23_RIGHT		nCoV-2019_1	ACTTgCCTgTCgCTCTATCTTCACCAGTACAGTAGGTTGCAATAGTG
ONT-nCoV-2019_24_LEFT		nCoV-2019_2	TTTCTgTTggTgCTgATATTgCAGGCATGCCTTCTTACTGTACTG
ONT-nCoV-2019_24_RIGHT		nCoV-2019_2	ACTTgCCTgTCgCTCTATCTTCACATTCTAACCATAGCTGAAATCGGG
ONT-nCoV-2019_25_LEFT		nCoV-2019_1	TTTCTgTTggTgCTgATATTgCGCAATTGTTTTTCAGCTATTTTGCAGT
ONT-nCoV-2019_25_RIGHT		nCoV-2019_1	ACTTgCCTgTCgCTCTATCTTCACTGTAGTGACAAGTCTCTCGCA
ONT-nCoV-2019_26_LEFT		nCoV-2019_2	TTTCTgTTggTgCTgATATTgCTTGTGATACATTCTGTGCTGGTAGT
ONT-nCoV-2019_26_RIGHT		nCoV-2019_2	ACTTgCCTgTCgCTCTATCTTCTCCGCACTATCACCAACATCAG
ONT-nCoV-2019_27_LEFT		nCoV-2019_1	TTTCTgTTggTgCTgATATTgCACTACAGTCAGCTTATGTGTCAACC
ONT-nCoV-2019_27_RIGHT		nCoV-2019_1	ACTTgCCTgTCgCTCTATCTTCAATACAAGCACCAAGGTCACGG
ONT-nCoV-2019_28_LEFT		nCoV-2019_2	TTTCTgTTggTgCTgATATTgCACATAGAAGTTACTGGCGATAGTTGT
ONT-nCoV-2019_28_RIGHT		nCoV-2019_2	ACTTgCCTgTCgCTCTATCTTCTGTTTAGACATGACATGAACAGGTGT
ONT-nCoV-2019_29_LEFT		nCoV-2019_1	TTTCTgTTggTgCTgATATTgCACTTGTGTTCCTTTTTGTTGCTGC
ONT-nCoV-2019_29_RIGHT		nCoV-2019_1	ACTTgCCTgTCgCTCTATCTTCAGTGTACTCTATAAGTTTTGATGGTGTGT
ONT-nCoV-2019_30_LEFT		nCoV-2019_2	TTTCTgTTggTgCTgATATTgCGCACAACTAATGGTGACTTTTTGCA
ONT-nCoV-2019_30_RIGHT		nCoV-2019_2	ACTTgCCTgTCgCTCTATCTTCACCACTAGTAGATACACAAACACCAG
ONT-nCoV-2019_31_LEFT		nCoV-2019_1	TTTCTgTTggTgCTgATATTgCTTCTGAGTACTGTAGGCACGGC
ONT-nCoV-2019_31_RIGHT		nCoV-2019_1	ACTTgCCTgTCgCTCTATCTTCACAGAATAAACACCAGGTAAGAATGAGT
ONT-nCoV-2019_32_LEFT		nCoV-2019_2	TTTCTgTTggTgCTgATATTgCTGGTGAATACAGTCATGTAGTTGCC
ONT-nCoV-2019_32_RIGHT		nCoV-2019_2	ACTTgCCTgTCgCTCTATCTTCAGCACATCACTACGCAACTTTAGA
ONT-nCoV-2019_33_LEFT		nCoV-2019_1	TTTCTgTTggTgCTgATATTgCACTTTTGAAGAAGCTGCGCTGT
ONT-nCoV-2019_33_RIGHT		nCoV-2019_1	ACTTgCCTgTCgCTCTATCTTCTGGACAGTAAACTACGTCATCAAGC
ONT-nCoV-2019_34_LEFT		nCoV-2019_2	TTTCTgTTggTgCTgATATTgCTCCCATCTGGTAAAGTTGAGGGT
ONT-nCoV-2019_34_RIGHT		nCoV-2019_2	ACTTgCCTgTCgCTCTATCTTCAGTGAAATTGGGCCTCATAGCA
ONT-nCoV-2019_35_LEFT		nCoV-2019_1	TTTCTgTTggTgCTgATATTgCTGTTCGCATTCAACCAGGACAG
ONT-nCoV-2019_35_RIGHT		nCoV-2019_1	ACTTgCCTgTCgCTCTATCTTCACTTCATAGCCACAAGGTTAAAGTCA
ONT-nCoV-2019_36_LEFT		nCoV-2019_2	TTTCTgTTggTgCTgATATTgCTTAGCTTGGTTGTACGCTGCTG
ONT-nCoV-2019_36_RIGHT		nCoV-2019_2	ACTTgCCTgTCgCTCTATCTTCGAACAAAGACCATTGAGTACTCTGGA
ONT-nCoV-2019_37_LEFT		nCoV-2019_1	TTTCTgTTggTgCTgATATTgCACACACCACTGGTTGTTACTCAC
ONT-nCoV-2019_37_RIGHT		nCoV-2019_1	ACTTgCCTgTCgCTCTATCTTCGTCCACACTCTCCTAGCACCAT
ONT-nCoV-2019_38_LEFT		nCoV-2019_2	TTTCTgTTggTgCTgATATTgCACTGTGTTATGTATGCATCAGCTGT
ONT-nCoV-2019_38_RIGHT		nCoV-2019_2	ACTTgCCTgTCgCTCTATCTTCCACCAAGAGTCAGTCTAAAGTAGCG
ONT-nCoV-2019_39_LEFT		nCoV-2019_1	TTTCTgTTggTgCTgATATTgCAGTATTGCCCTATTTTCTTCATAACTGGT
ONT-nCoV-2019_39_RIGHT		nCoV-2019_1	ACTTgCCTgTCgCTCTATCTTCTGTAACTGGACACATTGAGCCC
ONT-nCoV-2019_40_LEFT		nCoV-2019_2	TTTCTgTTggTgCTgATATTgCTGCACATCAGTAGTCTTACTCTCAGT
ONT-nCoV-2019_40_RIGHT		nCoV-2019_2	ACTTgCCTgTCgCTCTATCTTCCATGGCTGCATCACGGTCAAAT
ONT-nCoV-2019_41_LEFT		nCoV-2019_1	TTTCTgTTggTgCTgATATTgCGTTCCCTTCCATCATATGCAGCT
ONT-nCoV-2019_41_RIGHT		nCoV-2019_1	ACTTgCCTgTCgCTCTATCTTCTGGTATGACAACCATTAGTTTGGCT
ONT-nCoV-2019_42_LEFT		nCoV-2019_2	TTTCTgTTggTgCTgATATTgCTGCAAGAGATGGTTGTGTTCCC
ONT-nCoV-2019_42_RIGHT		nCoV-2019_2	ACTTgCCTgTCgCTCTATCTTCCCTACCTCCCTTTGTTGTGTTGT
ONT-nCoV-2019_43_LEFT		nCoV-2019_1	TTTCTgTTggTgCTgATATTgCTACGACAGATGTCTTGTGCTGC
ONT-nCoV-2019_43_RIGHT		nCoV-2019_1	ACTTgCCTgTCgCTCTATCTTCAGCAGCATCTACAGCAAAAGCA
ONT-nCoV-2019_44_LEFT		nCoV-2019_2	TTTCTgTTggTgCTgATATTgCTGCCACAGTACGTCTACAAGCT
ONT-nCoV-2019_44_LEFT_alt3		nCoV-2019_2	ACTTgCCTgTCgCTCTATCTTCCCACAGTACGTCTACAAGCTGG
ONT-nCoV-2019_44_RIGHT		nCoV-2019_2	TTTCTgTTggTgCTgATATTgCAACCTTTCCACATACCGCAGAC
ONT-nCoV-2019_44_RIGHT_alt0		nCoV-2019_2	ACTTgCCTgTCgCTCTATCTTCCGCAGACGGTACAGACTGTGTT
ONT-nCoV-2019_45_LEFT		nCoV-2019_1	TTTCTgTTggTgCTgATATTgCTACCTACAACTTGTGCTAATGACCC
ONT-nCoV-2019_45_LEFT_alt2		nCoV-2019_1	ACTTgCCTgTCgCTCTATCTTCAGTATGTACAAATACCTACAACTTGTGCT
ONT-nCoV-2019_45_RIGHT		nCoV-2019_1	TTTCTgTTggTgCTgATATTgCAAATTGTTTCTTCATGTTGGTAGTTAGAGA
ONT-nCoV-2019_45_RIGHT_alt7		nCoV-2019_1	ACTTgCCTgTCgCTCTATCTTCTTCATGTTGGTAGTTAGAGAAAGTGTGTC
ONT-nCoV-2019_46_LEFT		nCoV-2019_2	TTTCTgTTggTgCTgATATTgCTGTCGCTTCCAAGAAAAGGACG
ONT-nCoV-2019_46_LEFT_alt1		nCoV-2019_2	ACTTgCCTgTCgCTCTATCTTCCGCTTCCAAGAAAAGGACGAAGA
ONT-nCoV-2019_46_RIGHT		nCoV-2019_2	TTTCTgTTggTgCTgATATTgCCACGTTCACCTAAGTTGGCGTA
ONT-nCoV-2019_46_RIGHT_alt2		nCoV-2019_2	ACTTgCCTgTCgCTCTATCTTCCACGTTCACCTAAGTTGGCGTAT
ONT-nCoV-2019_47_LEFT		nCoV-2019_1	TTTCTgTTggTgCTgATATTgCAGGACTGGTATGATTTTGTAGAAAACCC
ONT-nCoV-2019_47_RIGHT		nCoV-2019_1	ACTTgCCTgTCgCTCTATCTTCAATAACGGTCAAAGAGTTTTAACCTCTC
ONT-nCoV-2019_48_LEFT		nCoV-2019_2	TTTCTgTTggTgCTgATATTgCTGTTGACACTGACTTAACAAAGCCT
ONT-nCoV-2019_48_RIGHT		nCoV-2019_2	ACTTgCCTgTCgCTCTATCTTCTAGATTACCAGAAGCAGCGTGC
ONT-nCoV-2019_49_LEFT		nCoV-2019_1	TTTCTgTTggTgCTgATATTgCAGGAATTACTTGTGTATGCTGCTGA
ONT-nCoV-2019_49_RIGHT		nCoV-2019_1	ACTTgCCTgTCgCTCTATCTTCTGACGATGACTTGGTTAGCATTAATACA
ONT-nCoV-2019_50_LEFT		nCoV-2019_2	TTTCTgTTggTgCTgATATTgCGTTGATAAGTACTTTGATTGTTACGATGGT
ONT-nCoV-2019_50_RIGHT		nCoV-2019_2	ACTTgCCTgTCgCTCTATCTTCTAACATGTTGTGCCAACCACCA
ONT-nCoV-2019_51_LEFT		nCoV-2019_1	TTTCTgTTggTgCTgATATTgCTCAATAGCCGCCACTAGAGGAG
ONT-nCoV-2019_51_RIGHT		nCoV-2019_1	ACTTgCCTgTCgCTCTATCTTCAGTGCATTAACATTGGCCGTGA
ONT-nCoV-2019_52_LEFT		nCoV-2019_2	TTTCTgTTggTgCTgATATTgCCATCAGGAGATGCCACAACTGC
ONT-nCoV-2019_52_RIGHT		nCoV-2019_2	ACTTgCCTgTCgCTCTATCTTCGTTGAGAGCAAAATTCATGAGGTCC
ONT-nCoV-2019_53_LEFT		nCoV-2019_1	TTTCTgTTggTgCTgATATTgCAGCAAAATGTTGGACTGAGACTGA
ONT-nCoV-2019_53_RIGHT		nCoV-2019_1	ACTTgCCTgTCgCTCTATCTTCAGCCTCATAAAACTCAGGTTCCC
ONT-nCoV-2019_54_LEFT		nCoV-2019_2	TTTCTgTTggTgCTgATATTgCTGAGTTAACAGGACACATGTTAGACA
ONT-nCoV-2019_54_RIGHT		nCoV-2019_2	ACTTgCCTgTCgCTCTATCTTCAACCAAAAACTTGTCCATTAGCACA
ONT-nCoV-2019_55_LEFT		nCoV-2019_1	TTTCTgTTggTgCTgATATTgCACTCAACTTTACTTAGGAGGTATGAGCT
ONT-nCoV-2019_55_RIGHT		nCoV-2019_1	ACTTgCCTgTCgCTCTATCTTCGGTGTACTCTCCTATTTGTACTTTACTGT
ONT-nCoV-2019_56_LEFT		nCoV-2019_2	TTTCTgTTggTgCTgATATTgCACCTAGACCACCACTTAACCGA
ONT-nCoV-2019_56_RIGHT		nCoV-2019_2	ACTTgCCTgTCgCTCTATCTTCACACTATGCGAGCAGAAGGGTA
ONT-nCoV-2019_57_LEFT		nCoV-2019_1	TTTCTgTTggTgCTgATATTgCATTCTACACTCCAGGGACCACC
ONT-nCoV-2019_57_RIGHT		nCoV-2019_1	ACTTgCCTgTCgCTCTATCTTCGTAATTGAGCAGGGTCGCCAAT
ONT-nCoV-2019_58_LEFT		nCoV-2019_2	TTTCTgTTggTgCTgATATTgCTGATTTGAGTGTTGTCAATGCCAGA
ONT-nCoV-2019_58_RIGHT		nCoV-2019_2	ACTTgCCTgTCgCTCTATCTTCCTTTTCTCCAAGCAGGGTTACGT
ONT-nCoV-2019_59_LEFT		nCoV-2019_1	TTTCTgTTggTgCTgATATTgCTCACGCATGATGTTTCATCTGCA
ONT-nCoV-2019_59_RIGHT		nCoV-2019_1	ACTTgCCTgTCgCTCTATCTTCAAGAGTCCTGTTACATTTTCAGCTTG
ONT-nCoV-2019_60_LEFT		nCoV-2019_2	TTTCTgTTggTgCTgATATTgCTGATAGAGACCTTTATGACAAGTTGCA
ONT-nCoV-2019_60_RIGHT		nCoV-2019_2	ACTTgCCTgTCgCTCTATCTTCGGTACCAACAGCTTCTCTAGTAGC
ONT-nCoV-2019_61_LEFT		nCoV-2019_1	TTTCTgTTggTgCTgATATTgCTGTTTATCACCCGCGAAGAAGC
ONT-nCoV-2019_61_RIGHT		nCoV-2019_1	ACTTgCCTgTCgCTCTATCTTCATCACATAGACAACAGGTGCGC
ONT-nCoV-2019_62_LEFT		nCoV-2019_2	TTTCTgTTggTgCTgATATTgCGGCACATGGCTTTGAGTTGACA
ONT-nCoV-2019_62_RIGHT		nCoV-2019_2	ACTTgCCTgTCgCTCTATCTTCGTTGAACCTTTCTACAAGCCGC
ONT-nCoV-2019_63_LEFT		nCoV-2019_1	TTTCTgTTggTgCTgATATTgCTGTTAAGCGTGTTGACTGGACT
ONT-nCoV-2019_63_RIGHT		nCoV-2019_1	ACTTgCCTgTCgCTCTATCTTCACAAACTGCCACCATCACAACC
ONT-nCoV-2019_64_LEFT		nCoV-2019_2	TTTCTgTTggTgCTgATATTgCTCGATAGATATCCTGCTAATTCCATTGT
ONT-nCoV-2019_64_RIGHT		nCoV-2019_2	ACTTgCCTgTCgCTCTATCTTCAGTCTTGTAAAAGTGTTCCAGAGGT
ONT-nCoV-2019_65_LEFT		nCoV-2019_1	TTTCTgTTggTgCTgATATTgCGCTGGCTTTAGCTTGTGGGTTT
ONT-nCoV-2019_65_RIGHT		nCoV-2019_1	ACTTgCCTgTCgCTCTATCTTCTGTCAGTCATAGAACAAACACCAATAGT
ONT-nCoV-2019_66_LEFT		nCoV-2019_2	TTTCTgTTggTgCTgATATTgCGGGTGTGGACATTGCTGCTAAT
ONT-nCoV-2019_66_RIGHT		nCoV-2019_2	ACTTgCCTgTCgCTCTATCTTCTCAATTTCCATTTGACTCCTGGGT
ONT-nCoV-2019_67_LEFT		nCoV-2019_1	TTTCTgTTggTgCTgATATTgCGTTGTCCAACAATTACCTGAAACTTACT
ONT-nCoV-2019_67_RIGHT		nCoV-2019_1	ACTTgCCTgTCgCTCTATCTTCCAACCTTAGAAACTACAGATAAATCTTGGG
ONT-nCoV-2019_68_LEFT		nCoV-2019_2	TTTCTgTTggTgCTgATATTgCACAGGTTCATCTAAGTGTGTGTGT
ONT-nCoV-2019_68_RIGHT		nCoV-2019_2	ACTTgCCTgTCgCTCTATCTTCCTCCTTTATCAGAACCAGCACCA
ONT-nCoV-2019_69_LEFT		nCoV-2019_1	TTTCTgTTggTgCTgATATTgCTGTCGCAAAATATACTCAACTGTGTCA
ONT-nCoV-2019_69_RIGHT		nCoV-2019_1	ACTTgCCTgTCgCTCTATCTTCTCTTTATAGCCACGGAACCTCCA
ONT-nCoV-2019_70_LEFT		nCoV-2019_2	TTTCTgTTggTgCTgATATTgCACAAAAGAAAATGACTCTAAAGAGGGTTT
ONT-nCoV-2019_70_RIGHT		nCoV-2019_2	ACTTgCCTgTCgCTCTATCTTCTGACCTTCTTTTAAAGACATAACAGCAG
ONT-nCoV-2019_71_LEFT		nCoV-2019_1	TTTCTgTTggTgCTgATATTgCACAAATCCAATTCAGTTGTCTTCCTATTC
ONT-nCoV-2019_71_RIGHT		nCoV-2019_1	ACTTgCCTgTCgCTCTATCTTCTGGAAAAGAAAGGTAAGAACAAGTCCT
ONT-nCoV-2019_72_LEFT		nCoV-2019_2	TTTCTgTTggTgCTgATATTgCACACGTGGTGTTTATTACCCTGAC
ONT-nCoV-2019_72_RIGHT		nCoV-2019_2	ACTTgCCTgTCgCTCTATCTTCACTCTGAACTCACTTTCCATCCAAC
ONT-nCoV-2019_73_LEFT		nCoV-2019_1	TTTCTgTTggTgCTgATATTgCCAATTTTGTAATGATCCATTTTTGGGTGT
ONT-nCoV-2019_73_RIGHT		nCoV-2019_1	ACTTgCCTgTCgCTCTATCTTCCACCAGCTGTCCAACCTGAAGA
ONT-nCoV-2019_74_LEFT		nCoV-2019_2	TTTCTgTTggTgCTgATATTgCACATCACTAGGTTTCAAACTTTACTTGC
ONT-nCoV-2019_74_RIGHT		nCoV-2019_2	ACTTgCCTgTCgCTCTATCTTCGCAACACAGTTGCTGATTCTCTTC
ONT-nCoV-2019_75_LEFT		nCoV-2019_1	TTTCTgTTggTgCTgATATTgCAGAGTCCAACCAACAGAATCTATTGT
ONT-nCoV-2019_75_RIGHT		nCoV-2019_1	ACTTgCCTgTCgCTCTATCTTCACCACCAACCTTAGAATCAAGATTGT
ONT-nCoV-2019_76_LEFT		nCoV-2019_2	TTTCTgTTggTgCTgATATTgCAGGGCAAACTGGAAAGATTGCT
ONT-nCoV-2019_76_LEFT_alt3		nCoV-2019_2	ACTTgCCTgTCgCTCTATCTTCGGGCAAACTGGAAAGATTGCTGA
ONT-nCoV-2019_76_RIGHT		nCoV-2019_2	TTTCTgTTggTgCTgATATTgCACACCTGTGCCTGTTAAACCAT
ONT-nCoV-2019_76_RIGHT_alt0		nCoV-2019_2	ACTTgCCTgTCgCTCTATCTTCACCTGTGCCTGTTAAACCATTGA
ONT-nCoV-2019_77_LEFT		nCoV-2019_1	TTTCTgTTggTgCTgATATTgCCCAGCAACTGTTTGTGGACCTA
ONT-nCoV-2019_77_RIGHT		nCoV-2019_1	ACTTgCCTgTCgCTCTATCTTCCAGCCCCTATTAAACAGCCTGC
ONT-nCoV-2019_78_LEFT		nCoV-2019_2	TTTCTgTTggTgCTgATATTgCCAACTTACTCCTACTTGGCGTGT
ONT-nCoV-2019_78_RIGHT		nCoV-2019_2	ACTTgCCTgTCgCTCTATCTTCTGTGTACAAAAACTGCCATATTGCA
ONT-nCoV-2019_79_LEFT		nCoV-2019_1	TTTCTgTTggTgCTgATATTgCGTGGTGATTCAACTGAATGCAGC
ONT-nCoV-2019_79_RIGHT		nCoV-2019_1	ACTTgCCTgTCgCTCTATCTTCCATTTCATCTGTGAGCAAAGGTGG
ONT-nCoV-2019_80_LEFT		nCoV-2019_2	TTTCTgTTggTgCTgATATTgCTTGCCTTGGTGATATTGCTGCT
ONT-nCoV-2019_80_RIGHT		nCoV-2019_2	ACTTgCCTgTCgCTCTATCTTCTGGAGCTAAGTTGTTTAACAAGCG
ONT-nCoV-2019_81_LEFT		nCoV-2019_1	TTTCTgTTggTgCTgATATTgCGCACTTGGAAAACTTCAAGATGTGG
ONT-nCoV-2019_81_RIGHT		nCoV-2019_1	ACTTgCCTgTCgCTCTATCTTCGTGAAGTTCTTTTCTTGTGCAGGG
ONT-nCoV-2019_82_LEFT		nCoV-2019_2	TTTCTgTTggTgCTgATATTgCGGGCTATCATCTTATGTCCTTCCCT
ONT-nCoV-2019_82_RIGHT		nCoV-2019_2	ACTTgCCTgTCgCTCTATCTTCTGCCAGAGATGTCACCTAAATCAA
ONT-nCoV-2019_83_LEFT		nCoV-2019_1	TTTCTgTTggTgCTgATATTgCTCCTTTGCAACCTGAATTAGACTCA
ONT-nCoV-2019_83_RIGHT		nCoV-2019_1	ACTTgCCTgTCgCTCTATCTTCTTTGACTCCTTTGAGCACTGGC
ONT-nCoV-2019_84_LEFT		nCoV-2019_2	TTTCTgTTggTgCTgATATTgCTGCTGTAGTTGTCTCAAGGGCT
ONT-nCoV-2019_84_RIGHT		nCoV-2019_2	ACTTgCCTgTCgCTCTATCTTCAGGTGTGAGTAAACTGTTACAAACAAC
ONT-nCoV-2019_85_LEFT		nCoV-2019_1	TTTCTgTTggTgCTgATATTgCACTAGCACTCTCCAAGGGTGTT
ONT-nCoV-2019_85_RIGHT		nCoV-2019_1	ACTTgCCTgTCgCTCTATCTTCACACAGTCTTTTACTCCAGATTCCC
ONT-nCoV-2019_86_LEFT		nCoV-2019_2	TTTCTgTTggTgCTgATATTgCTCAGGTGATGGCACAACAAGTC
ONT-nCoV-2019_86_RIGHT		nCoV-2019_2	ACTTgCCTgTCgCTCTATCTTCACGAAAGCAAGAAAAAGAAGTACGC
ONT-nCoV-2019_87_LEFT		nCoV-2019_1	TTTCTgTTggTgCTgATATTgCCGACTACTAGCGTGCCTTTGTA
ONT-nCoV-2019_87_RIGHT		nCoV-2019_1	ACTTgCCTgTCgCTCTATCTTCACTAGGTTCCATTGTTCAAGGAGC
ONT-nCoV-2019_88_LEFT		nCoV-2019_2	TTTCTgTTggTgCTgATATTgCCCATGGCAGATTCCAACGGTAC
ONT-nCoV-2019_88_RIGHT		nCoV-2019_2	ACTTgCCTgTCgCTCTATCTTCTGGTCAGAATAGTGCCATGGAGT
ONT-nCoV-2019_89_LEFT		nCoV-2019_1	TTTCTgTTggTgCTgATATTgCGTACGCGTTCCATGTGGTCATT
ONT-nCoV-2019_89_LEFT_alt2		nCoV-2019_1	ACTTgCCTgTCgCTCTATCTTCCGCGTTCCATGTGGTCATTCAA
ONT-nCoV-2019_89_RIGHT		nCoV-2019_1	TTTCTgTTggTgCTgATATTgCACCTGAAAGTCAACGAGATGAAACA
ONT-nCoV-2019_89_RIGHT_alt4		nCoV-2019_1	ACTTgCCTgTCgCTCTATCTTCACGAGATGAAACATCTGTTGTCACT
ONT-nCoV-2019_90_LEFT		nCoV-2019_2	TTTCTgTTggTgCTgATATTgCACACAGACCATTCCAGTAGCAGT
ONT-nCoV-2019_90_RIGHT		nCoV-2019_2	ACTTgCCTgTCgCTCTATCTTCTGAAATGGTGAATTGCCCTCGT
ONT-nCoV-2019_91_LEFT		nCoV-2019_1	TTTCTgTTggTgCTgATATTgCTCACTACCAAGAGTGTGTTAGAGGT
ONT-nCoV-2019_91_RIGHT		nCoV-2019_1	ACTTgCCTgTCgCTCTATCTTCTTCAAGTGAGAACCAAAAGATAATAAGCA
ONT-nCoV-2019_92_LEFT		nCoV-2019_2	TTTCTgTTggTgCTgATATTgCTTTGTGCTTTTTAGCCTTTCTGCT
ONT-nCoV-2019_92_RIGHT		nCoV-2019_2	ACTTgCCTgTCgCTCTATCTTCAGGTTCCTGGCAATTAATTGTAAAAGG
ONT-nCoV-2019_93_LEFT		nCoV-2019_1	TTTCTgTTggTgCTgATATTgCTGAGGCTGGTTCTAAATCACCCA
ONT-nCoV-2019_93_RIGHT		nCoV-2019_1	ACTTgCCTgTCgCTCTATCTTCAGGTCTTCCTTGCCATGTTGAG
ONT-nCoV-2019_94_LEFT		nCoV-2019_2	TTTCTgTTggTgCTgATATTgCGGCCCCAAGGTTTACCCAATAA
ONT-nCoV-2019_94_RIGHT		nCoV-2019_2	ACTTgCCTgTCgCTCTATCTTCTTTGGCAATGTTGTTCCTTGAGG
ONT-nCoV-2019_95_LEFT		nCoV-2019_1	TTTCTgTTggTgCTgATATTgCTGAGGGAGCCTTGAATACACCA
ONT-nCoV-2019_95_RIGHT		nCoV-2019_1	ACTTgCCTgTCgCTCTATCTTCCAGTACGTTTTTGCCGAGGCTT
ONT-nCoV-2019_96_LEFT		nCoV-2019_2	TTTCTgTTggTgCTgATATTgCGCCAACAACAACAAGGCCAAAC
ONT-nCoV-2019_96_RIGHT		nCoV-2019_2	ACTTgCCTgTCgCTCTATCTTCTAGGCTCTGTTGGTGGGAATGT
ONT-nCoV-2019_97_LEFT		nCoV-2019_1	TTTCTgTTggTgCTgATATTgCTGGATGACAAAGATCCAAATTTCAAAGA
ONT-nCoV-2019_97_RIGHT		nCoV-2019_1	ACTTgCCTgTCgCTCTATCTTCACACACTGATTAAAGATTGCTATGTGAG
ONT-nCoV-2019_98_LEFT		nCoV-2019_2	TTTCTgTTggTgCTgATATTgCAACAATTGCAACAATCCATGAGCA
ONT-nCoV-2019_98_RIGHT		nCoV-2019_2	ACTTgCCTgTCgCTCTATCTTCTTCTCCTAAGAAGCTATTAAAATCACATGG

## Sheet: Sheet2
BC01	AAGAAAGTTGTCGGTGTCTTTGTG
BC02	TCGATTCCGTTTGTAGTCGTCTGT
BC03	GAGTCTTGTGTCCCAGTTACCAGG
BC04	TTCGGATTCTATCGTGTTTCCCTA
BC05	CTTGTCCAGGGTTTGTGTAACCTT
BC06	TTCTCGCAAAGGCAGAAAGTAGTC
BC07	GTGTTACCGTGGGAATGAATCCTT
BC08	TTCAGGGAACAAACCAAGTTACGT
BC09	AACTAGGCACAGCGAGTCTTGGTT
BC10	AAGCGTTGAAACCTTTGTCCTCTC
BC11	GTTTCATCTATCGGAGGGAATGGA
BC12	CAGGTAGAAAGAAGCAGAATCGGA
BC13 / 16S13	AGAACGACTTCCATACTCGTGTGA
BC14 / 16S14	AACGAGTCTCTTGGGACCCATAGA
BC15 / 16S15	AGGTCTACCTCGCTAACACCACTG
BC16 / 16S16	CGTCAACTGACAGTGGTTCGTACT
BC17 / 16S17	ACCCTCCAGGAAAGTACCTCTGAT
BC18 / 16S18	CCAAACCCAACAACCTAGATAGGC
BC19 / 16S19	GTTCCTCGTGCAGTGTCAAGAGAT
BC20 / 16S20	TTGCGTCCTGTTACGAGAACTCAT
BC21 / 16S21	GAGCCTCTCATTGTCCGTTCTCTA
BC22 / 16S22	ACCACTGCCATGTATCAAAGTACG
BC23 / 16S23	CTTACTACCCAGTGAACCTCCTCG
BC24 / 16S24	GCATAGTTCTGCATGATGGGTTAG
BC25	GTAAGTTGGGTATGCAACGCAATG
BC26	CATACAGCGACTACGCATTCTCAT
BC27	CGACGGTTAGATTCACCTCTTACA
BC28	TGAAACCTAAGAAGGCACCGTATC
BC29	CTAGACACCTTGGGTTGACAGACC
BC30	TCAGTGAGGATCTACTTCGACCCA
BC31	TGCGTACAGCAATCAGTTACATTG
BC32	CCAGTAGAAGTCCGACAACGTCAT
BC33	CAGACTTGGTACGGTTGGGTAACT
BC34	GGACGAAGAACTCAAGTCAAAGGC
BC35	CTACTTACGAAGCTGAGGGACTGC
BC36	ATGTCCCAGTTAGAGGAGGAAACA
BC37	GCTTGCGATTGATGCTTAGTATCA
BC38	ACCACAGGAGGACGATACAGAGAA
BC39	CCACAGTGTCAACTAGAGCCTCTC
BC40	TAGTTTGGATGACCAAGGATAGCC
BC41	GGAGTTCGTCCAGAGAAGTACACG
BC42	CTACGTGTAAGGCATACCTGCCAG
BC43	CTTTCGTTGTTGACTCGACGGTAG
BC44	AGTAGAAAGGGTTCCTTCCCACTC
BC45	GATCCAACAGAGATGCCTTCAGTG
BC46	GCTGTGTTCCACTTCATTCTCCTG
BC47	GTGCAACTTTCCCACAGGTAGTTC
BC48	CATCTGGAACGTGGTACACCTGTA
BC49	ACTGGTGCAGCTTTGAACATCTAG
BC50	ATGGACTTTGGTAACTTCCTGCGT
BC51	GTTGAATGAGCCTACTGGGTCCTC
BC52	TGAGAGACAAGATTGTTCGTGGAC
BC53	AGATTCAGACCGTCTCATGCAAAG
BC54	CAAGAGCTTTGACTAAGGAGCATG
BC55	TGGAAGATGAGACCCTGATCTACG
BC56	TCACTACTCAACAGGTGGCATGAA
BC57	GCTAGGTCAATCTCCTTCGGAAGT
BC58	CAGGTTACTCCTCCGTGAGTCTGA
BC59	TCAATCAAGAAGGGAAAGCAAGGT
BC60	CATGTTCAACCAAGGCTTCTATGG
BC61	AGAGGGTACTATGTGCCTCAGCAC
BC62	CACCCACACTTACTTCAGGACGTA
BC63	TTCTGAAGTTCCTGGGTCTTGAAC
BC64	GACAGACACCGTTCATCGACTTTC
BC65	TTCTCAGTCTTCCTCCAGACAAGG
BC66	CCGATCCTTGTGGCTTCTAACTTC
BC67	GTTTGTCATACTCGTGTGCTCACC
BC68	GAATCTAAGCAAACACGAAGGTGG
BC69	TACAGTCCGAGCCTCATGTGATCT
