# Supplementary material for: Genomic epidemiology of the early stages of the SARS-CoV-2 outbreak in Russia
Source: Nat Commun. 2021 Jan 28;12:649. doi: 10.1038/s41467-020-20880-z (PMC7844267; doi:10.1038/s41467-020-20880-z)
Supplement: Supplementary file 5 — Supplementary Data 2 [file 41467_2020_20880_MOESM5_ESM.xlsx]

## Sheet: Supplementary_Data_2
We gratefully acknowledge the following Authors from the Originating laboratories responsible for obtaining the specimens and the Submitting laboratories where genetic sequence data were generated and shared via the GISAID Initiative, on which this research is based.
Virus name	Accession No.	Collected	Originating laboratory	Submitting laboratory	Authors
Netherlands/Eindhoven_1363782/2020	EPI_ISL_413571	2020-03-02	MHC Brabant Zuidoost	Erasmus Medical Center	David Nieuwenhuijse et al
Netherlands/Haarlem_1363688/2020	EPI_ISL_413572	2020-03-01	MHC Kennemerland	Erasmus Medical Center	David Nieuwenhuijse et al
Netherlands/Hardinxveld_Giessendam_1364806/2020	EPI_ISL_413573	2020-03-02	Dienst Gezondheid & Jeugd Zuid-Holland Zuid	Erasmus Medical Center	David Nieuwenhuijse et al
Netherlands/Helmond_1363548/2020	EPI_ISL_413574	2020-02-29	MHC West-Brabant	Erasmus Medical Center	David Nieuwenhuijse et al
Netherlands/Naarden_1364774/2020	EPI_ISL_413577	2020-03-02	MHC Gooi & Vechtstreek	Erasmus Medical Center	David Nieuwenhuijse et al
Netherlands/Nootdorp_1364222/2020	EPI_ISL_413579	2020-03-03	MHC Haaglanden	Erasmus Medical Center	David Nieuwenhuijse et al
Netherlands/Rotterdam_1364040/2020	EPI_ISL_413583	2020-03-02	MHC Rotterdam-Rijnmond	Erasmus Medical Center	David Nieuwenhuijse et al
Netherlands/Rotterdam_1364740/2020	EPI_ISL_413584	2020-03-03	unknown	Erasmus Medical Center	David Nieuwenhuijse et al
Netherlands/Tilburg_1364286/2020	EPI_ISL_413587	2020-03-03	Foundation Elisabeth-Tweesteden Ziekenhuis	Erasmus Medical Center	David Nieuwenhuijse et al
Netherlands/Utrecht_1363564/2020	EPI_ISL_413588	2020-03-01	MHC Utrecht	Erasmus Medical Center	David Nieuwenhuijse et al
Netherlands/Utrecht_1363628/2020	EPI_ISL_413589	2020-03-01	MHC Utrecht	Erasmus Medical Center	David Nieuwenhuijse et al
Netherlands/Zeewolde_1365080/2020	EPI_ISL_413591	2020-03-02	MHC Flevoland	Erasmus Medical Center	David Nieuwenhuijse et al
Taiwan/NTU03/2020	EPI_ISL_413592	2020-03-02	Department of Laboratory Medicine, National Taiwan University Hospital	Microbial Genomics Core Lab, National Taiwan University Centers of Genomic and Precision Medicine	Shiou-Hwei Yeh et al
Luxembourg/Lux1/2020	EPI_ISL_413593	2020-02-29	Laboratoire National de Sant√©	Erasmus Medical Center	David Nieuwenhuijse et al
Australia/NSW08/2020	EPI_ISL_413594	2020-02-28	Centre for Infectious Diseases and Microbiology Laboratory Services	NSW Health Pathology - Institute of Clinical Pathology and Medical Research; Westmead Hospital; University of Sydney	Rockett R et al
Australia/NSW09/2020	EPI_ISL_413595	2020-02-28	Centre for Infectious Diseases and Microbiology Laboratory Services	NSW Health Pathology - Institute of Clinical Pathology and Medical Research; Westmead Hospital; University of Sydney	Rockett R et al
Australia/NSW14/2020	EPI_ISL_413600	2020-03-03	Centre for Infectious Diseases and Microbiology - Public Health	NSW Health Pathology - Institute of Clinical Pathology and Medical Research; Westmead Hospital; University of Sydney	Gall et al
USA/WA13-UW9/2020	EPI_ISL_413601	2020-03-02	UW Virology Lab	UW Virology Lab	Pavitra Roychoudhury et al
USA/WA-UW-1682/2020	EPI_ISL_424218	2020-03-20	UW Virology Lab	UW Virology Lab	Pavitra Roychoudhury et al
USA/WA-UW-1695/2020	EPI_ISL_424219	2020-03-20	UW Virology Lab	UW Virology Lab	Pavitra Roychoudhury et al
USA/WA-UW-1729/2020	EPI_ISL_424220	2020-03-21	UW Virology Lab	UW Virology Lab	Pavitra Roychoudhury et al
USA/WA-UW-1748/2020	EPI_ISL_424221	2020-03-21	UW Virology Lab	UW Virology Lab	Pavitra Roychoudhury et al
USA/WA-UW-1700/2020	EPI_ISL_424222	2020-03-20	UW Virology Lab	UW Virology Lab	Pavitra Roychoudhury et al
USA/WA-UW-1744/2020	EPI_ISL_424223	2020-03-21	UW Virology Lab	UW Virology Lab	Pavitra Roychoudhury et al
USA/WA-UW-1745/2020	EPI_ISL_424224	2020-03-21	UW Virology Lab	UW Virology Lab	Pavitra Roychoudhury et al
USA/WA-UW-1707/2020	EPI_ISL_424225	2020-03-21	UW Virology Lab	UW Virology Lab	Pavitra Roychoudhury et al
USA/WA-UW-1705/2020	EPI_ISL_424226	2020-03-21	UW Virology Lab	UW Virology Lab	Pavitra Roychoudhury et al
USA/WA-UW-1706/2020	EPI_ISL_424227	2020-03-21	UW Virology Lab	UW Virology Lab	Pavitra Roychoudhury et al
USA/WA-UW-1702/2020	EPI_ISL_424228	2020-03-21	UW Virology Lab	UW Virology Lab	Pavitra Roychoudhury et al
USA/WA-UW-1724/2020	EPI_ISL_424229	2020-03-21	UW Virology Lab	UW Virology Lab	Pavitra Roychoudhury et al
USA/WA-UW-1709/2020	EPI_ISL_424230	2020-03-21	UW Virology Lab	UW Virology Lab	Pavitra Roychoudhury et al
USA/WA-UW-1731/2020	EPI_ISL_424231	2020-03-21	UW Virology Lab	UW Virology Lab	Pavitra Roychoudhury et al
USA/WA-UW-1708/2020	EPI_ISL_424232	2020-03-21	UW Virology Lab	UW Virology Lab	Pavitra Roychoudhury et al
USA/WA-UW-1772/2020	EPI_ISL_424233	2020-03-21	UW Virology Lab	UW Virology Lab	Pavitra Roychoudhury et al
USA/WA-UW-1722/2020	EPI_ISL_424234	2020-03-21	UW Virology Lab	UW Virology Lab	Pavitra Roychoudhury et al
USA/WA-UW-1733/2020	EPI_ISL_424235	2020-03-21	UW Virology Lab	UW Virology Lab	Pavitra Roychoudhury et al
USA/WA-UW-1732/2020	EPI_ISL_424236	2020-03-21	UW Virology Lab	UW Virology Lab	Pavitra Roychoudhury et al
USA/WA-UW-1739/2020	EPI_ISL_424237	2020-03-21	UW Virology Lab	UW Virology Lab	Pavitra Roychoudhury et al
USA/WA-UW-1741/2020	EPI_ISL_424238	2020-03-21	UW Virology Lab	UW Virology Lab	Pavitra Roychoudhury et al
USA/WA-UW-1730/2020	EPI_ISL_424240	2020-03-21	UW Virology Lab	UW Virology Lab	Pavitra Roychoudhury et al
USA/WA-UW-1735/2020	EPI_ISL_424241	2020-03-21	UW Virology Lab	UW Virology Lab	Pavitra Roychoudhury et al
USA/WA-UW-1753/2020	EPI_ISL_424242	2020-03-21	UW Virology Lab	UW Virology Lab	Pavitra Roychoudhury et al
USA/WA-UW-1756/2020	EPI_ISL_424243	2020-03-21	UW Virology Lab	UW Virology Lab	Pavitra Roychoudhury et al
USA/WA-UW-1770/2020	EPI_ISL_424244	2020-03-22	UW Virology Lab	UW Virology Lab	Pavitra Roychoudhury et al
USA/WA-UW-1762/2020	EPI_ISL_424245	2020-03-21	UW Virology Lab	UW Virology Lab	Pavitra Roychoudhury et al
USA/WA-UW-1758/2020	EPI_ISL_424246	2020-03-21	UW Virology Lab	UW Virology Lab	Pavitra Roychoudhury et al
USA/WA-UW-1760/2020	EPI_ISL_424247	2020-03-21	UW Virology Lab	UW Virology Lab	Pavitra Roychoudhury et al
USA/UN-UW-1773/2020	EPI_ISL_424248	2020-03	UW Virology Lab	UW Virology Lab	Pavitra Roychoudhury et al
USA/UN-UW-1791/2020	EPI_ISL_424249	2020-03-20	UW Virology Lab	UW Virology Lab	Pavitra Roychoudhury et al
USA/WA-UW-1785/2020	EPI_ISL_424250	2020-03-19	UW Virology Lab	UW Virology Lab	Pavitra Roychoudhury et al
USA/WA-UW-1801/2020	EPI_ISL_424251	2020-03-23	UW Virology Lab	UW Virology Lab	Pavitra Roychoudhury et al
USA/WA-UW-1840/2020	EPI_ISL_424252	2020-03-23	UW Virology Lab	UW Virology Lab	Pavitra Roychoudhury et al
USA/WA-UW-1792/2020	EPI_ISL_424253	2020-03-21	UW Virology Lab	UW Virology Lab	Pavitra Roychoudhury et al
USA/WA-UW-1796/2020	EPI_ISL_424254	2020-03-21	UW Virology Lab	UW Virology Lab	Pavitra Roychoudhury et al
USA/UN-UW-1832/2020	EPI_ISL_424255	2020-03-16	UW Virology Lab	UW Virology Lab	Pavitra Roychoudhury et al
USA/WA-UW-1774/2020	EPI_ISL_424256	2020-03-22	UW Virology Lab	UW Virology Lab	Pavitra Roychoudhury et al
USA/WA-UW-1775/2020	EPI_ISL_424257	2020-03-22	UW Virology Lab	UW Virology Lab	Pavitra Roychoudhury et al
USA/WA-UW-1778/2020	EPI_ISL_424258	2020-03-22	UW Virology Lab	UW Virology Lab	Pavitra Roychoudhury et al
USA/WA-UW-1797/2020	EPI_ISL_424259	2020-03-22	UW Virology Lab	UW Virology Lab	Pavitra Roychoudhury et al
England/NOTT-10E46F/2020	EPI_ISL_425548	2020-03-22	Queens Medical Centre, Clinical Microbiology Department / DeepSeq Nottingham	COVID-19 Genomics UK (COG-UK) Consortium	Gemma Clark et al
England/NOTT-10E47E/2020	EPI_ISL_425549	2020-03-22	Queens Medical Centre, Clinical Microbiology Department / DeepSeq Nottingham	COVID-19 Genomics UK (COG-UK) Consortium	Gemma Clark et al
England/NOTT-10E49C/2020	EPI_ISL_425551	2020-03-22	Queens Medical Centre, Clinical Microbiology Department / DeepSeq Nottingham	COVID-19 Genomics UK (COG-UK) Consortium	Gemma Clark et al
England/NOTT-10E4C9/2020	EPI_ISL_425554	2020-03-22	Queens Medical Centre, Clinical Microbiology Department / DeepSeq Nottingham	COVID-19 Genomics UK (COG-UK) Consortium	Gemma Clark et al
England/NOTT-10E4F6/2020	EPI_ISL_425556	2020-03-23	Queens Medical Centre, Clinical Microbiology Department / DeepSeq Nottingham	COVID-19 Genomics UK (COG-UK) Consortium	Gemma Clark et al
England/NOTT-10E502/2020	EPI_ISL_425557	2020-03-23	Queens Medical Centre, Clinical Microbiology Department / DeepSeq Nottingham	COVID-19 Genomics UK (COG-UK) Consortium	Gemma Clark et al
England/NOTT-10E55D/2020	EPI_ISL_425561	2020-03-25	Queens Medical Centre, Clinical Microbiology Department / DeepSeq Nottingham	COVID-19 Genomics UK (COG-UK) Consortium	Gemma Clark et al
England/NOTT-10E57B/2020	EPI_ISL_425562	2020-03-25	Queens Medical Centre, Clinical Microbiology Department / DeepSeq Nottingham	COVID-19 Genomics UK (COG-UK) Consortium	Gemma Clark et al
England/NOTT-10E58A/2020	EPI_ISL_425563	2020-03-26	Queens Medical Centre, Clinical Microbiology Department / DeepSeq Nottingham	COVID-19 Genomics UK (COG-UK) Consortium	Gemma Clark et al
England/NOTT-10E5A8/2020	EPI_ISL_425565	2020-03-26	Queens Medical Centre, Clinical Microbiology Department / DeepSeq Nottingham	COVID-19 Genomics UK (COG-UK) Consortium	Gemma Clark et al
England/NOTT-10E63C/2020	EPI_ISL_425572	2020-03-23	Queens Medical Centre, Clinical Microbiology Department / DeepSeq Nottingham	COVID-19 Genomics UK (COG-UK) Consortium	Gemma Clark et al
England/NOTT-10E64B/2020	EPI_ISL_425573	2020-03-23	Queens Medical Centre, Clinical Microbiology Department / DeepSeq Nottingham	COVID-19 Genomics UK (COG-UK) Consortium	Gemma Clark et al
England/NOTT-10E669/2020	EPI_ISL_425575	2020-03-24	Queens Medical Centre, Clinical Microbiology Department / DeepSeq Nottingham	COVID-19 Genomics UK (COG-UK) Consortium	Gemma Clark et al
England/NOTT-10E678/2020	EPI_ISL_425576	2020-03-24	Queens Medical Centre, Clinical Microbiology Department / DeepSeq Nottingham	COVID-19 Genomics UK (COG-UK) Consortium	Gemma Clark et al
England/NOTT-10E6C3/2020	EPI_ISL_425581	2020-03-24	Queens Medical Centre, Clinical Microbiology Department / DeepSeq Nottingham	COVID-19 Genomics UK (COG-UK) Consortium	Gemma Clark et al
England/NOTT-10E71B/2020	EPI_ISL_425584	2020-03-24	Queens Medical Centre, Clinical Microbiology Department / DeepSeq Nottingham	COVID-19 Genomics UK (COG-UK) Consortium	Gemma Clark et al
England/NOTT-10E739/2020	EPI_ISL_425586	2020-03-24	Queens Medical Centre, Clinical Microbiology Department / DeepSeq Nottingham	COVID-19 Genomics UK (COG-UK) Consortium	Gemma Clark et al
England/NOTT-10E748/2020	EPI_ISL_425587	2020-03-24	Queens Medical Centre, Clinical Microbiology Department / DeepSeq Nottingham	COVID-19 Genomics UK (COG-UK) Consortium	Gemma Clark et al
England/NOTT-10E757/2020	EPI_ISL_425588	2020-03-24	Queens Medical Centre, Clinical Microbiology Department / DeepSeq Nottingham	COVID-19 Genomics UK (COG-UK) Consortium	Gemma Clark et al
Australia/VIC908/2020	EPI_ISL_426879	2020-03-23	Victorian Infectious Diseases Reference Laboratory (VIDRL)	Microbiological Diagnostic Unit Public Health Laboratory and Victorian Infectious Diseases Reference Laboratory, Doherty Institute	Caly L. et al
Australia/VIC909/2020	EPI_ISL_426880	2020-03-23	Victorian Infectious Diseases Reference Laboratory (VIDRL)	Microbiological Diagnostic Unit Public Health Laboratory and Victorian Infectious Diseases Reference Laboratory, Doherty Institute	Caly L. et al
Australia/VIC912/2020	EPI_ISL_426881	2020-03-24	Victorian Infectious Diseases Reference Laboratory (VIDRL)	Microbiological Diagnostic Unit Public Health Laboratory and Victorian Infectious Diseases Reference Laboratory, Doherty Institute	Caly L. et al
Australia/VIC913/2020	EPI_ISL_426882	2020-03-24	Victorian Infectious Diseases Reference Laboratory (VIDRL)	Microbiological Diagnostic Unit Public Health Laboratory and Victorian Infectious Diseases Reference Laboratory, Doherty Institute	Caly L. et al
CzechRepublic/IAB_1/2020	EPI_ISL_426883	2020-03-27	Motol University Hospital	Institute of Applied Biotechnologies a.s.	Petr Bro≈æ et al
CzechRepublic/IAB_4/2020	EPI_ISL_426884	2020-03-27	Motol University Hospital	Institute of Applied Biotechnologies a.s.	Petr Bro≈æ et al
CzechRepublic/IAB_8/2020	EPI_ISL_426885	2020-03-27	Motol University Hospital	Institute of Applied Biotechnologies a.s.	Petr Bro≈æ et al
CzechRepublic/IAB_9/2020	EPI_ISL_426886	2020-03-28	Motol University Hospital	Institute of Applied Biotechnologies a.s.	Petr Bro≈æ et al
CzechRepublic/IAB_10/2020	EPI_ISL_426887	2020-03-31	Motol University Hospital	Institute of Applied Biotechnologies a.s.	Petr Bro≈æ et al
CzechRepublic/IAB_12/2020	EPI_ISL_426888	2020-03-31	Motol University Hospital	Institute of Applied Biotechnologies a.s.	Petr Bro≈æ et al
CzechRepublic/IAB_14/2020	EPI_ISL_426889	2020-04-02	Motol University Hospital	Institute of Applied Biotechnologies a.s.	Petr Bro≈æ et al
Australia/NT12/2020	EPI_ISL_426900	2020-03-25	Royal Darwin Hospital Pathology	Microbiological Diagnostic Unit Public Health Laboratory and Victorian Infectious Diseases Reference Laboratory, Doherty Institute	Meumann et al
Australia/NT13/2020	EPI_ISL_426901	2020-03-25	Royal Darwin Hospital Pathology	Microbiological Diagnostic Unit Public Health Laboratory and Victorian Infectious Diseases Reference Laboratory, Doherty Institute	Meumann et al
Australia/NT17/2020	EPI_ISL_426904	2020-03-24	Royal Darwin Hospital Pathology	Microbiological Diagnostic Unit Public Health Laboratory and Victorian Infectious Diseases Reference Laboratory, Doherty Institute	Meumann et al
Australia/VIC473/2020	EPI_ISL_426906	2020-03-28	Microbiological Diagnostic Unit Public Health Laboratory	Microbiological Diagnostic Unit Public Health Laboratory	Seemann T. et al
Australia/VIC475/2020	EPI_ISL_426907	2020-03-28	Microbiological Diagnostic Unit Public Health Laboratory	Microbiological Diagnostic Unit Public Health Laboratory	Seemann T. et al
Australia/VIC478/2020	EPI_ISL_426910	2020-03-28	Microbiological Diagnostic Unit Public Health Laboratory	Microbiological Diagnostic Unit Public Health Laboratory	Seemann T. et al
Spain/Valencia105/2020	EPI_ISL_436200	2020-03-18	Servicio de Microbiolog√≠a. Consorcio Hospital General Universitario de Valencia	Sequencing and Bioinformatics Service and Molecular Epidemiology Research Group. FISABIO-Public Health	Neris Garcia-Gonzalez et al
Spain/Valencia106/2020	EPI_ISL_436201	2020-03-18	Servicio de Microbiolog√≠a. Consorcio Hospital General Universitario de Valencia	Sequencing and Bioinformatics Service and Molecular Epidemiology Research Group. FISABIO-Public Health	Loreto Ferr√∫s Abad et al
Spain/Valencia108/2020	EPI_ISL_436203	2020-03-18	Servicio de Microbiolog√≠a. Consorcio Hospital General Universitario de Valencia	Sequencing and Bioinformatics Service and Molecular Epidemiology Research Group. FISABIO-Public Health	Maria Dolores Ocete et al
Spain/Valencia110/2020	EPI_ISL_436205	2020-03-22	Servicio de Microbiolog√≠a. Consorcio Hospital General Universitario de Valencia	Sequencing and Bioinformatics Service and Molecular Epidemiology Research Group. FISABIO-Public Health	Beatriz Beamud et al
Spain/Valencia111/2020	EPI_ISL_436206	2020-03-22	Servicio de Microbiolog√≠a. Consorcio Hospital General Universitario de Valencia	Sequencing and Bioinformatics Service and Molecular Epidemiology Research Group. FISABIO-Public Health	Lidia Ruiz Roldan et al
Spain/Valencia124/2020	EPI_ISL_436219	2020-03-14	Servicio de Microbiolog√≠a. Consorcio Hospital General Universitario de Valencia	Sequencing and Bioinformatics Service and Molecular Epidemiology Research Group. FISABIO-Public Health	Maria Dolores Ocete et al
Spain/Valencia125/2020	EPI_ISL_436220	2020-03-14	Servicio de Microbiolog√≠a. Consorcio Hospital General Universitario de Valencia	Sequencing and Bioinformatics Service and Molecular Epidemiology Research Group. FISABIO-Public Health	Griselda De Marco et al
Spain/Valencia129/2020	EPI_ISL_436224	2020-03-15	Servicio de Microbiolog√≠a. Consorcio Hospital General Universitario de Valencia	Sequencing and Bioinformatics Service and Molecular Epidemiology Research Group. FISABIO-Public Health	Neris Garcia-Gonzalez et al
Spain/Valencia130/2020	EPI_ISL_436225	2020-03-16	Servicio de Microbiolog√≠a. Consorcio Hospital General Universitario de Valencia	Sequencing and Bioinformatics Service and Molecular Epidemiology Research Group. FISABIO-Public Health	Loreto Ferr√∫s Abad et al
Spain/Valencia132/2020	EPI_ISL_436227	2020-03-18	Servicio de Microbiolog√≠a. Consorcio Hospital General Universitario de Valencia	Sequencing and Bioinformatics Service and Molecular Epidemiology Research Group. FISABIO-Public Health	Griselda De Marco et al
Spain/Valencia136/2020	EPI_ISL_436231	2020-03-18	Servicio de Microbiolog√≠a. Consorcio Hospital General Universitario de Valencia	Sequencing and Bioinformatics Service and Molecular Epidemiology Research Group. FISABIO-Public Health	Neris Garcia-Gonzalez et al
Spain/Valencia140/2020	EPI_ISL_436235	2020-03-18	Servicio de Microbiologia. Hospital Universitario Doctor Peset	Sequencing and Bioinformatics Service and Molecular Epidemiology Research Group. FISABIO-Public Health	Juan Alberola Engu√≠danos et al
Spain/Valencia141/2020	EPI_ISL_436236	2020-03-18	Servicio de Microbiologia. Hospital Universitario Doctor Peset	Sequencing and Bioinformatics Service and Molecular Epidemiology Research Group. FISABIO-Public Health	Juan Alberola Engu√≠danos et al
Spain/Valencia143/2020	EPI_ISL_436238	2020-03-18	Servicio de Microbiologia. Hospital Universitario Doctor Peset	Sequencing and Bioinformatics Service and Molecular Epidemiology Research Group. FISABIO-Public Health	Juan Alberola Engu√≠danos et al
Spain/Valencia188/2020	EPI_ISL_436283	2020-03-17	Servicio de Microbiologia. Hospital Clinico Universitario de Valencia	Sequencing and Bioinformatics Service and Molecular Epidemiology Research Group. FISABIO-Public Health	Neris Garcia-Gonzalez et al
Spain/Valencia189/2020	EPI_ISL_436284	2020-03-26	Servicio de Microbiologia. Hospital Clinico Universitario de Valencia	Sequencing and Bioinformatics Service and Molecular Epidemiology Research Group. FISABIO-Public Health	Inma Gal√°n Vendrell et al
Spain/Valencia192/2020	EPI_ISL_436287	2020-03-24	Servicio de Microbiologia. Hospital Clinico Universitario de Valencia	Sequencing and Bioinformatics Service and Molecular Epidemiology Research Group. FISABIO-Public Health	Paula Ruiz-Hueso et al
Spain/Valencia193/2020	EPI_ISL_436288	2020-03-26	Servicio de Microbiologia. Hospital Clinico Universitario de Valencia	Sequencing and Bioinformatics Service and Molecular Epidemiology Research Group. FISABIO-Public Health	Mariana Reyes-Prieto et al
Spain/Valencia195/2020	EPI_ISL_436290	2020-03-13	Servicio de Microbiologia. Hospital Clinico Universitario de Valencia	Sequencing and Bioinformatics Service and Molecular Epidemiology Research Group. FISABIO-Public Health	Ivan Ansari et al
Spain/Valencia196/2020	EPI_ISL_436291	2020-03-16	Servicio de Microbiologia. Hospital Clinico Universitario de Valencia	Sequencing and Bioinformatics Service and Molecular Epidemiology Research Group. FISABIO-Public Health	David Navarro et al
Spain/Valencia197/2020	EPI_ISL_436292	2020-03-13	Servicio de Microbiologia. Hospital Clinico Universitario de Valencia	Sequencing and Bioinformatics Service and Molecular Epidemiology Research Group. FISABIO-Public Health	Maria Alma Bracho et al
Spain/Valencia200/2020	EPI_ISL_436295	2020-03-12	Servicio de Microbiologia. Hospital Clinico Universitario de Valencia	Sequencing and Bioinformatics Service and Molecular Epidemiology Research Group. FISABIO-Public Health	Lidia Ruiz Roldan et al
Spain/Valencia202/2020	EPI_ISL_436297	2020-03-25	Servicio de Microbiologia. Hospital Clinico Universitario de Valencia	Sequencing and Bioinformatics Service and Molecular Epidemiology Research Group. FISABIO-Public Health	Neris Garcia-Gonzalez et al
USA/OR-OHSU-0048/2020	EPI_ISL_437528	2020-04-19	OHSU Lab Services Molecular Microbiology Lab	Oregon SARS-CoV-2 Genome Sequencing Center	Brendan L. O'Connell et al
USA/OR-OHSU-0005/2020	EPI_ISL_437529	2020-04-09	OHSU Lab Services Molecular Microbiology Lab	Oregon SARS-CoV-2 Genome Sequencing Center	Brendan L. O'Connell et al
USA/OR-OHSU-0051/2020	EPI_ISL_437531	2020-04-17	OHSU Lab Services Molecular Microbiology Lab	Oregon SARS-CoV-2 Genome Sequencing Center	Brendan L. O'Connell et al
USA/OR-OHSU-0052/2020	EPI_ISL_437532	2020-04-18	OHSU Lab Services Molecular Microbiology Lab	Oregon SARS-CoV-2 Genome Sequencing Center	Brendan L. O'Connell et al
USA/OR-OHSU-0008/2020	EPI_ISL_437535	2020-04-08	OHSU Lab Services Molecular Microbiology Lab	Oregon SARS-CoV-2 Genome Sequencing Center	Brendan L. O'Connell et al
USA/CA-SR0262/2020	EPI_ISL_437550	2020-04-27	Scripps Medical Laboratory	Andersen lab at Scripps Research	SEARCH Alliance San Diego with Michael Quigley et al
USA/CA-SR0261/2020	EPI_ISL_437551	2020-04-28	Scripps Medical Laboratory	Andersen lab at Scripps Research	SEARCH Alliance San Diego with Michael Quigley et al
USA/CA-SR0259/2020	EPI_ISL_437553	2020-03-25	Scripps Medical Laboratory	Andersen lab at Scripps Research	SEARCH Alliance San Diego with Michael Quigley et al
USA/CA-SR0258/2020	EPI_ISL_437554	2020-03-19	Scripps Medical Laboratory	Andersen lab at Scripps Research	SEARCH Alliance San Diego with Michael Quigley et al
USA/CA-SR0257/2020	EPI_ISL_437555	2020-03-20	Scripps Medical Laboratory	Andersen lab at Scripps Research	SEARCH Alliance San Diego with Michael Quigley et al
USA/CA-SR0256/2020	EPI_ISL_437556	2020-03-26	Scripps Medical Laboratory	Andersen lab at Scripps Research	SEARCH Alliance San Diego with Michael Quigley et al
USA/CA-SR0252/2020	EPI_ISL_437559	2020-03-26	Scripps Medical Laboratory	Andersen lab at Scripps Research	SEARCH Alliance San Diego with Michael Quigley et al
USA/CA-SR0250/2020	EPI_ISL_437560	2020-03-22	Scripps Medical Laboratory	Andersen lab at Scripps Research	SEARCH Alliance San Diego with Michael Quigley et al
USA/CA-SR0249/2020	EPI_ISL_437561	2020-03-17	Scripps Medical Laboratory	Andersen lab at Scripps Research	SEARCH Alliance San Diego with Michael Quigley et al
USA/CA-SR0248/2020	EPI_ISL_437562	2020-03-21	Scripps Medical Laboratory	Andersen lab at Scripps Research	SEARCH Alliance San Diego with Michael Quigley et al
USA/CA-SR0247/2020	EPI_ISL_437563	2020-03-27	Scripps Medical Laboratory	Andersen lab at Scripps Research	SEARCH Alliance San Diego with Michael Quigley et al
USA/CA-SR0245/2020	EPI_ISL_437564	2020-03-24	Scripps Medical Laboratory	Andersen lab at Scripps Research	SEARCH Alliance San Diego with Michael Quigley et al
USA/CA-SR0240/2020	EPI_ISL_437566	2020-03-24	Scripps Medical Laboratory	Andersen lab at Scripps Research	SEARCH Alliance San Diego with Michael Quigley et al
USA/CA-SR0237/2020	EPI_ISL_437567	2020-04-26	Scripps Medical Laboratory	Andersen lab at Scripps Research	SEARCH Alliance San Diego with Michael Quigley et al
USA/CA-SR0236/2020	EPI_ISL_437568	2020-04-26	Scripps Medical Laboratory	Andersen lab at Scripps Research	SEARCH Alliance San Diego with Michael Quigley et al
USA/CA-SR0235/2020	EPI_ISL_437569	2020-04-20	Scripps Medical Laboratory	Andersen lab at Scripps Research	SEARCH Alliance San Diego with Michael Quigley et al
Scotland/CVR1951/2020	EPI_ISL_438860	2020-04-07	West of Scotland Specialist Virology Centre, NHSGGC / MRC-University of Glasgow Centre for Virus Research	COVID-19 Genomics UK (COG-UK) Consortium	Ana da Silva Filipe et al
Scotland/CVR1997/2020	EPI_ISL_438868	2020-04-09	West of Scotland Specialist Virology Centre, NHSGGC / MRC-University of Glasgow Centre for Virus Research	COVID-19 Genomics UK (COG-UK) Consortium	Ana da Silva Filipe et al
Scotland/CVR226/2020	EPI_ISL_438883	2020-03-18	West of Scotland Specialist Virology Centre, NHSGGC / MRC-University of Glasgow Centre for Virus Research	COVID-19 Genomics UK (COG-UK) Consortium	Ana da Silva Filipe et al
Scotland/CVR2260/2020	EPI_ISL_438884	2020-04-11	West of Scotland Specialist Virology Centre, NHSGGC / MRC-University of Glasgow Centre for Virus Research	COVID-19 Genomics UK (COG-UK) Consortium	Ana da Silva Filipe et al
Scotland/CVR234/2020	EPI_ISL_438889	2020-03-19	West of Scotland Specialist Virology Centre, NHSGGC / MRC-University of Glasgow Centre for Virus Research	COVID-19 Genomics UK (COG-UK) Consortium	Ana da Silva Filipe et al
Scotland/CVR2347/2020	EPI_ISL_438890	2020-04-13	West of Scotland Specialist Virology Centre, NHSGGC / MRC-University of Glasgow Centre for Virus Research	COVID-19 Genomics UK (COG-UK) Consortium	Ana da Silva Filipe et al
Scotland/CVR2349/2020	EPI_ISL_438891	2020-04-13	West of Scotland Specialist Virology Centre, NHSGGC / MRC-University of Glasgow Centre for Virus Research	COVID-19 Genomics UK (COG-UK) Consortium	Ana da Silva Filipe et al
Scotland/CVR2357/2020	EPI_ISL_438892	2020-04-13	West of Scotland Specialist Virology Centre, NHSGGC / MRC-University of Glasgow Centre for Virus Research	COVID-19 Genomics UK (COG-UK) Consortium	Ana da Silva Filipe et al
Scotland/CVR2367/2020	EPI_ISL_438893	2020-04-14	West of Scotland Specialist Virology Centre, NHSGGC / MRC-University of Glasgow Centre for Virus Research	COVID-19 Genomics UK (COG-UK) Consortium	Ana da Silva Filipe et al
Scotland/CVR2372/2020	EPI_ISL_438894	2020-04-13	West of Scotland Specialist Virology Centre, NHSGGC / MRC-University of Glasgow Centre for Virus Research	COVID-19 Genomics UK (COG-UK) Consortium	Ana da Silva Filipe et al
Scotland/CVR2378/2020	EPI_ISL_438895	2020-04-13	West of Scotland Specialist Virology Centre, NHSGGC / MRC-University of Glasgow Centre for Virus Research	COVID-19 Genomics UK (COG-UK) Consortium	Ana da Silva Filipe et al
Scotland/CVR238/2020	EPI_ISL_438896	2020-03-19	West of Scotland Specialist Virology Centre, NHSGGC / MRC-University of Glasgow Centre for Virus Research	COVID-19 Genomics UK (COG-UK) Consortium	Ana da Silva Filipe et al
Scotland/CVR2860/2020	EPI_ISL_448200	2020-04-21	West of Scotland Specialist Virology Centre, NHSGGC / MRC-University of Glasgow Centre for Virus Research	COVID-19 Genomics UK (COG-UK) Consortium	Ana da Silva Filipe et al
Scotland/CVR2877/2020	EPI_ISL_448201	2020-04-21	West of Scotland Specialist Virology Centre, NHSGGC / MRC-University of Glasgow Centre for Virus Research	COVID-19 Genomics UK (COG-UK) Consortium	Ana da Silva Filipe et al
Scotland/CVR2888/2020	EPI_ISL_448204	2020-04-21	West of Scotland Specialist Virology Centre, NHSGGC / MRC-University of Glasgow Centre for Virus Research	COVID-19 Genomics UK (COG-UK) Consortium	Ana da Silva Filipe et al
Scotland/CVR2893/2020	EPI_ISL_448205	2020-04-21	West of Scotland Specialist Virology Centre, NHSGGC / MRC-University of Glasgow Centre for Virus Research	COVID-19 Genomics UK (COG-UK) Consortium	Ana da Silva Filipe et al
Scotland/CVR2930/2020	EPI_ISL_448206	2020-04-22	West of Scotland Specialist Virology Centre, NHSGGC / MRC-University of Glasgow Centre for Virus Research	COVID-19 Genomics UK (COG-UK) Consortium	Ana da Silva Filipe et al
Scotland/CVR2932/2020	EPI_ISL_448207	2020-04-22	West of Scotland Specialist Virology Centre, NHSGGC / MRC-University of Glasgow Centre for Virus Research	COVID-19 Genomics UK (COG-UK) Consortium	Ana da Silva Filipe et al
Scotland/CVR2944/2020	EPI_ISL_448209	2020-04-22	West of Scotland Specialist Virology Centre, NHSGGC / MRC-University of Glasgow Centre for Virus Research	COVID-19 Genomics UK (COG-UK) Consortium	Ana da Silva Filipe et al
Scotland/CVR2970/2020	EPI_ISL_448210	2020-04-22	West of Scotland Specialist Virology Centre, NHSGGC / MRC-University of Glasgow Centre for Virus Research	COVID-19 Genomics UK (COG-UK) Consortium	Ana da Silva Filipe et al
Scotland/CVR2971/2020	EPI_ISL_448211	2020-04-22	West of Scotland Specialist Virology Centre, NHSGGC / MRC-University of Glasgow Centre for Virus Research	COVID-19 Genomics UK (COG-UK) Consortium	Ana da Silva Filipe et al
Scotland/CVR2972/2020	EPI_ISL_448212	2020-04-22	West of Scotland Specialist Virology Centre, NHSGGC / MRC-University of Glasgow Centre for Virus Research	COVID-19 Genomics UK (COG-UK) Consortium	Ana da Silva Filipe et al
Scotland/CVR2973/2020	EPI_ISL_448213	2020-04-22	West of Scotland Specialist Virology Centre, NHSGGC / MRC-University of Glasgow Centre for Virus Research	COVID-19 Genomics UK (COG-UK) Consortium	Ana da Silva Filipe et al
Scotland/CVR2974/2020	EPI_ISL_448214	2020-04-22	West of Scotland Specialist Virology Centre, NHSGGC / MRC-University of Glasgow Centre for Virus Research	COVID-19 Genomics UK (COG-UK) Consortium	Ana da Silva Filipe et al
Scotland/CVR2975/2020	EPI_ISL_448215	2020-04-22	West of Scotland Specialist Virology Centre, NHSGGC / MRC-University of Glasgow Centre for Virus Research	COVID-19 Genomics UK (COG-UK) Consortium	Ana da Silva Filipe et al
Scotland/CVR2976/2020	EPI_ISL_448216	2020-04-22	West of Scotland Specialist Virology Centre, NHSGGC / MRC-University of Glasgow Centre for Virus Research	COVID-19 Genomics UK (COG-UK) Consortium	Ana da Silva Filipe et al
Scotland/CVR2977/2020	EPI_ISL_448217	2020-04-22	West of Scotland Specialist Virology Centre, NHSGGC / MRC-University of Glasgow Centre for Virus Research	COVID-19 Genomics UK (COG-UK) Consortium	Ana da Silva Filipe et al
Scotland/CVR2978/2020	EPI_ISL_448218	2020-04-22	West of Scotland Specialist Virology Centre, NHSGGC / MRC-University of Glasgow Centre for Virus Research	COVID-19 Genomics UK (COG-UK) Consortium	Ana da Silva Filipe et al
England/NORW-E89D6/2020	EPI_ISL_448260	2020	Quadram Institute Bioscience	COVID-19 Genomics UK (COG-UK) Consortium	Dave J. Baker et al
England/NORW-E89E5/2020	EPI_ISL_448261	2020	Quadram Institute Bioscience	COVID-19 Genomics UK (COG-UK) Consortium	Dave J. Baker et al
England/NORW-E89F4/2020	EPI_ISL_448262	2020-04-11	Quadram Institute Bioscience	COVID-19 Genomics UK (COG-UK) Consortium	Dave J. Baker et al
England/NORW-E8A00/2020	EPI_ISL_448263	2020	Quadram Institute Bioscience	COVID-19 Genomics UK (COG-UK) Consortium	Dave J. Baker et al
England/NORW-E8A1F/2020	EPI_ISL_448264	2020	Quadram Institute Bioscience	COVID-19 Genomics UK (COG-UK) Consortium	Dave J. Baker et al
England/NORW-E8A2E/2020	EPI_ISL_448265	2020-04-12	Quadram Institute Bioscience	COVID-19 Genomics UK (COG-UK) Consortium	Dave J. Baker et al
England/NORW-E8A3D/2020	EPI_ISL_448266	2020-04-11	Quadram Institute Bioscience	COVID-19 Genomics UK (COG-UK) Consortium	Dave J. Baker et al
England/NORW-E8A4C/2020	EPI_ISL_448267	2020-04-11	Quadram Institute Bioscience	COVID-19 Genomics UK (COG-UK) Consortium	Dave J. Baker et al
England/NORW-E8A5B/2020	EPI_ISL_448268	2020-04-15	Quadram Institute Bioscience	COVID-19 Genomics UK (COG-UK) Consortium	Dave J. Baker et al
England/NORW-E8A6A/2020	EPI_ISL_448269	2020-04-13	Quadram Institute Bioscience	COVID-19 Genomics UK (COG-UK) Consortium	Dave J. Baker et al
England/NORW-E8A79/2020	EPI_ISL_448270	2020-04-12	Quadram Institute Bioscience	COVID-19 Genomics UK (COG-UK) Consortium	Dave J. Baker et al
England/NORW-E8A97/2020	EPI_ISL_448272	2020-04-15	Quadram Institute Bioscience	COVID-19 Genomics UK (COG-UK) Consortium	Dave J. Baker et al
England/NORW-E8AB5/2020	EPI_ISL_448274	2020-04-13	Quadram Institute Bioscience	COVID-19 Genomics UK (COG-UK) Consortium	Dave J. Baker et al
England/NORW-E8AD3/2020	EPI_ISL_448276	2020-04-13	Quadram Institute Bioscience	COVID-19 Genomics UK (COG-UK) Consortium	Dave J. Baker et al
England/NORW-E8AE2/2020	EPI_ISL_448277	2020-04-15	Quadram Institute Bioscience	COVID-19 Genomics UK (COG-UK) Consortium	Dave J. Baker et al
England/NORW-E8AF1/2020	EPI_ISL_448278	2020-04-13	Quadram Institute Bioscience	COVID-19 Genomics UK (COG-UK) Consortium	Dave J. Baker et al
England/NORW-E8B0D/2020	EPI_ISL_448279	2020-04-13	Quadram Institute Bioscience	COVID-19 Genomics UK (COG-UK) Consortium	Dave J. Baker et al
England/NORW-E8B1C/2020	EPI_ISL_448280	2020-04-13	Quadram Institute Bioscience	COVID-19 Genomics UK (COG-UK) Consortium	Dave J. Baker et al
England/NORW-E8B3A/2020	EPI_ISL_448281	2020-04-15	Quadram Institute Bioscience	COVID-19 Genomics UK (COG-UK) Consortium	Dave J. Baker et al
England/NORW-E8B58/2020	EPI_ISL_448282	2020-04-13	Quadram Institute Bioscience	COVID-19 Genomics UK (COG-UK) Consortium	Dave J. Baker et al
England/NORW-E8B85/2020	EPI_ISL_448283	2020-04-13	Quadram Institute Bioscience	COVID-19 Genomics UK (COG-UK) Consortium	Dave J. Baker et al
England/NORW-E8BA3/2020	EPI_ISL_448285	2020-04-12	Quadram Institute Bioscience	COVID-19 Genomics UK (COG-UK) Consortium	Dave J. Baker et al
England/NORW-E8BB2/2020	EPI_ISL_448286	2020-04-13	Quadram Institute Bioscience	COVID-19 Genomics UK (COG-UK) Consortium	Dave J. Baker et al
England/NORW-E8BC1/2020	EPI_ISL_448287	2020-04-13	Quadram Institute Bioscience	COVID-19 Genomics UK (COG-UK) Consortium	Dave J. Baker et al
England/NORW-E8BD0/2020	EPI_ISL_448288	2020-04-14	Quadram Institute Bioscience	COVID-19 Genomics UK (COG-UK) Consortium	Dave J. Baker et al
England/NORW-E8BFE/2020	EPI_ISL_448290	2020-04-14	Quadram Institute Bioscience	COVID-19 Genomics UK (COG-UK) Consortium	Dave J. Baker et al
England/NORW-E8C0A/2020	EPI_ISL_448291	2020-04-14	Quadram Institute Bioscience	COVID-19 Genomics UK (COG-UK) Consortium	Dave J. Baker et al
England/NORW-E8C37/2020	EPI_ISL_448292	2020-04-13	Quadram Institute Bioscience	COVID-19 Genomics UK (COG-UK) Consortium	Dave J. Baker et al
England/NORW-E8C64/2020	EPI_ISL_448293	2020-04-13	Quadram Institute Bioscience	COVID-19 Genomics UK (COG-UK) Consortium	Dave J. Baker et al
England/NORW-E8C73/2020	EPI_ISL_448294	2020-04-12	Quadram Institute Bioscience	COVID-19 Genomics UK (COG-UK) Consortium	Dave J. Baker et al
England/NORW-E8C91/2020	EPI_ISL_448296	2020-04-13	Quadram Institute Bioscience	COVID-19 Genomics UK (COG-UK) Consortium	Dave J. Baker et al
England/NORW-E8CA0/2020	EPI_ISL_448297	2020-04-14	Quadram Institute Bioscience	COVID-19 Genomics UK (COG-UK) Consortium	Dave J. Baker et al
England/NORW-E8CBF/2020	EPI_ISL_448298	2020-04-13	Quadram Institute Bioscience	COVID-19 Genomics UK (COG-UK) Consortium	Dave J. Baker et al
England/NORW-E8CCE/2020	EPI_ISL_448299	2020-04-15	Quadram Institute Bioscience	COVID-19 Genomics UK (COG-UK) Consortium	Dave J. Baker et al
Wuhan/OS52/2020	EPI_ISL_450500	2020-01-10	unknown	CAS Key Laboratory of Special Pathogens and Biosafety and Center for Emerging Infectious Diseases	Si et al
Wuhan/YB012611/2020	EPI_ISL_450501	2020-01-26	unknown	CAS Key Laboratory of Special Pathogens and Biosafety and Center for Emerging Infectious Diseases	Si et al
Wuhan/YB012605/2020	EPI_ISL_450502	2020-01-26	unknown	CAS Key Laboratory of Special Pathogens and Biosafety and Center for Emerging Infectious Diseases	Si et al
Wuhan/YB012602/2020	EPI_ISL_450503	2020-01-26	unknown	CAS Key Laboratory of Special Pathogens and Biosafety and Center for Emerging Infectious Diseases	Si et al
Wuhan/YB012506/2020	EPI_ISL_450504	2020-01-25	unknown	CAS Key Laboratory of Special Pathogens and Biosafety and Center for Emerging Infectious Diseases	Si et al
Brazil/SP02cc/2020	EPI_ISL_450506	2020-03-18	unknown	Clinical Laboratory	Malta et al
Lebanon/S1_758/2020	EPI_ISL_450508	2020-03-04	Rafik Hariri University Hospital	Rafik Hariri University Hospital	Rita Feghali et al
Lebanon/S2_759/2020	EPI_ISL_450509	2020-03-15	Rafik Hariri University Hospital	Rafik Hariri University Hospital	Rita Feghali et al
Lebanon/S4_761/2020	EPI_ISL_450511	2020-03-04	Rafik Hariri University Hospital	Rafik Hariri University Hospital	Rita Feghali et al
Lebanon/S9_764/2020	EPI_ISL_450515	2020-03-11	Rafik Hariri University Hospital	Rafik Hariri University Hospital	Rita Feghali et al
Latvia/018/2020	EPI_ISL_450518	2020-04-18	E. Gulbja Laboratorija	Latvian Biomedical Research and Study Centre	Ivars Silamiƒ∑elis et al
Latvia/019/2020	EPI_ISL_450519	2020-04-14	E. Gulbja Laboratorija	Latvian Biomedical Research and Study Centre	Ivars Silamiƒ∑elis et al
Latvia/020/2020	EPI_ISL_450520	2020-04-28	CentrƒÅlƒÅ Laboratorija	Latvian Biomedical Research and Study Centre	Ivars Silamiƒ∑elis et al
Latvia/021/2020	EPI_ISL_450521	2020-04-28	CentrƒÅlƒÅ Laboratorija	Latvian Biomedical Research and Study Centre	Ivars Silamiƒ∑elis et al
Latvia/022/2020	EPI_ISL_450522	2020-04-28	CentrƒÅlƒÅ Laboratorija	Latvian Biomedical Research and Study Centre	Ivars Silamiƒ∑elis et al
Latvia/023/2020	EPI_ISL_450523	2020-04-28	CentrƒÅlƒÅ Laboratorija	Latvian Biomedical Research and Study Centre	Ivars Silamiƒ∑elis et al
Latvia/024/2020	EPI_ISL_450524	2020-04-19	CentrƒÅlƒÅ Laboratorija	Latvian Biomedical Research and Study Centre	Ivars Silamiƒ∑elis et al
Poland/1109201/2020	EPI_ISL_450525	2020-03-28	Hematology Laboratory, Section of Molecular Diagnostics, University Clinical Centre, Medical University of Gdansk	Department of Virology, Faculty of Medicine, University of Helsinki, Helsinki, Finland	Maciej Grzybek et al
Poland/1109500/2020	EPI_ISL_450526	2020-03-29	Hematology Laboratory, Section of Molecular Diagnostics, University Clinical Centre, Medical University of Gdansk	Department of Virology, Faculty of Medicine, University of Helsinki, Helsinki, Finland	Maciej Grzybek et al
Poland/1110551/2020	EPI_ISL_450527	2020-03-29	Hematology Laboratory, Section of Molecular Diagnostics, University Clinical Centre, Medical University of Gdansk	Department of Virology, Faculty of Medicine, University of Helsinki, Helsinki, Finland	Maciej Grzybek et al
Poland/1110540/2020	EPI_ISL_450528	2020-03-30	Hematology Laboratory, Section of Molecular Diagnostics, University Clinical Centre, Medical University of Gdansk	Department of Virology, Faculty of Medicine, University of Helsinki, Helsinki, Finland	Maciej Grzybek et al
Poland/1111112/2020	EPI_ISL_450529	2020-03-31	Hematology Laboratory, Section of Molecular Diagnostics, University Clinical Centre, Medical University of Gdansk	Department of Virology, Faculty of Medicine, University of Helsinki, Helsinki, Finland	Maciej Grzybek et al
USA/MI-MDHHS-SC20363/2020	EPI_ISL_450574	2020-03-14	Michigan Department of Health and Human Services, Bureau of Laboratories	Michigan Department of Health and Human Services, Bureau of Laboratories	Blankenship HM et al
USA/MI-MDHHS-SC20365/2020	EPI_ISL_450576	2020-03-14	Michigan Department of Health and Human Services, Bureau of Laboratories	Michigan Department of Health and Human Services, Bureau of Laboratories	Blankenship HM et al
USA/MI-MDHHS-SC20369/2020	EPI_ISL_450580	2020-03-15	Michigan Department of Health and Human Services, Bureau of Laboratories	Michigan Department of Health and Human Services, Bureau of Laboratories	Blankenship HM et al
USA/MI-MDHHS-SC20381/2020	EPI_ISL_450592	2020-03-25	Michigan Department of Health and Human Services, Bureau of Laboratories	Michigan Department of Health and Human Services, Bureau of Laboratories	Blankenship HM et al
Switzerland/101158/2020	EPI_ISL_451824	2020-03-31	Viollier AG	Department of Biosystems Science and Engineering, ETH Z√ºrich	Christian Beisel et al
Switzerland/101160/2020	EPI_ISL_451826	2020-03-31	Viollier AG	Department of Biosystems Science and Engineering, ETH Z√ºrich	Christian Beisel et al
Switzerland/101161/2020	EPI_ISL_451827	2020-03-31	Viollier AG	Department of Biosystems Science and Engineering, ETH Z√ºrich	Christian Beisel et al
Switzerland/101165/2020	EPI_ISL_451829	2020-03-31	Viollier AG	Department of Biosystems Science and Engineering, ETH Z√ºrich	Christian Beisel et al
Switzerland/101166/2020	EPI_ISL_451830	2020-03-31	Viollier AG	Department of Biosystems Science and Engineering, ETH Z√ºrich	Christian Beisel et al
Switzerland/101167/2020	EPI_ISL_451831	2020-03-31	Viollier AG	Department of Biosystems Science and Engineering, ETH Z√ºrich	Christian Beisel et al
Switzerland/101168/2020	EPI_ISL_451832	2020-03-31	Viollier AG	Department of Biosystems Science and Engineering, ETH Z√ºrich	Christian Beisel et al
Switzerland/101170/2020	EPI_ISL_451833	2020-03-31	Viollier AG	Department of Biosystems Science and Engineering, ETH Z√ºrich	Christian Beisel et al
Switzerland/101171/2020	EPI_ISL_451834	2020-03-31	Viollier AG	Department of Biosystems Science and Engineering, ETH Z√ºrich	Christian Beisel et al
Switzerland/101172/2020	EPI_ISL_451835	2020-03-31	Viollier AG	Department of Biosystems Science and Engineering, ETH Z√ºrich	Christian Beisel et al
Switzerland/101174/2020	EPI_ISL_451837	2020-03-31	Viollier AG	Department of Biosystems Science and Engineering, ETH Z√ºrich	Christian Beisel et al
Switzerland/101175/2020	EPI_ISL_451838	2020-03-31	Viollier AG	Department of Biosystems Science and Engineering, ETH Z√ºrich	Christian Beisel et al
Switzerland/101177/2020	EPI_ISL_451839	2020-03-31	Viollier AG	Department of Biosystems Science and Engineering, ETH Z√ºrich	Christian Beisel et al
Switzerland/101178/2020	EPI_ISL_451840	2020-03-31	Viollier AG	Department of Biosystems Science and Engineering, ETH Z√ºrich	Christian Beisel et al
Switzerland/101180/2020	EPI_ISL_451842	2020-03-31	Viollier AG	Department of Biosystems Science and Engineering, ETH Z√ºrich	Christian Beisel et al
Switzerland/101181/2020	EPI_ISL_451843	2020-03-31	Viollier AG	Department of Biosystems Science and Engineering, ETH Z√ºrich	Christian Beisel et al
Switzerland/101182/2020	EPI_ISL_451844	2020-03-31	Viollier AG	Department of Biosystems Science and Engineering, ETH Z√ºrich	Christian Beisel et al
Switzerland/101186/2020	EPI_ISL_451848	2020-03-31	Viollier AG	Department of Biosystems Science and Engineering, ETH Z√ºrich	Christian Beisel et al
Switzerland/101187/2020	EPI_ISL_451849	2020-03-31	Viollier AG	Department of Biosystems Science and Engineering, ETH Z√ºrich	Christian Beisel et al
Switzerland/101188/2020	EPI_ISL_451850	2020-03-31	Viollier AG	Department of Biosystems Science and Engineering, ETH Z√ºrich	Christian Beisel et al
Switzerland/101189/2020	EPI_ISL_451851	2020-03-31	Viollier AG	Department of Biosystems Science and Engineering, ETH Z√ºrich	Christian Beisel et al
Switzerland/101190/2020	EPI_ISL_451852	2020-03-31	Viollier AG	Department of Biosystems Science and Engineering, ETH Z√ºrich	Christian Beisel et al
Switzerland/101191/2020	EPI_ISL_451853	2020-03-31	Viollier AG	Department of Biosystems Science and Engineering, ETH Z√ºrich	Christian Beisel et al
Switzerland/101192/2020	EPI_ISL_451854	2020-03-31	Viollier AG	Department of Biosystems Science and Engineering, ETH Z√ºrich	Christian Beisel et al
Switzerland/101193/2020	EPI_ISL_451855	2020-03-31	Viollier AG	Department of Biosystems Science and Engineering, ETH Z√ºrich	Christian Beisel et al
Switzerland/110430/2020	EPI_ISL_451859	2020-04-07	Viollier AG	Department of Biosystems Science and Engineering, ETH Z√ºrich	Christian Beisel et al
SouthKorea/KUMC03/2020	EPI_ISL_413513	2020-02-27	Division of Infectious Diseases, Department of Internal Medicine, Korea University College of Medicine	Department of Microbiology, Institute for Viral Diseases, College of Medicine, Korea University	Changmin Kang et al
SouthKorea/KUMC04/2020	EPI_ISL_413514	2020-02-27	Department of Microbiology, Institute for Viral Diseases, College of Medicine, Korea University	Department of Microbiology, Institute for Viral Diseases, College of Medicine, Korea University	Changmin Kang et al
SouthKorea/KUMC05/2020	EPI_ISL_413515	2020-02-27	Division of Infectious Diseases, Department of Internal Medicine, Korea University College of Medicine	Department of Microbiology, Institute for Viral Diseases, College of Medicine, Korea University	Changmin Kang et al
SouthKorea/KUMC06/2020	EPI_ISL_413516	2020-02-27	Department of Microbiology, Institute for Viral Diseases, College of Medicine, Korea University	Department of Microbiology, Institute for Viral Diseases, College of Medicine, Korea University	Changmin Kang et al
Beijing/105/2020	EPI_ISL_413518	2020-01-26	unknown	Infectious Disease Control Center	Li et al
Beijing/231/2020	EPI_ISL_413519	2020-01-28	unknown	Infectious Disease Control Center	Li et al
Beijing/233/2020	EPI_ISL_413520	2020-01-28	unknown	Infectious Disease Control Center	Li et al
Beijing/235/2020	EPI_ISL_413521	2020-01-28	unknown	Infectious Disease Control Center	Li et al
India/1-27/2020	EPI_ISL_413522	2020-01-27	Indian Council of Medical Research - National Institute of Virology	National Influenza Center, Indian Council of Medical Research - National Institute of Virology	Potdar V et al
India/1-31/2020	EPI_ISL_413523	2020-01-31	Indian Council of Medical Research-National Institute of Virology	National Influenza Center, Indian Council of Medical Research-National Institute of Virology	Potdar V et al
Australia/NSW10/2020	EPI_ISL_413596	2020-02-28	Centre for Infectious Diseases and Microbiology - Public Health	NSW Health Pathology - Institute of Clinical Pathology and Medical Research; Westmead Hospital; University of Sydney	Rockett R et al
Australia/NSW11/2020	EPI_ISL_413597	2020-03-02	Centre for Infectious Diseases and Microbiology- Public Health	NSW Health Pathology - Institute of Clinical Pathology and Medical Research; Westmead Hospital; University of Sydney	Lam C et al
Australia/NSW12/2020	EPI_ISL_413598	2020-03-04	Centre for Infectious Diseases and Microbiology - Public Health	NSW Health Pathology - Institute of Clinical Pathology and Medical Research; Westmead Hospital; University of Sydney	Gray K et al
Australia/NSW13/2020	EPI_ISL_413599	2020-03-04	Centre for Infectious Diseases and Microbiology - Public Health	NSW Health Pathology - Institute of Clinical Pathology and Medical Research; Westmead Hospital; University of Sydney	Timms et al
USA/WA-UW-1750/2020	EPI_ISL_424239	2020-03-21	UW Virology Lab	UW Virology Lab	Pavitra Roychoudhury et al
USA/WA-UW-1779/2020	EPI_ISL_424260	2020-03-22	UW Virology Lab	UW Virology Lab	Pavitra Roychoudhury et al
USA/WA-UW-1784/2020	EPI_ISL_424261	2020-03-21	UW Virology Lab	UW Virology Lab	Pavitra Roychoudhury et al
USA/WA-UW-1782/2020	EPI_ISL_424262	2020-03-22	UW Virology Lab	UW Virology Lab	Pavitra Roychoudhury et al
USA/WA-UW-1799/2020	EPI_ISL_424263	2020-03-22	UW Virology Lab	UW Virology Lab	Pavitra Roychoudhury et al
USA/WA-UW-1805/2020	EPI_ISL_424264	2020-03-22	UW Virology Lab	UW Virology Lab	Pavitra Roychoudhury et al
USA/UN-UW-1818/2020	EPI_ISL_424266	2020-03-22	UW Virology Lab	UW Virology Lab	Pavitra Roychoudhury et al
USA/UN-UW-1817/2020	EPI_ISL_424267	2020-03-22	UW Virology Lab	UW Virology Lab	Pavitra Roychoudhury et al
USA/UN-UW-1816/2020	EPI_ISL_424268	2020-03-22	UW Virology Lab	UW Virology Lab	Pavitra Roychoudhury et al
USA/WA-UW-1828/2020	EPI_ISL_424269	2020-03-22	UW Virology Lab	UW Virology Lab	Pavitra Roychoudhury et al
USA/WA-UW-1831/2020	EPI_ISL_424270	2020-03-22	UW Virology Lab	UW Virology Lab	Pavitra Roychoudhury et al
USA/WA-UW-1827/2020	EPI_ISL_424271	2020-03-22	UW Virology Lab	UW Virology Lab	Pavitra Roychoudhury et al
USA/WA-UW-1826/2020	EPI_ISL_424273	2020-03-22	UW Virology Lab	UW Virology Lab	Pavitra Roychoudhury et al
USA/WA-UW-1824/2020	EPI_ISL_424274	2020-03-22	UW Virology Lab	UW Virology Lab	Pavitra Roychoudhury et al
USA/WA-UW-1821/2020	EPI_ISL_424275	2020-03-22	UW Virology Lab	UW Virology Lab	Pavitra Roychoudhury et al
USA/WA-UW-1822/2020	EPI_ISL_424276	2020-03-22	UW Virology Lab	UW Virology Lab	Pavitra Roychoudhury et al
USA/WA-UW-1866/2020	EPI_ISL_424278	2020-03-23	UW Virology Lab	UW Virology Lab	Pavitra Roychoudhury et al
USA/WA-UW-1850/2020	EPI_ISL_424279	2020-03-23	UW Virology Lab	UW Virology Lab	Pavitra Roychoudhury et al
USA/WA-UW-1868/2020	EPI_ISL_424280	2020-03-23	UW Virology Lab	UW Virology Lab	Pavitra Roychoudhury et al
USA/WA-UW-1864/2020	EPI_ISL_424281	2020-03-23	UW Virology Lab	UW Virology Lab	Pavitra Roychoudhury et al
USA/WA-UW-1835/2020	EPI_ISL_424282	2020-03-23	UW Virology Lab	UW Virology Lab	Pavitra Roychoudhury et al
USA/WA-UW-1863/2020	EPI_ISL_424284	2020-03-23	UW Virology Lab	UW Virology Lab	Pavitra Roychoudhury et al
USA/OR-UW-1851/2020	EPI_ISL_424285	2020-03-21	UW Virology Lab	UW Virology Lab	Pavitra Roychoudhury et al
USA/OR-UW-1849/2020	EPI_ISL_424286	2020-03-20	UW Virology Lab	UW Virology Lab	Pavitra Roychoudhury et al
USA/WA-UW-1843/2020	EPI_ISL_424287	2020-03-23	UW Virology Lab	UW Virology Lab	Pavitra Roychoudhury et al
USA/WA-UW-1846/2020	EPI_ISL_424288	2020-03-22	UW Virology Lab	UW Virology Lab	Pavitra Roychoudhury et al
USA/WA-UW-1860/2020	EPI_ISL_424289	2020-03-23	UW Virology Lab	UW Virology Lab	Pavitra Roychoudhury et al
USA/WA-UW-1853/2020	EPI_ISL_424290	2020-03-23	UW Virology Lab	UW Virology Lab	Pavitra Roychoudhury et al
USA/WA-UW-1854/2020	EPI_ISL_424291	2020-03-23	UW Virology Lab	UW Virology Lab	Pavitra Roychoudhury et al
USA/WA-UW-1855/2020	EPI_ISL_424292	2020-03-23	UW Virology Lab	UW Virology Lab	Pavitra Roychoudhury et al
USA/WA-UW-1870/2020	EPI_ISL_424293	2020-03-23	UW Virology Lab	UW Virology Lab	Pavitra Roychoudhury et al
USA/WA-UW-1872/2020	EPI_ISL_424294	2020-03-23	UW Virology Lab	UW Virology Lab	Pavitra Roychoudhury et al
USA/WA-UW-1905/2020	EPI_ISL_424295	2020-03-23	UW Virology Lab	UW Virology Lab	Pavitra Roychoudhury et al
USA/WA-UW-1919/2020	EPI_ISL_424296	2020-03-23	UW Virology Lab	UW Virology Lab	Pavitra Roychoudhury et al
USA/WA-UW-1913/2020	EPI_ISL_424297	2020-03-23	UW Virology Lab	UW Virology Lab	Pavitra Roychoudhury et al
USA/WA-UW-1920/2020	EPI_ISL_424298	2020-03-23	UW Virology Lab	UW Virology Lab	Pavitra Roychoudhury et al
USA/WA-UW-1904/2020	EPI_ISL_424299	2020-03-23	UW Virology Lab	UW Virology Lab	Pavitra Roychoudhury et al
England/NOTT-10E12C/2020	EPI_ISL_425501	2020-03-15	Queens Medical Centre, Clinical Microbiology Department / DeepSeq Nottingham	COVID-19 Genomics UK (COG-UK) Consortium	Gemma Clark et al
England/NOTT-10E14A/2020	EPI_ISL_425502	2020-03-17	Queens Medical Centre, Clinical Microbiology Department / DeepSeq Nottingham	COVID-19 Genomics UK (COG-UK) Consortium	Gemma Clark et al
England/NOTT-10E256/2020	EPI_ISL_425517	2020-03-20	Queens Medical Centre, Clinical Microbiology Department / DeepSeq Nottingham	COVID-19 Genomics UK (COG-UK) Consortium	Gemma Clark et al
England/NOTT-10E265/2020	EPI_ISL_425518	2020-03-20	Queens Medical Centre, Clinical Microbiology Department / DeepSeq Nottingham	COVID-19 Genomics UK (COG-UK) Consortium	Gemma Clark et al
England/NOTT-10E283/2020	EPI_ISL_425519	2020-03-20	Queens Medical Centre, Clinical Microbiology Department / DeepSeq Nottingham	COVID-19 Genomics UK (COG-UK) Consortium	Gemma Clark et al
England/NOTT-10E2B0/2020	EPI_ISL_425522	2020-03-20	Queens Medical Centre, Clinical Microbiology Department / DeepSeq Nottingham	COVID-19 Genomics UK (COG-UK) Consortium	Gemma Clark et al
England/NOTT-10E2CF/2020	EPI_ISL_425523	2020-03-20	Queens Medical Centre, Clinical Microbiology Department / DeepSeq Nottingham	COVID-19 Genomics UK (COG-UK) Consortium	Gemma Clark et al
England/NOTT-10E2ED/2020	EPI_ISL_425525	2020-03-21	Queens Medical Centre, Clinical Microbiology Department / DeepSeq Nottingham	COVID-19 Genomics UK (COG-UK) Consortium	Gemma Clark et al
England/NOTT-10E5F3/2020	EPI_ISL_425570	2020-03-23	Queens Medical Centre, Clinical Microbiology Department / DeepSeq Nottingham	COVID-19 Genomics UK (COG-UK) Consortium	Gemma Clark et al
England/NOTT-10E61E/2020	EPI_ISL_425571	2020-03-23	Queens Medical Centre, Clinical Microbiology Department / DeepSeq Nottingham	COVID-19 Genomics UK (COG-UK) Consortium	Gemma Clark et al
England/NOTT-10E7A2/2020	EPI_ISL_425593	2020-03-25	Queens Medical Centre, Clinical Microbiology Department / DeepSeq Nottingham	COVID-19 Genomics UK (COG-UK) Consortium	Gemma Clark et al
England/NOTT-10E7DF/2020	EPI_ISL_425594	2020-03-25	Queens Medical Centre, Clinical Microbiology Department / DeepSeq Nottingham	COVID-19 Genomics UK (COG-UK) Consortium	Gemma Clark et al
England/NOTT-10E7EE/2020	EPI_ISL_425595	2020-03-25	Queens Medical Centre, Clinical Microbiology Department / DeepSeq Nottingham	COVID-19 Genomics UK (COG-UK) Consortium	Gemma Clark et al
Australia/VIC534/2020	EPI_ISL_426800	2020-03-25	Victorian Infectious Diseases Reference Laboratory (VIDRL)	Microbiological Diagnostic Unit Public Health Laboratory and Victorian Infectious Diseases Reference Laboratory, Doherty Institute	Caly L. et al
Australia/VIC535/2020	EPI_ISL_426801	2020-03-25	Victorian Infectious Diseases Reference Laboratory (VIDRL)	Microbiological Diagnostic Unit Public Health Laboratory and Victorian Infectious Diseases Reference Laboratory, Doherty Institute	Caly L. et al
Australia/VIC536/2020	EPI_ISL_426802	2020-03-24	Victorian Infectious Diseases Reference Laboratory (VIDRL)	Microbiological Diagnostic Unit Public Health Laboratory and Victorian Infectious Diseases Reference Laboratory, Doherty Institute	Caly L. et al
Australia/VIC537/2020	EPI_ISL_426803	2020-03-24	Victorian Infectious Diseases Reference Laboratory (VIDRL)	Microbiological Diagnostic Unit Public Health Laboratory and Victorian Infectious Diseases Reference Laboratory, Doherty Institute	Caly L. et al
Australia/VIC538/2020	EPI_ISL_426804	2020-03-23	Victorian Infectious Diseases Reference Laboratory (VIDRL)	Microbiological Diagnostic Unit Public Health Laboratory and Victorian Infectious Diseases Reference Laboratory, Doherty Institute	Caly L. et al
Australia/VIC540/2020	EPI_ISL_426805	2020-03-24	Victorian Infectious Diseases Reference Laboratory (VIDRL)	Microbiological Diagnostic Unit Public Health Laboratory and Victorian Infectious Diseases Reference Laboratory, Doherty Institute	Caly L. et al
Australia/VIC541/2020	EPI_ISL_426806	2020-03-24	Victorian Infectious Diseases Reference Laboratory (VIDRL)	Microbiological Diagnostic Unit Public Health Laboratory and Victorian Infectious Diseases Reference Laboratory, Doherty Institute	Caly L. et al
Australia/VIC544/2020	EPI_ISL_426807	2020-03-23	Victorian Infectious Diseases Reference Laboratory (VIDRL)	Microbiological Diagnostic Unit Public Health Laboratory and Victorian Infectious Diseases Reference Laboratory, Doherty Institute	Caly L. et al
Australia/VIC546/2020	EPI_ISL_426809	2020-03-24	Victorian Infectious Diseases Reference Laboratory (VIDRL)	Microbiological Diagnostic Unit Public Health Laboratory and Victorian Infectious Diseases Reference Laboratory, Doherty Institute	Caly L. et al
Australia/VIC547/2020	EPI_ISL_426810	2020-03-25	Victorian Infectious Diseases Reference Laboratory (VIDRL)	Microbiological Diagnostic Unit Public Health Laboratory and Victorian Infectious Diseases Reference Laboratory, Doherty Institute	Caly L. et al
Australia/VIC548/2020	EPI_ISL_426811	2020-03-25	Victorian Infectious Diseases Reference Laboratory (VIDRL)	Microbiological Diagnostic Unit Public Health Laboratory and Victorian Infectious Diseases Reference Laboratory, Doherty Institute	Caly L. et al
Australia/VIC549/2020	EPI_ISL_426812	2020-03-23	Victorian Infectious Diseases Reference Laboratory (VIDRL)	Microbiological Diagnostic Unit Public Health Laboratory and Victorian Infectious Diseases Reference Laboratory, Doherty Institute	Caly L. et al
Australia/VIC551/2020	EPI_ISL_426813	2020-03-25	Victorian Infectious Diseases Reference Laboratory (VIDRL)	Microbiological Diagnostic Unit Public Health Laboratory and Victorian Infectious Diseases Reference Laboratory, Doherty Institute	Caly L. et al
Australia/VIC555/2020	EPI_ISL_426816	2020-03-25	Victorian Infectious Diseases Reference Laboratory (VIDRL)	Microbiological Diagnostic Unit Public Health Laboratory and Victorian Infectious Diseases Reference Laboratory, Doherty Institute	Caly L. et al
Australia/VIC556/2020	EPI_ISL_426817	2020-03-25	Victorian Infectious Diseases Reference Laboratory (VIDRL)	Microbiological Diagnostic Unit Public Health Laboratory and Victorian Infectious Diseases Reference Laboratory, Doherty Institute	Caly L. et al
Australia/VIC558/2020	EPI_ISL_426819	2020-03-25	Victorian Infectious Diseases Reference Laboratory (VIDRL)	Microbiological Diagnostic Unit Public Health Laboratory and Victorian Infectious Diseases Reference Laboratory, Doherty Institute	Caly L. et al
Australia/VIC560/2020	EPI_ISL_426821	2020-03-25	Victorian Infectious Diseases Reference Laboratory (VIDRL)	Microbiological Diagnostic Unit Public Health Laboratory and Victorian Infectious Diseases Reference Laboratory, Doherty Institute	Caly L. et al
Australia/VIC561/2020	EPI_ISL_426822	2020-03-25	Victorian Infectious Diseases Reference Laboratory (VIDRL)	Microbiological Diagnostic Unit Public Health Laboratory and Victorian Infectious Diseases Reference Laboratory, Doherty Institute	Caly L. et al
Australia/VIC563/2020	EPI_ISL_426824	2020-03-24	Victorian Infectious Diseases Reference Laboratory (VIDRL)	Microbiological Diagnostic Unit Public Health Laboratory and Victorian Infectious Diseases Reference Laboratory, Doherty Institute	Caly L. et al
Australia/VIC565/2020	EPI_ISL_426825	2020-03-25	Victorian Infectious Diseases Reference Laboratory (VIDRL)	Microbiological Diagnostic Unit Public Health Laboratory and Victorian Infectious Diseases Reference Laboratory, Doherty Institute	Caly L. et al
Australia/VIC566/2020	EPI_ISL_426826	2020-03-25	Victorian Infectious Diseases Reference Laboratory (VIDRL)	Microbiological Diagnostic Unit Public Health Laboratory and Victorian Infectious Diseases Reference Laboratory, Doherty Institute	Caly L. et al
Australia/VIC567/2020	EPI_ISL_426827	2020-03-25	Victorian Infectious Diseases Reference Laboratory (VIDRL)	Microbiological Diagnostic Unit Public Health Laboratory and Victorian Infectious Diseases Reference Laboratory, Doherty Institute	Caly L. et al
Australia/VIC568/2020	EPI_ISL_426828	2020-03-25	Victorian Infectious Diseases Reference Laboratory (VIDRL)	Microbiological Diagnostic Unit Public Health Laboratory and Victorian Infectious Diseases Reference Laboratory, Doherty Institute	Caly L. et al
Australia/VIC571/2020	EPI_ISL_426831	2020-03-25	Victorian Infectious Diseases Reference Laboratory (VIDRL)	Microbiological Diagnostic Unit Public Health Laboratory and Victorian Infectious Diseases Reference Laboratory, Doherty Institute	Caly L. et al
Australia/VIC572/2020	EPI_ISL_426832	2020-03-25	Victorian Infectious Diseases Reference Laboratory (VIDRL)	Microbiological Diagnostic Unit Public Health Laboratory and Victorian Infectious Diseases Reference Laboratory, Doherty Institute	Caly L. et al
Australia/VIC574/2020	EPI_ISL_426833	2020-03-26	Victorian Infectious Diseases Reference Laboratory (VIDRL)	Microbiological Diagnostic Unit Public Health Laboratory and Victorian Infectious Diseases Reference Laboratory, Doherty Institute	Caly L. et al
Australia/VIC603/2020	EPI_ISL_426858	2020-03-26	Victorian Infectious Diseases Reference Laboratory (VIDRL)	Microbiological Diagnostic Unit Public Health Laboratory and Victorian Infectious Diseases Reference Laboratory, Doherty Institute	Caly L. et al
Australia/VIC605/2020	EPI_ISL_426860	2020-03-27	Victorian Infectious Diseases Reference Laboratory (VIDRL)	Microbiological Diagnostic Unit Public Health Laboratory and Victorian Infectious Diseases Reference Laboratory, Doherty Institute	Caly L. et al
Australia/VIC606/2020	EPI_ISL_426861	2020-03-27	Victorian Infectious Diseases Reference Laboratory (VIDRL)	Microbiological Diagnostic Unit Public Health Laboratory and Victorian Infectious Diseases Reference Laboratory, Doherty Institute	Caly L. et al
Australia/VIC607/2020	EPI_ISL_426862	2020-03-27	Victorian Infectious Diseases Reference Laboratory (VIDRL)	Microbiological Diagnostic Unit Public Health Laboratory and Victorian Infectious Diseases Reference Laboratory, Doherty Institute	Caly L. et al
Australia/VIC610/2020	EPI_ISL_426864	2020-03-26	Victorian Infectious Diseases Reference Laboratory (VIDRL)	Microbiological Diagnostic Unit Public Health Laboratory and Victorian Infectious Diseases Reference Laboratory, Doherty Institute	Caly L. et al
Australia/VIC611/2020	EPI_ISL_426865	2020-03-27	Victorian Infectious Diseases Reference Laboratory (VIDRL)	Microbiological Diagnostic Unit Public Health Laboratory and Victorian Infectious Diseases Reference Laboratory, Doherty Institute	Caly L. et al
Australia/VIC612/2020	EPI_ISL_426866	2020-03-26	Victorian Infectious Diseases Reference Laboratory (VIDRL)	Microbiological Diagnostic Unit Public Health Laboratory and Victorian Infectious Diseases Reference Laboratory, Doherty Institute	Caly L. et al
CzechRepublic/IAB_15/2020	EPI_ISL_426890	2020-03-26	Motol University Hospital	Institute of Applied Biotechnologies a.s.	Petr Bro≈æ et al
CzechRepublic/IAB_16/2020	EPI_ISL_426891	2020-03-26	Motol University Hospital	Institute of Applied Biotechnologies a.s.	Petr Bro≈æ et al
CzechRepublic/IAB_17/2020	EPI_ISL_426892	2020-03-27	Motol University Hospital	Institute of Applied Biotechnologies a.s.	Petr Bro≈æ et al
CzechRepublic/IAB_18/2020	EPI_ISL_426893	2020-03-27	Motol University Hospital	Institute of Applied Biotechnologies a.s.	Petr Bro≈æ et al
CzechRepublic/IAB_20/2020	EPI_ISL_426894	2020-03-27	Motol University Hospital	Institute of Applied Biotechnologies a.s.	Petr Bro≈æ et al
CzechRepublic/IAB_21/2020	EPI_ISL_426895	2020-03-27	Motol University Hospital	Institute of Applied Biotechnologies a.s.	Petr Bro≈æ et al
CzechRepublic/IAB_22/2020	EPI_ISL_426896	2020-03-28	Motol University Hospital	Institute of Applied Biotechnologies a.s.	Petr Bro≈æ et al
CzechRepublic/IAB_23/2020	EPI_ISL_426897	2020-03-29	Motol University Hospital	Institute of Applied Biotechnologies a.s.	Petr Bro≈æ et al
Australia/NT10/2020	EPI_ISL_426898	2020-03-26	Royal Darwin Hospital Pathology	Microbiological Diagnostic Unit Public Health Laboratory and Victorian Infectious Diseases Reference Laboratory, Doherty Institute	Meumann et al
Australia/NT11/2020	EPI_ISL_426899	2020-03-27	Royal Darwin Hospital Pathology	Microbiological Diagnostic Unit Public Health Laboratory and Victorian Infectious Diseases Reference Laboratory, Doherty Institute	Meumann et al
Spain/Valencia112/2020	EPI_ISL_436207	2020-03-22	Servicio de Microbiolog√≠a. Consorcio Hospital General Universitario de Valencia	Sequencing and Bioinformatics Service and Molecular Epidemiology Research Group. FISABIO-Public Health	Marta Pla Diaz et al
Spain/Valencia119/2020	EPI_ISL_436214	2020-03-13	Servicio de Microbiolog√≠a. Consorcio Hospital General Universitario de Valencia	Sequencing and Bioinformatics Service and Molecular Epidemiology Research Group. FISABIO-Public Health	Lidia Ruiz Roldan et al
Spain/Valencia121/2020	EPI_ISL_436216	2020-03-13	Servicio de Microbiolog√≠a. Consorcio Hospital General Universitario de Valencia	Sequencing and Bioinformatics Service and Molecular Epidemiology Research Group. FISABIO-Public Health	Neris Garcia-Gonzalez et al
Spain/Valencia122/2020	EPI_ISL_436217	2020-03-13	Servicio de Microbiolog√≠a. Consorcio Hospital General Universitario de Valencia	Sequencing and Bioinformatics Service and Molecular Epidemiology Research Group. FISABIO-Public Health	Loreto Ferr√∫s Abad et al
Spain/Valencia150/2020	EPI_ISL_436245	2020-03-19	Servicio de Microbiologia. Hospital Universitario Doctor Peset	Sequencing and Bioinformatics Service and Molecular Epidemiology Research Group. FISABIO-Public Health	Juan Alberola Engu√≠danos et al
Spain/Valencia151/2020	EPI_ISL_436246	2020-03-19	Servicio de Microbiologia. Hospital Universitario Doctor Peset	Sequencing and Bioinformatics Service and Molecular Epidemiology Research Group. FISABIO-Public Health	Juan Alberola Engu√≠danos et al
Spain/Valencia156/2020	EPI_ISL_436251	2020-03-19	Servicio de Microbiologia. Hospital Universitario Doctor Peset	Sequencing and Bioinformatics Service and Molecular Epidemiology Research Group. FISABIO-Public Health	Juan Alberola Engu√≠danos et al
Spain/Valencia157/2020	EPI_ISL_436252	2020-03-19	Servicio de Microbiologia. Hospital Universitario Doctor Peset	Sequencing and Bioinformatics Service and Molecular Epidemiology Research Group. FISABIO-Public Health	Juan Alberola Engu√≠danos et al
Spain/Valencia167/2020	EPI_ISL_436262	2020-03-19	Servicio de Microbiologia. Hospital Universitario Doctor Peset	Sequencing and Bioinformatics Service and Molecular Epidemiology Research Group. FISABIO-Public Health	Juan Alberola Engu√≠danos et al
Spain/Valencia168/2020	EPI_ISL_436263	2020-03-20	Servicio de Microbiologia. Hospital Universitario Doctor Peset	Sequencing and Bioinformatics Service and Molecular Epidemiology Research Group. FISABIO-Public Health	Juan Alberola Engu√≠danos et al
Spain/Valencia169/2020	EPI_ISL_436264	2020-03-20	Servicio de Microbiologia. Hospital Universitario Doctor Peset	Sequencing and Bioinformatics Service and Molecular Epidemiology Research Group. FISABIO-Public Health	Juan Alberola Engu√≠danos et al
Spain/Valencia170/2020	EPI_ISL_436265	2020-03-20	Servicio de Microbiologia. Hospital Universitario Doctor Peset	Sequencing and Bioinformatics Service and Molecular Epidemiology Research Group. FISABIO-Public Health	Juan Alberola Engu√≠danos et al
Spain/Valencia172/2020	EPI_ISL_436267	2020-03-20	Servicio de Microbiologia. Hospital Universitario Doctor Peset	Sequencing and Bioinformatics Service and Molecular Epidemiology Research Group. FISABIO-Public Health	Juan Alberola Engu√≠danos et al
Spain/Valencia173/2020	EPI_ISL_436268	2020-03-20	Servicio de Microbiologia. Hospital Universitario Doctor Peset	Sequencing and Bioinformatics Service and Molecular Epidemiology Research Group. FISABIO-Public Health	Juan Alberola Engu√≠danos et al
Spain/Valencia176/2020	EPI_ISL_436271	2020-03-19	Servicio de Microbiolog√≠a. Consorcio Hospital General Universitario de Valencia	Sequencing and Bioinformatics Service and Molecular Epidemiology Research Group. FISABIO-Public Health	Griselda De Marco et al
Spain/Valencia177/2020	EPI_ISL_436272	2020-03-19	Servicio de Microbiolog√≠a. Consorcio Hospital General Universitario de Valencia	Sequencing and Bioinformatics Service and Molecular Epidemiology Research Group. FISABIO-Public Health	Beatriz Beamud et al
Iran/HGRC-2-2162/2020	EPI_ISL_437512	2020-03-26	unknown	Human Genetic Research Center	Khosravi et al
USA/AK-PHL034/2020	EPI_ISL_437513	2020-03-23	Alaska State Virology Laboratory	Alaska State Virology Laboratory	Jack Chen et al
USA/AK-PHL041/2020	EPI_ISL_437514	2020-03-23	Alaska State Virology Laboratory	Alaska State Virology Laboratory	Jack Chen et al
USA/AK-PHL070/2020	EPI_ISL_437515	2020-03-28	Alaska State Virology Laboratory	Alaska State Virology Laboratory	Jack Chen et al
USA/LA-SR0215/2020	EPI_ISL_437541	2020-04-03	Robert Garry lab	Andersen lab at Scripps Research	Allison Smither et al
USA/LA-SR0214/2020	EPI_ISL_437542	2020-04-03	Robert Garry lab	Andersen lab at Scripps Research	Allison Smither et al
USA/LA-SR0209/2020	EPI_ISL_437546	2020-03-27	Robert Garry lab	Andersen lab at Scripps Research	Allison Smither et al
USA/LA-SR0207/2020	EPI_ISL_437547	2020-03-31	Robert Garry lab	Andersen lab at Scripps Research	Allison Smither et al
USA/CA-SR0234/2020	EPI_ISL_437570	2020-04-24	Scripps Medical Laboratory	Andersen lab at Scripps Research	SEARCH Alliance San Diego with Michael Quigley et al
USA/CA-SR0233/2020	EPI_ISL_437571	2020-04-25	Scripps Medical Laboratory	Andersen lab at Scripps Research	SEARCH Alliance San Diego with Michael Quigley et al
USA/CA-SR0232/2020	EPI_ISL_437572	2020-04-21	Scripps Medical Laboratory	Andersen lab at Scripps Research	SEARCH Alliance San Diego with Michael Quigley et al
USA/CA-SR0228/2020	EPI_ISL_437574	2020-04-07	Scripps Medical Laboratory	Andersen lab at Scripps Research	SEARCH Alliance San Diego with Michael Quigley et al
USA/CA-SR0225/2020	EPI_ISL_437575	2020-04-06	Scripps Medical Laboratory	Andersen lab at Scripps Research	SEARCH Alliance San Diego with Michael Quigley et al
USA/CA-SR0224/2020	EPI_ISL_437576	2020-04-02	Scripps Medical Laboratory	Andersen lab at Scripps Research	SEARCH Alliance San Diego with Michael Quigley et al
USA/CA-SR0218/2020	EPI_ISL_437580	2020-04-18	Scripps Medical Laboratory	Andersen lab at Scripps Research	SEARCH Alliance San Diego with Michael Quigley et al
USA/CA-SR0204/2020	EPI_ISL_437582	2020-03-14	Scripps Medical Laboratory	Andersen lab at Scripps Research	SEARCH Alliance San Diego with Michael Quigley et al
USA/CA-SR0201/2020	EPI_ISL_437583	2020-03-22	Scripps Medical Laboratory	Andersen lab at Scripps Research	SEARCH Alliance San Diego with Michael Quigley et al
USA/CA-SR0199/2020	EPI_ISL_437584	2020-03-15	Scripps Medical Laboratory	Andersen lab at Scripps Research	SEARCH Alliance San Diego with Michael Quigley et al
USA/CA-SR0197/2020	EPI_ISL_437586	2020-03-24	Scripps Medical Laboratory	Andersen lab at Scripps Research	SEARCH Alliance San Diego with Michael Quigley et al
USA/CA-SR0195/2020	EPI_ISL_437587	2020-03-28	Scripps Medical Laboratory	Andersen lab at Scripps Research	SEARCH Alliance San Diego with Michael Quigley et al
USA/CA-SR0193/2020	EPI_ISL_437588	2020-03-23	Scripps Medical Laboratory	Andersen lab at Scripps Research	SEARCH Alliance San Diego with Michael Quigley et al
USA/CA-SR0192/2020	EPI_ISL_437589	2020-03-24	Scripps Medical Laboratory	Andersen lab at Scripps Research	SEARCH Alliance San Diego with Michael Quigley et al
USA/CA-SR0190/2020	EPI_ISL_437590	2020-03-30	Scripps Medical Laboratory	Andersen lab at Scripps Research	SEARCH Alliance San Diego with Michael Quigley et al
USA/CA-SR0189/2020	EPI_ISL_437591	2020-03-26	Scripps Medical Laboratory	Andersen lab at Scripps Research	SEARCH Alliance San Diego with Michael Quigley et al
USA/CA-SR0188/2020	EPI_ISL_437592	2020-03-28	Scripps Medical Laboratory	Andersen lab at Scripps Research	SEARCH Alliance San Diego with Michael Quigley et al
USA/CA-SR0184/2020	EPI_ISL_437594	2020-03-23	Scripps Medical Laboratory	Andersen lab at Scripps Research	SEARCH Alliance San Diego with Michael Quigley et al
USA/CA-SR0182/2020	EPI_ISL_437595	2020-03-22	Scripps Medical Laboratory	Andersen lab at Scripps Research	SEARCH Alliance San Diego with Michael Quigley et al
USA/CA-SR0181/2020	EPI_ISL_437596	2020-03-24	Scripps Medical Laboratory	Andersen lab at Scripps Research	SEARCH Alliance San Diego with Michael Quigley et al
USA/CA-SR0179/2020	EPI_ISL_437598	2020-03-25	Scripps Medical Laboratory	Andersen lab at Scripps Research	SEARCH Alliance San Diego with Michael Quigley et al
USA/CA-SR0178/2020	EPI_ISL_437599	2020-03-20	Scripps Medical Laboratory	Andersen lab at Scripps Research	SEARCH Alliance San Diego with Michael Quigley et al
Scotland/CVR1427/2020	EPI_ISL_438806	2020-04-02	West of Scotland Specialist Virology Centre, NHSGGC / MRC-University of Glasgow Centre for Virus Research	COVID-19 Genomics UK (COG-UK) Consortium	Ana da Silva Filipe et al
Scotland/CVR1533/2020	EPI_ISL_438836	2020-04-03	West of Scotland Specialist Virology Centre, NHSGGC / MRC-University of Glasgow Centre for Virus Research	COVID-19 Genomics UK (COG-UK) Consortium	Ana da Silva Filipe et al
Scotland/CVR1537/2020	EPI_ISL_438837	2020-04-04	West of Scotland Specialist Virology Centre, NHSGGC / MRC-University of Glasgow Centre for Virus Research	COVID-19 Genomics UK (COG-UK) Consortium	Ana da Silva Filipe et al
Scotland/CVR1557/2020	EPI_ISL_438839	2020-04-03	West of Scotland Specialist Virology Centre, NHSGGC / MRC-University of Glasgow Centre for Virus Research	COVID-19 Genomics UK (COG-UK) Consortium	Ana da Silva Filipe et al
Scotland/CVR1560/2020	EPI_ISL_438840	2020-04-04	West of Scotland Specialist Virology Centre, NHSGGC / MRC-University of Glasgow Centre for Virus Research	COVID-19 Genomics UK (COG-UK) Consortium	Ana da Silva Filipe et al
Scotland/CVR1573/2020	EPI_ISL_438841	2020-04-04	West of Scotland Specialist Virology Centre, NHSGGC / MRC-University of Glasgow Centre for Virus Research	COVID-19 Genomics UK (COG-UK) Consortium	Ana da Silva Filipe et al
Scotland/CVR1579/2020	EPI_ISL_438842	2020-04-04	West of Scotland Specialist Virology Centre, NHSGGC / MRC-University of Glasgow Centre for Virus Research	COVID-19 Genomics UK (COG-UK) Consortium	Ana da Silva Filipe et al
Scotland/CVR1615/2020	EPI_ISL_438844	2020-04-05	West of Scotland Specialist Virology Centre, NHSGGC / MRC-University of Glasgow Centre for Virus Research	COVID-19 Genomics UK (COG-UK) Consortium	Ana da Silva Filipe et al
Scotland/CVR1692/2020	EPI_ISL_438845	2020-04-05	West of Scotland Specialist Virology Centre, NHSGGC / MRC-University of Glasgow Centre for Virus Research	COVID-19 Genomics UK (COG-UK) Consortium	Ana da Silva Filipe et al
Scotland/CVR2124/2020	EPI_ISL_438875	2020-04-10	West of Scotland Specialist Virology Centre, NHSGGC / MRC-University of Glasgow Centre for Virus Research	COVID-19 Genomics UK (COG-UK) Consortium	Ana da Silva Filipe et al
Scotland/CVR2153/2020	EPI_ISL_438877	2020-04-11	West of Scotland Specialist Virology Centre, NHSGGC / MRC-University of Glasgow Centre for Virus Research	COVID-19 Genomics UK (COG-UK) Consortium	Ana da Silva Filipe et al
Scotland/CVR2215/2020	EPI_ISL_438879	2020-04-12	West of Scotland Specialist Virology Centre, NHSGGC / MRC-University of Glasgow Centre for Virus Research	COVID-19 Genomics UK (COG-UK) Consortium	Ana da Silva Filipe et al
Scotland/CVR2979/2020	EPI_ISL_448219	2020-04-22	West of Scotland Specialist Virology Centre, NHSGGC / MRC-University of Glasgow Centre for Virus Research	COVID-19 Genomics UK (COG-UK) Consortium	Ana da Silva Filipe et al
Scotland/CVR2980/2020	EPI_ISL_448220	2020-04-22	West of Scotland Specialist Virology Centre, NHSGGC / MRC-University of Glasgow Centre for Virus Research	COVID-19 Genomics UK (COG-UK) Consortium	Ana da Silva Filipe et al
Scotland/CVR2981/2020	EPI_ISL_448221	2020-04-23	West of Scotland Specialist Virology Centre, NHSGGC / MRC-University of Glasgow Centre for Virus Research	COVID-19 Genomics UK (COG-UK) Consortium	Ana da Silva Filipe et al
Vietnam/IBT-14Mar/2020	EPI_ISL_448222	2020-03-15	Pasteur Insitute Ho Chi Minh City	National Key Laboratory of Gene Technology, Institute of Biotechnology, Vietnam Academy of Science and Technology	Le Tung Lam et al
England/NORW-E86C0/2020	EPI_ISL_448223	2020-04-18	Quadram Institute Bioscience	COVID-19 Genomics UK (COG-UK) Consortium	Dave J. Baker et al
England/NORW-E86DF/2020	EPI_ISL_448224	2020-04-17	Quadram Institute Bioscience	COVID-19 Genomics UK (COG-UK) Consortium	Dave J. Baker et al
England/NORW-E86FD/2020	EPI_ISL_448225	2020-04-17	Quadram Institute Bioscience	COVID-19 Genomics UK (COG-UK) Consortium	Dave J. Baker et al
England/NORW-E8709/2020	EPI_ISL_448226	2020-04-18	Quadram Institute Bioscience	COVID-19 Genomics UK (COG-UK) Consortium	Dave J. Baker et al
England/NORW-E8718/2020	EPI_ISL_448227	2020-04-16	Quadram Institute Bioscience	COVID-19 Genomics UK (COG-UK) Consortium	Dave J. Baker et al
England/NORW-E8727/2020	EPI_ISL_448228	2020	Quadram Institute Bioscience	COVID-19 Genomics UK (COG-UK) Consortium	Dave J. Baker et al
England/NORW-E8745/2020	EPI_ISL_448229	2020-04-15	Quadram Institute Bioscience	COVID-19 Genomics UK (COG-UK) Consortium	Dave J. Baker et al
England/NORW-E8772/2020	EPI_ISL_448230	2020-04-13	Quadram Institute Bioscience	COVID-19 Genomics UK (COG-UK) Consortium	Dave J. Baker et al
England/NORW-E8790/2020	EPI_ISL_448232	2020-04-11	Quadram Institute Bioscience	COVID-19 Genomics UK (COG-UK) Consortium	Dave J. Baker et al
England/NORW-E87BE/2020	EPI_ISL_448233	2020-04-11	Quadram Institute Bioscience	COVID-19 Genomics UK (COG-UK) Consortium	Dave J. Baker et al
England/NORW-E87CD/2020	EPI_ISL_448234	2020-04-12	Quadram Institute Bioscience	COVID-19 Genomics UK (COG-UK) Consortium	Dave J. Baker et al
England/NORW-E87DC/2020	EPI_ISL_448235	2020-04-11	Quadram Institute Bioscience	COVID-19 Genomics UK (COG-UK) Consortium	Dave J. Baker et al
England/NORW-E8824/2020	EPI_ISL_448238	2020-04-11	Quadram Institute Bioscience	COVID-19 Genomics UK (COG-UK) Consortium	Dave J. Baker et al
England/NORW-E8833/2020	EPI_ISL_448239	2020-04-15	Quadram Institute Bioscience	COVID-19 Genomics UK (COG-UK) Consortium	Dave J. Baker et al
England/NORW-E8842/2020	EPI_ISL_448240	2020	Quadram Institute Bioscience	COVID-19 Genomics UK (COG-UK) Consortium	Dave J. Baker et al
England/NORW-E8851/2020	EPI_ISL_448241	2020	Quadram Institute Bioscience	COVID-19 Genomics UK (COG-UK) Consortium	Dave J. Baker et al
England/NORW-E888E/2020	EPI_ISL_448242	2020-04-12	Quadram Institute Bioscience	COVID-19 Genomics UK (COG-UK) Consortium	Dave J. Baker et al
England/NORW-E889D/2020	EPI_ISL_448243	2020-04-11	Quadram Institute Bioscience	COVID-19 Genomics UK (COG-UK) Consortium	Dave J. Baker et al
England/NORW-E88AC/2020	EPI_ISL_448244	2020-04-11	Quadram Institute Bioscience	COVID-19 Genomics UK (COG-UK) Consortium	Dave J. Baker et al
England/NORW-E88BB/2020	EPI_ISL_448245	2020-04-15	Quadram Institute Bioscience	COVID-19 Genomics UK (COG-UK) Consortium	Dave J. Baker et al
England/NORW-E88CA/2020	EPI_ISL_448246	2020-04-11	Quadram Institute Bioscience	COVID-19 Genomics UK (COG-UK) Consortium	Dave J. Baker et al
England/NORW-E88D9/2020	EPI_ISL_448247	2020	Quadram Institute Bioscience	COVID-19 Genomics UK (COG-UK) Consortium	Dave J. Baker et al
England/NORW-E88E8/2020	EPI_ISL_448248	2020-04-11	Quadram Institute Bioscience	COVID-19 Genomics UK (COG-UK) Consortium	Dave J. Baker et al
England/NORW-E8921/2020	EPI_ISL_448250	2020	Quadram Institute Bioscience	COVID-19 Genomics UK (COG-UK) Consortium	Dave J. Baker et al
England/NORW-E8930/2020	EPI_ISL_448251	2020-04-11	Quadram Institute Bioscience	COVID-19 Genomics UK (COG-UK) Consortium	Dave J. Baker et al
England/NORW-E895E/2020	EPI_ISL_448253	2020	Quadram Institute Bioscience	COVID-19 Genomics UK (COG-UK) Consortium	Dave J. Baker et al
England/NORW-E896D/2020	EPI_ISL_448254	2020-04-11	Quadram Institute Bioscience	COVID-19 Genomics UK (COG-UK) Consortium	Dave J. Baker et al
England/NORW-E898B/2020	EPI_ISL_448256	2020-04-11	Quadram Institute Bioscience	COVID-19 Genomics UK (COG-UK) Consortium	Dave J. Baker et al
England/NORW-E89C7/2020	EPI_ISL_448259	2020-04-11	Quadram Institute Bioscience	COVID-19 Genomics UK (COG-UK) Consortium	Dave J. Baker et al
Poland/1111628/2020	EPI_ISL_450530	2020-04-01	Hematology Laboratory, Section of Molecular Diagnostics, University Clinical Centre, Medical University of Gdansk	Department of Virology, Faculty of Medicine, University of Helsinki, Helsinki, Finland	Maciej Grzybek et al
USA/UT-03794/2020	EPI_ISL_450538	2020-03-13	Utah Public Health Laboratory	Utah Public Health Laboratory	Erin Young et al
USA/UT-03470/2020	EPI_ISL_450539	2020-03-15	Utah Public Health Laboratory	Utah Public Health Laboratory	Erin Young et al
USA/UT-03474/2020	EPI_ISL_450541	2020-03-14	Utah Public Health Laboratory	Utah Public Health Laboratory	Erin Young et al
USA/UT-03475/2020	EPI_ISL_450542	2020-03-19	Utah Public Health Laboratory	Utah Public Health Laboratory	Erin Young et al
USA/UT-03477/2020	EPI_ISL_450543	2020-03-30	Utah Public Health Laboratory	Utah Public Health Laboratory	Erin Young et al
USA/UT-03482/2020	EPI_ISL_450544	2020-04-02	Utah Public Health Laboratory	Utah Public Health Laboratory	Erin Young et al
USA/UT-03484/2020	EPI_ISL_450546	2020-04-03	Utah Public Health Laboratory	Utah Public Health Laboratory	Erin Young et al
USA/UT-03485/2020	EPI_ISL_450547	2020-04-03	Utah Public Health Laboratory	Utah Public Health Laboratory	Erin Young et al
USA/UT-03486/2020	EPI_ISL_450548	2020-04-03	Utah Public Health Laboratory	Utah Public Health Laboratory	Erin Young et al
USA/UT-03696/2020	EPI_ISL_450551	2020-04-07	Utah Public Health Laboratory	Utah Public Health Laboratory	Erin Young et al
USA/UT-03698/2020	EPI_ISL_450553	2020-04-07	Utah Public Health Laboratory	Utah Public Health Laboratory	Erin Young et al
USA/UT-03699/2020	EPI_ISL_450554	2020-04-07	Utah Public Health Laboratory	Utah Public Health Laboratory	Erin Young et al
USA/UT-03702/2020	EPI_ISL_450555	2020-04-07	Utah Public Health Laboratory	Utah Public Health Laboratory	Erin Young et al
USA/UT-01234/2020	EPI_ISL_450559	2020-04-09	Utah Public Health Laboratory	Utah Public Health Laboratory	Erin Young et al
USA/UT-01236/2020	EPI_ISL_450560	2020-04-09	Utah Public Health Laboratory	Utah Public Health Laboratory	Erin Young et al
USA/UT-01237/2020	EPI_ISL_450561	2020-04-09	Utah Public Health Laboratory	Utah Public Health Laboratory	Erin Young et al
USA/UT-03878/2020	EPI_ISL_450563	2020-04-13	Utah Public Health Laboratory	Utah Public Health Laboratory	Erin Young et al
USA/UT-03879/2020	EPI_ISL_450564	2020-04-13	Utah Public Health Laboratory	Utah Public Health Laboratory	Erin Young et al
USA/UT-03889/2020	EPI_ISL_450566	2020-04-13	Utah Public Health Laboratory	Utah Public Health Laboratory	Erin Young et al
USA/UT-03909/2020	EPI_ISL_450567	2020-04-13	Utah Public Health Laboratory	Utah Public Health Laboratory	Erin Young et al
USA/MI-MDHHS-SC20361/2020	EPI_ISL_450572	2020-03-14	Michigan Department of Health and Human Services, Bureau of Laboratories	Michigan Department of Health and Human Services, Bureau of Laboratories	Blankenship HM et al
Switzerland/101143/2020	EPI_ISL_451810	2020-03-31	Viollier AG	Department of Biosystems Science and Engineering, ETH Z√ºrich	Christian Beisel et al
Switzerland/101144/2020	EPI_ISL_451811	2020-03-31	Viollier AG	Department of Biosystems Science and Engineering, ETH Z√ºrich	Christian Beisel et al
Switzerland/101145/2020	EPI_ISL_451812	2020-03-31	Viollier AG	Department of Biosystems Science and Engineering, ETH Z√ºrich	Christian Beisel et al
Switzerland/101146/2020	EPI_ISL_451813	2020-03-31	Viollier AG	Department of Biosystems Science and Engineering, ETH Z√ºrich	Christian Beisel et al
Switzerland/101147/2020	EPI_ISL_451814	2020-03-31	Viollier AG	Department of Biosystems Science and Engineering, ETH Z√ºrich	Christian Beisel et al
Switzerland/101149/2020	EPI_ISL_451816	2020-03-31	Viollier AG	Department of Biosystems Science and Engineering, ETH Z√ºrich	Christian Beisel et al
Switzerland/101150/2020	EPI_ISL_451817	2020-03-31	Viollier AG	Department of Biosystems Science and Engineering, ETH Z√ºrich	Christian Beisel et al
Switzerland/101151/2020	EPI_ISL_451818	2020-03-31	Viollier AG	Department of Biosystems Science and Engineering, ETH Z√ºrich	Christian Beisel et al
Switzerland/101152/2020	EPI_ISL_451819	2020-03-31	Viollier AG	Department of Biosystems Science and Engineering, ETH Z√ºrich	Christian Beisel et al
Switzerland/101155/2020	EPI_ISL_451821	2020-03-31	Viollier AG	Department of Biosystems Science and Engineering, ETH Z√ºrich	Christian Beisel et al
Switzerland/101156/2020	EPI_ISL_451822	2020-03-31	Viollier AG	Department of Biosystems Science and Engineering, ETH Z√ºrich	Christian Beisel et al
Switzerland/101157/2020	EPI_ISL_451823	2020-03-31	Viollier AG	Department of Biosystems Science and Engineering, ETH Z√ºrich	Christian Beisel et al
Switzerland/110436/2020	EPI_ISL_451862	2020-04-07	Viollier AG	Department of Biosystems Science and Engineering, ETH Z√ºrich	Christian Beisel et al
Switzerland/110437/2020	EPI_ISL_451863	2020-04-07	Viollier AG	Department of Biosystems Science and Engineering, ETH Z√ºrich	Christian Beisel et al
Switzerland/110439/2020	EPI_ISL_451864	2020-04-07	Viollier AG	Department of Biosystems Science and Engineering, ETH Z√ºrich	Christian Beisel et al
Switzerland/110444/2020	EPI_ISL_451867	2020-04-07	Viollier AG	Department of Biosystems Science and Engineering, ETH Z√ºrich	Christian Beisel et al
Switzerland/110448/2020	EPI_ISL_451869	2020-04-07	Viollier AG	Department of Biosystems Science and Engineering, ETH Z√ºrich	Christian Beisel et al
Switzerland/110450/2020	EPI_ISL_451870	2020-04-07	Viollier AG	Department of Biosystems Science and Engineering, ETH Z√ºrich	Christian Beisel et al
Switzerland/110451/2020	EPI_ISL_451871	2020-04-07	Viollier AG	Department of Biosystems Science and Engineering, ETH Z√ºrich	Christian Beisel et al
Switzerland/110452/2020	EPI_ISL_451872	2020-04-07	Viollier AG	Department of Biosystems Science and Engineering, ETH Z√ºrich	Christian Beisel et al
Switzerland/110453/2020	EPI_ISL_451873	2020-04-07	Viollier AG	Department of Biosystems Science and Engineering, ETH Z√ºrich	Christian Beisel et al
Switzerland/110454/2020	EPI_ISL_451874	2020-04-07	Viollier AG	Department of Biosystems Science and Engineering, ETH Z√ºrich	Christian Beisel et al
Switzerland/110455/2020	EPI_ISL_451875	2020-04-07	Viollier AG	Department of Biosystems Science and Engineering, ETH Z√ºrich	Christian Beisel et al
Switzerland/110458/2020	EPI_ISL_451877	2020-04-07	Viollier AG	Department of Biosystems Science and Engineering, ETH Z√ºrich	Christian Beisel et al
Switzerland/110459/2020	EPI_ISL_451878	2020-04-07	Viollier AG	Department of Biosystems Science and Engineering, ETH Z√ºrich	Christian Beisel et al
Switzerland/110460/2020	EPI_ISL_451879	2020-04-07	Viollier AG	Department of Biosystems Science and Engineering, ETH Z√ºrich	Christian Beisel et al
Switzerland/110466/2020	EPI_ISL_451884	2020-04-06	Viollier AG	Department of Biosystems Science and Engineering, ETH Z√ºrich	Christian Beisel et al
Switzerland/110467/2020	EPI_ISL_451885	2020-04-06	Viollier AG	Department of Biosystems Science and Engineering, ETH Z√ºrich	Christian Beisel et al
Switzerland/110468/2020	EPI_ISL_451886	2020-04-06	Viollier AG	Department of Biosystems Science and Engineering, ETH Z√ºrich	Christian Beisel et al
Switzerland/110469/2020	EPI_ISL_451887	2020-04-06	Viollier AG	Department of Biosystems Science and Engineering, ETH Z√ºrich	Christian Beisel et al
Switzerland/110470/2020	EPI_ISL_451888	2020-04-06	Viollier AG	Department of Biosystems Science and Engineering, ETH Z√ºrich	Christian Beisel et al
Switzerland/110474/2020	EPI_ISL_451889	2020-04-06	Viollier AG	Department of Biosystems Science and Engineering, ETH Z√ºrich	Christian Beisel et al
Switzerland/110479/2020	EPI_ISL_451891	2020-04-06	Viollier AG	Department of Biosystems Science and Engineering, ETH Z√ºrich	Christian Beisel et al
Switzerland/110480/2020	EPI_ISL_451892	2020-04-07	Viollier AG	Department of Biosystems Science and Engineering, ETH Z√ºrich	Christian Beisel et al
Switzerland/110482/2020	EPI_ISL_451894	2020-04-07	Viollier AG	Department of Biosystems Science and Engineering, ETH Z√ºrich	Christian Beisel et al
Wales/PHW1/2020	EPI_ISL_413555	2020-02-27	Wales Specialist Virology Centre	Public Health Wales Microbiology Cardiff	Catherine Moore et al
Wales/PHW2/2020	EPI_ISL_413556	2020-03-04	Wales Specialist Virology Centre	Public Health Wales Microbiology Cardiff	Catherine Moore et al
USA/CA-CDPH-UC1/2020	EPI_ISL_413557	2020-02-26	California Department of Public Health	Chiu Laboratory, University of California, San Francisco	Xianding Deng et al
USA/CA-CDPH-UC2/2020	EPI_ISL_413558	2020-02-27	California Department of Public Health	Chiu Laboratory, University of California, San Francisco	Xianding Deng et al
USA/CA-CDPH-UC3/2020	EPI_ISL_413559	2020-02-27	California Department of Public Health	Chiu Laboratory, University of California, San Francisco	Xianding Deng et al
USA/WA-S3/2020	EPI_ISL_413560	2020-02-28	Seattle Flu Study	Seattle Flu Study	Chu et al et al
USA/CA-CDPH-UC4/2020	EPI_ISL_413561	2020-02-27	California Department of Public Health	Chiu Laboratory, University of California, San Francisco	Xianding Deng et al
USA/WA12-UW8/2020	EPI_ISL_413563	2020-03-03	UW Virology Lab	UW Virology Lab	Pavitra Roychoudhury et al
Netherlands/Andel_1365066/2020	EPI_ISL_413564	2020-03-01	MHC West-Brabant	Erasmus Medical Center	David Nieuwenhuijse et al
Netherlands/Blaricum_1364780/2020	EPI_ISL_413566	2020-03-02	MHC Gooi & Vechtstreek	Erasmus Medical Center	David Nieuwenhuijse et al
Netherlands/Dalen_1363624/2020	EPI_ISL_413568	2020-03-01	MHC Drente	Erasmus Medical Center	David Nieuwenhuijse et al
China/WF0014/2020	EPI_ISL_413711	2020-02-XX	Weifang Center for Disease Control and Prevention	Weifang Center for Disease Control and Prevention & BGI-Shenzhen	Qing Nie et al
USA/WA-UW-1587/2020	EPI_ISL_423014	2020-03-19	UW Virology Lab	UW Virology Lab	Pavitra Roychoudhury et al
USA/WA-UW-1552/2020	EPI_ISL_423015	2020-03-19	UW Virology Lab	UW Virology Lab	Pavitra Roychoudhury et al
USA/WA-UW-1578/2020	EPI_ISL_423016	2020-03-19	UW Virology Lab	UW Virology Lab	Pavitra Roychoudhury et al
USA/WA-UW-1591/2020	EPI_ISL_423017	2020-03-19	UW Virology Lab	UW Virology Lab	Pavitra Roychoudhury et al
USA/WA-UW-1576/2020	EPI_ISL_423018	2020-03-19	UW Virology Lab	UW Virology Lab	Pavitra Roychoudhury et al
USA/WA-UW-1574/2020	EPI_ISL_423019	2020-03-19	UW Virology Lab	UW Virology Lab	Pavitra Roychoudhury et al
USA/WA-UW-1570/2020	EPI_ISL_423020	2020-03-19	UW Virology Lab	UW Virology Lab	Pavitra Roychoudhury et al
USA/WA-UW-1569/2020	EPI_ISL_423021	2020-03-19	UW Virology Lab	UW Virology Lab	Pavitra Roychoudhury et al
USA/WA-UW-1562/2020	EPI_ISL_423022	2020-03-19	UW Virology Lab	UW Virology Lab	Pavitra Roychoudhury et al
USA/UN-UW-1449/2020	EPI_ISL_423023	2020-03	UW Virology Lab	UW Virology Lab	Pavitra Roychoudhury et al
USA/WA-UW-1435/2020	EPI_ISL_423024	2020-03-17	UW Virology Lab	UW Virology Lab	Pavitra Roychoudhury et al
USA/WA-UW-1441/2020	EPI_ISL_423025	2020-03-18	UW Virology Lab	UW Virology Lab	Pavitra Roychoudhury et al
USA/WA-UW-1440/2020	EPI_ISL_423026	2020-03-18	UW Virology Lab	UW Virology Lab	Pavitra Roychoudhury et al
USA/WA-UW-1473/2020	EPI_ISL_423027	2020-03-18	UW Virology Lab	UW Virology Lab	Pavitra Roychoudhury et al
USA/WA-UW-1470/2020	EPI_ISL_423028	2020-03-18	UW Virology Lab	UW Virology Lab	Pavitra Roychoudhury et al
England/20134016802/2020	EPI_ISL_423091	2020-03-24	Respiratory Virus Unit, Microbiology Services Colindale, Public Health England	Respiratory Virus Unit, Microbiology Services Colindale, Public Health England	Monica Galiano et al
England/20134016902/2020	EPI_ISL_423092	2020-03-24	Respiratory Virus Unit, Microbiology Services Colindale, Public Health England	Respiratory Virus Unit, Microbiology Services Colindale, Public Health England	Monica Galiano et al
England/20134017404/2020	EPI_ISL_423094	2020-03-24	Respiratory Virus Unit, Microbiology Services Colindale, Public Health England	Respiratory Virus Unit, Microbiology Services Colindale, Public Health England	Monica Galiano et al
England/20134017504/2020	EPI_ISL_423095	2020-03-24	Respiratory Virus Unit, Microbiology Services Colindale, Public Health England	Respiratory Virus Unit, Microbiology Services Colindale, Public Health England	Monica Galiano et al
England/20134017904/2020	EPI_ISL_423096	2020-03-23	Respiratory Virus Unit, Microbiology Services Colindale, Public Health England	Respiratory Virus Unit, Microbiology Services Colindale, Public Health England	Monica Galiano et al
England/20134018004/2020	EPI_ISL_423097	2020-03-23	Respiratory Virus Unit, Microbiology Services Colindale, Public Health England	Respiratory Virus Unit, Microbiology Services Colindale, Public Health England	Monica Galiano et al
England/20134018402/2020	EPI_ISL_423098	2020-03-23	Respiratory Virus Unit, Microbiology Services Colindale, Public Health England	Respiratory Virus Unit, Microbiology Services Colindale, Public Health England	Monica Galiano et al
England/20134018602/2020	EPI_ISL_423099	2020-03-23	Respiratory Virus Unit, Microbiology Services Colindale, Public Health England	Respiratory Virus Unit, Microbiology Services Colindale, Public Health England	Monica Galiano et al
USA/WA-UW-1723/2020	EPI_ISL_424200	2020-03-20	UW Virology Lab	UW Virology Lab	Pavitra Roychoudhury et al
USA/WA-UW-1651/2020	EPI_ISL_424202	2020-03-20	UW Virology Lab	UW Virology Lab	Pavitra Roychoudhury et al
USA/WA-UW-1652/2020	EPI_ISL_424203	2020-03-20	UW Virology Lab	UW Virology Lab	Pavitra Roychoudhury et al
USA/WA-UW-1698/2020	EPI_ISL_424204	2020-03-20	UW Virology Lab	UW Virology Lab	Pavitra Roychoudhury et al
USA/WA-UW-1697/2020	EPI_ISL_424205	2020-03-20	UW Virology Lab	UW Virology Lab	Pavitra Roychoudhury et al
USA/WA-UW-1716/2020	EPI_ISL_424207	2020-03-20	UW Virology Lab	UW Virology Lab	Pavitra Roychoudhury et al
USA/WA-UW-1712/2020	EPI_ISL_424208	2020-03-20	UW Virology Lab	UW Virology Lab	Pavitra Roychoudhury et al
USA/WA-UW-1765/2020	EPI_ISL_424209	2020-03-20	UW Virology Lab	UW Virology Lab	Pavitra Roychoudhury et al
USA/WA-UW-1718/2020	EPI_ISL_424210	2020-03-20	UW Virology Lab	UW Virology Lab	Pavitra Roychoudhury et al
USA/WA-UW-1689/2020	EPI_ISL_424211	2020-03-19	UW Virology Lab	UW Virology Lab	Pavitra Roychoudhury et al
USA/WA-UW-1715/2020	EPI_ISL_424212	2020-03-19	UW Virology Lab	UW Virology Lab	Pavitra Roychoudhury et al
USA/WA-UW-1670/2020	EPI_ISL_424213	2020-03-20	UW Virology Lab	UW Virology Lab	Pavitra Roychoudhury et al
USA/WA-UW-1677/2020	EPI_ISL_424214	2020-03-20	UW Virology Lab	UW Virology Lab	Pavitra Roychoudhury et al
USA/WA-UW-1680/2020	EPI_ISL_424215	2020-03-20	UW Virology Lab	UW Virology Lab	Pavitra Roychoudhury et al
USA/WA-UW-1690/2020	EPI_ISL_424216	2020-03-19	UW Virology Lab	UW Virology Lab	Pavitra Roychoudhury et al
Mexico/CDMX-INER_01/2020	EPI_ISL_424345	2020-03-12	Instituto Nacional de Enfermedades Respiratorias	Instituto Nacional de Enfermedades Respiratorias	Joel Armando V√°zquez P√©rez et al
USA/AK-PHL037/2020	EPI_ISL_424346	2020-03-21	Alaska State Virology Laboratory	Alaska State Virology Laboratory	Chen et al
USA/AK-PHL077/2020	EPI_ISL_424347	2020-03-29	Alaska State Virology Laboratory	Alaska State Virology Laboratory	Chen et al
Fuyang/FY002/2020	EPI_ISL_424352	2020-03-10	unknown	Clinical Laboratory	Ge et al
USA/NC_200173/2020	EPI_ISL_424353	2020-03	Dirk Dittmer	Dirk Dittmer	Bailey et al
USA/NC_200189/2020	EPI_ISL_424354	2020-03	Dirk Dittmer	Dirk Dittmer	Bailey et al
Beijing/Wuhan_IME-BJ01/2020	EPI_ISL_424355	2020-01-24	unknown	Beijing Institute of Microbiology and Epidemiology	Fan et al
Beijing/Wuhan_IME-BJ02/2020	EPI_ISL_424356	2020-01-25	unknown	Beijing Institute of Microbiology and Epidemiology	Fan et al
Beijing/Wuhan_IME-BJ03/2020	EPI_ISL_424357	2020-01-28	unknown	Beijing Institute of Microbiology and Epidemiology	Fan et al
Beijing/Wuhan_IME-BJ04/2020	EPI_ISL_424358	2020-01-28	unknown	Beijing Institute of Microbiology and Epidemiology	Fan et al
Beijing/Wuhan_IME-BJ05/2020	EPI_ISL_424359	2020-01-27	unknown	Beijing Institute of Microbiology and Epidemiology	Fan et al
England/NOTT-10E186/2020	EPI_ISL_425504	2020-03-18	Queens Medical Centre, Clinical Microbiology Department / DeepSeq Nottingham	COVID-19 Genomics UK (COG-UK) Consortium	Gemma Clark et al
England/NOTT-10E195/2020	EPI_ISL_425505	2020-03-18	Queens Medical Centre, Clinical Microbiology Department / DeepSeq Nottingham	COVID-19 Genomics UK (COG-UK) Consortium	Gemma Clark et al
England/NOTT-10E1E0/2020	EPI_ISL_425510	2020-03-19	Queens Medical Centre, Clinical Microbiology Department / DeepSeq Nottingham	COVID-19 Genomics UK (COG-UK) Consortium	Gemma Clark et al
England/NOTT-10E21A/2020	EPI_ISL_425513	2020-03-20	Queens Medical Centre, Clinical Microbiology Department / DeepSeq Nottingham	COVID-19 Genomics UK (COG-UK) Consortium	Gemma Clark et al
England/NOTT-10E229/2020	EPI_ISL_425514	2020-03-20	Queens Medical Centre, Clinical Microbiology Department / DeepSeq Nottingham	COVID-19 Genomics UK (COG-UK) Consortium	Gemma Clark et al
England/NOTT-10E238/2020	EPI_ISL_425515	2020-03-20	Queens Medical Centre, Clinical Microbiology Department / DeepSeq Nottingham	COVID-19 Genomics UK (COG-UK) Consortium	Gemma Clark et al
England/NOTT-10E2FC/2020	EPI_ISL_425526	2020-03-21	Queens Medical Centre, Clinical Microbiology Department / DeepSeq Nottingham	COVID-19 Genomics UK (COG-UK) Consortium	Gemma Clark et al
England/NOTT-10E308/2020	EPI_ISL_425527	2020-03-19	Queens Medical Centre, Clinical Microbiology Department / DeepSeq Nottingham	COVID-19 Genomics UK (COG-UK) Consortium	Gemma Clark et al
England/NOTT-10E335/2020	EPI_ISL_425530	2020-03-21	Queens Medical Centre, Clinical Microbiology Department / DeepSeq Nottingham	COVID-19 Genomics UK (COG-UK) Consortium	Gemma Clark et al
England/NOTT-10E362/2020	EPI_ISL_425532	2020-03-21	Queens Medical Centre, Clinical Microbiology Department / DeepSeq Nottingham	COVID-19 Genomics UK (COG-UK) Consortium	Gemma Clark et al
England/NOTT-10E371/2020	EPI_ISL_425533	2020-03-21	Queens Medical Centre, Clinical Microbiology Department / DeepSeq Nottingham	COVID-19 Genomics UK (COG-UK) Consortium	Gemma Clark et al
England/NOTT-10E39F/2020	EPI_ISL_425535	2020-03-21	Queens Medical Centre, Clinical Microbiology Department / DeepSeq Nottingham	COVID-19 Genomics UK (COG-UK) Consortium	Gemma Clark et al
England/NOTT-10E3AE/2020	EPI_ISL_425536	2020-03-21	Queens Medical Centre, Clinical Microbiology Department / DeepSeq Nottingham	COVID-19 Genomics UK (COG-UK) Consortium	Gemma Clark et al
England/NOTT-10E3BD/2020	EPI_ISL_425537	2020-03-21	Queens Medical Centre, Clinical Microbiology Department / DeepSeq Nottingham	COVID-19 Genomics UK (COG-UK) Consortium	Gemma Clark et al
Scotland/CVR133/2020	EPI_ISL_425676	2020-03-16	West of Scotland Specialist Virology Centre, NHSGGC / MRC-University of Glasgow Centre for Virus Research	COVID-19 Genomics UK (COG-UK) Consortium	Ana da Silva Filipe et al
Scotland/CVR134/2020	EPI_ISL_425677	2020-03-16	West of Scotland Specialist Virology Centre, NHSGGC / MRC-University of Glasgow Centre for Virus Research	COVID-19 Genomics UK (COG-UK) Consortium	Ana da Silva Filipe et al
Scotland/CVR135/2020	EPI_ISL_425678	2020-03-16	West of Scotland Specialist Virology Centre, NHSGGC / MRC-University of Glasgow Centre for Virus Research	COVID-19 Genomics UK (COG-UK) Consortium	Ana da Silva Filipe et al
Scotland/CVR136/2020	EPI_ISL_425679	2020-03-16	West of Scotland Specialist Virology Centre, NHSGGC / MRC-University of Glasgow Centre for Virus Research	COVID-19 Genomics UK (COG-UK) Consortium	Ana da Silva Filipe et al
Scotland/CVR139/2020	EPI_ISL_425682	2020-03-16	West of Scotland Specialist Virology Centre, NHSGGC / MRC-University of Glasgow Centre for Virus Research	COVID-19 Genomics UK (COG-UK) Consortium	Ana da Silva Filipe et al
Scotland/CVR140/2020	EPI_ISL_425684	2020-03-16	West of Scotland Specialist Virology Centre, NHSGGC / MRC-University of Glasgow Centre for Virus Research	COVID-19 Genomics UK (COG-UK) Consortium	Ana da Silva Filipe et al
Scotland/CVR141/2020	EPI_ISL_425685	2020-03-16	West of Scotland Specialist Virology Centre, NHSGGC / MRC-University of Glasgow Centre for Virus Research	COVID-19 Genomics UK (COG-UK) Consortium	Ana da Silva Filipe et al
Scotland/CVR143/2020	EPI_ISL_425687	2020-03-17	West of Scotland Specialist Virology Centre, NHSGGC / MRC-University of Glasgow Centre for Virus Research	COVID-19 Genomics UK (COG-UK) Consortium	Ana da Silva Filipe et al
Scotland/CVR144/2020	EPI_ISL_425688	2020-03-17	West of Scotland Specialist Virology Centre, NHSGGC / MRC-University of Glasgow Centre for Virus Research	COVID-19 Genomics UK (COG-UK) Consortium	Ana da Silva Filipe et al
Scotland/CVR146/2020	EPI_ISL_425689	2020-03-14	West of Scotland Specialist Virology Centre, NHSGGC / MRC-University of Glasgow Centre for Virus Research	COVID-19 Genomics UK (COG-UK) Consortium	Ana da Silva Filipe et al
Scotland/CVR161/2020	EPI_ISL_425700	2020-03-17	West of Scotland Specialist Virology Centre, NHSGGC / MRC-University of Glasgow Centre for Virus Research	COVID-19 Genomics UK (COG-UK) Consortium	Ana da Silva Filipe et al
Scotland/CVR162/2020	EPI_ISL_425701	2020-03-17	West of Scotland Specialist Virology Centre, NHSGGC / MRC-University of Glasgow Centre for Virus Research	COVID-19 Genomics UK (COG-UK) Consortium	Ana da Silva Filipe et al
Australia/VIC576/2020	EPI_ISL_426835	2020-03-26	Victorian Infectious Diseases Reference Laboratory (VIDRL)	Microbiological Diagnostic Unit Public Health Laboratory and Victorian Infectious Diseases Reference Laboratory, Doherty Institute	Caly L. et al
Australia/VIC578/2020	EPI_ISL_426836	2020-03-26	Victorian Infectious Diseases Reference Laboratory (VIDRL)	Microbiological Diagnostic Unit Public Health Laboratory and Victorian Infectious Diseases Reference Laboratory, Doherty Institute	Caly L. et al
Australia/VIC582/2020	EPI_ISL_426839	2020-03-25	Victorian Infectious Diseases Reference Laboratory (VIDRL)	Microbiological Diagnostic Unit Public Health Laboratory and Victorian Infectious Diseases Reference Laboratory, Doherty Institute	Caly L. et al
Australia/VIC583/2020	EPI_ISL_426840	2020-03-25	Victorian Infectious Diseases Reference Laboratory (VIDRL)	Microbiological Diagnostic Unit Public Health Laboratory and Victorian Infectious Diseases Reference Laboratory, Doherty Institute	Caly L. et al
Australia/VIC584/2020	EPI_ISL_426841	2020-03-25	Victorian Infectious Diseases Reference Laboratory (VIDRL)	Microbiological Diagnostic Unit Public Health Laboratory and Victorian Infectious Diseases Reference Laboratory, Doherty Institute	Caly L. et al
Australia/VIC585/2020	EPI_ISL_426842	2020-03-25	Victorian Infectious Diseases Reference Laboratory (VIDRL)	Microbiological Diagnostic Unit Public Health Laboratory and Victorian Infectious Diseases Reference Laboratory, Doherty Institute	Caly L. et al
Australia/VIC587/2020	EPI_ISL_426844	2020-03-25	Victorian Infectious Diseases Reference Laboratory (VIDRL)	Microbiological Diagnostic Unit Public Health Laboratory and Victorian Infectious Diseases Reference Laboratory, Doherty Institute	Caly L. et al
Australia/VIC589/2020	EPI_ISL_426846	2020-03-22	Victorian Infectious Diseases Reference Laboratory (VIDRL)	Microbiological Diagnostic Unit Public Health Laboratory and Victorian Infectious Diseases Reference Laboratory, Doherty Institute	Caly L. et al
Australia/VIC590/2020	EPI_ISL_426847	2020-03-22	Victorian Infectious Diseases Reference Laboratory (VIDRL)	Microbiological Diagnostic Unit Public Health Laboratory and Victorian Infectious Diseases Reference Laboratory, Doherty Institute	Caly L. et al
Australia/VIC591/2020	EPI_ISL_426848	2020-03-22	Victorian Infectious Diseases Reference Laboratory (VIDRL)	Microbiological Diagnostic Unit Public Health Laboratory and Victorian Infectious Diseases Reference Laboratory, Doherty Institute	Caly L. et al
Australia/VIC593/2020	EPI_ISL_426850	2020-03-23	Victorian Infectious Diseases Reference Laboratory (VIDRL)	Microbiological Diagnostic Unit Public Health Laboratory and Victorian Infectious Diseases Reference Laboratory, Doherty Institute	Caly L. et al
Australia/VIC594/2020	EPI_ISL_426851	2020-03-25	Victorian Infectious Diseases Reference Laboratory (VIDRL)	Microbiological Diagnostic Unit Public Health Laboratory and Victorian Infectious Diseases Reference Laboratory, Doherty Institute	Caly L. et al
Australia/VIC595/2020	EPI_ISL_426852	2020-03-25	Victorian Infectious Diseases Reference Laboratory (VIDRL)	Microbiological Diagnostic Unit Public Health Laboratory and Victorian Infectious Diseases Reference Laboratory, Doherty Institute	Caly L. et al
Australia/VIC596/2020	EPI_ISL_426853	2020-03-25	Victorian Infectious Diseases Reference Laboratory (VIDRL)	Microbiological Diagnostic Unit Public Health Laboratory and Victorian Infectious Diseases Reference Laboratory, Doherty Institute	Caly L. et al
Australia/VIC597/2020	EPI_ISL_426854	2020-03-25	Victorian Infectious Diseases Reference Laboratory (VIDRL)	Microbiological Diagnostic Unit Public Health Laboratory and Victorian Infectious Diseases Reference Laboratory, Doherty Institute	Caly L. et al
Australia/VIC598/2020	EPI_ISL_426855	2020-03-25	Victorian Infectious Diseases Reference Laboratory (VIDRL)	Microbiological Diagnostic Unit Public Health Laboratory and Victorian Infectious Diseases Reference Laboratory, Doherty Institute	Caly L. et al
Australia/VIC599/2020	EPI_ISL_426856	2020-03-25	Victorian Infectious Diseases Reference Laboratory (VIDRL)	Microbiological Diagnostic Unit Public Health Laboratory and Victorian Infectious Diseases Reference Laboratory, Doherty Institute	Caly L. et al
Australia/VIC615/2020	EPI_ISL_426870	2020-03-28	Victorian Infectious Diseases Reference Laboratory (VIDRL)	Microbiological Diagnostic Unit Public Health Laboratory and Victorian Infectious Diseases Reference Laboratory, Doherty Institute	Caly L. et al
Australia/VIC617/2020	EPI_ISL_426872	2020-03-26	Victorian Infectious Diseases Reference Laboratory (VIDRL)	Microbiological Diagnostic Unit Public Health Laboratory and Victorian Infectious Diseases Reference Laboratory, Doherty Institute	Caly L. et al
Australia/VIC629/2020	EPI_ISL_426873	2020-03-25	Victorian Infectious Diseases Reference Laboratory (VIDRL)	Microbiological Diagnostic Unit Public Health Laboratory and Victorian Infectious Diseases Reference Laboratory, Doherty Institute	Caly L. et al
Australia/VIC630/2020	EPI_ISL_426874	2020-03-26	Victorian Infectious Diseases Reference Laboratory (VIDRL)	Microbiological Diagnostic Unit Public Health Laboratory and Victorian Infectious Diseases Reference Laboratory, Doherty Institute	Caly L. et al
Australia/VIC633/2020	EPI_ISL_426875	2020-03-27	Victorian Infectious Diseases Reference Laboratory (VIDRL)	Microbiological Diagnostic Unit Public Health Laboratory and Victorian Infectious Diseases Reference Laboratory, Doherty Institute	Caly L. et al
Australia/VIC635/2020	EPI_ISL_426876	2020-03-28	Victorian Infectious Diseases Reference Laboratory (VIDRL)	Microbiological Diagnostic Unit Public Health Laboratory and Victorian Infectious Diseases Reference Laboratory, Doherty Institute	Caly L. et al
Australia/VIC636/2020	EPI_ISL_426877	2020-03-28	Victorian Infectious Diseases Reference Laboratory (VIDRL)	Microbiological Diagnostic Unit Public Health Laboratory and Victorian Infectious Diseases Reference Laboratory, Doherty Institute	Caly L. et al
Australia/VIC701/2020	EPI_ISL_426878	2020-03-21	Victorian Infectious Diseases Reference Laboratory (VIDRL)	Microbiological Diagnostic Unit Public Health Laboratory and Victorian Infectious Diseases Reference Laboratory, Doherty Institute	Caly L. et al
USA/TX-HMH0425/2020	EPI_ISL_435008	2020-04-01	Houston Methodist Hospital	Houston Methodist Hospital	S. Wesley Long et al
USA/TX-HMH0426/2020	EPI_ISL_435009	2020-04-01	Houston Methodist Hospital	Houston Methodist Hospital	S. Wesley Long et al
USA/TX-HMH0427/2020	EPI_ISL_435010	2020-04-02	Houston Methodist Hospital	Houston Methodist Hospital	S. Wesley Long et al
USA/TX-HMH0428/2020	EPI_ISL_435011	2020-04-02	Houston Methodist Hospital	Houston Methodist Hospital	S. Wesley Long et al
USA/TX-HMH0429/2020	EPI_ISL_435012	2020-04-02	Houston Methodist Hospital	Houston Methodist Hospital	S. Wesley Long et al
USA/TX-HMH0430/2020	EPI_ISL_435013	2020-04-02	Houston Methodist Hospital	Houston Methodist Hospital	S. Wesley Long et al
USA/TX-HMH0431/2020	EPI_ISL_435014	2020-04-02	Houston Methodist Hospital	Houston Methodist Hospital	S. Wesley Long et al
USA/TX-HMH0432/2020	EPI_ISL_435015	2020-04-02	Houston Methodist Hospital	Houston Methodist Hospital	S. Wesley Long et al
USA/TX-HMH0433/2020	EPI_ISL_435016	2020-04-02	Houston Methodist Hospital	Houston Methodist Hospital	S. Wesley Long et al
USA/TX-HMH0434/2020	EPI_ISL_435017	2020-04-02	Houston Methodist Hospital	Houston Methodist Hospital	S. Wesley Long et al
USA/TX-HMH0435/2020	EPI_ISL_435018	2020-04-02	Houston Methodist Hospital	Houston Methodist Hospital	S. Wesley Long et al
India/NCDC-01710/2020	EPI_ISL_435070	2020-03-18	National Centre for Disease control (NCDC), CSIR-Institute of Genomics and Integrative Biology (CSIR-IGIB)	NCDC/CSIR-IGIB	Pramod Kumar et al
India/NCDC-02105/2020	EPI_ISL_435071	2020-03-25	National Centre for Disease control (NCDC), CSIR-Institute of Genomics and Integrative Biology (CSIR-IGIB)	NCDC/CSIR-IGIB	Pramod Kumar et al
India/NCDC-02155/2020	EPI_ISL_435072	2020-03-26	National Centre for Disease control (NCDC), CSIR-Institute of Genomics and Integrative Biology (CSIR-IGIB)	NCDC/CSIR-IGIB	Pramod Kumar et al
India/NCDC-02250/2020	EPI_ISL_435074	2020-03-28	National Centre for Disease control (NCDC), CSIR-Institute of Genomics and Integrative Biology (CSIR-IGIB)	NCDC/CSIR-IGIB	Pramod Kumar et al
India/NCDC-02311/2020	EPI_ISL_435078	2020-03-29	National Centre for Disease control (NCDC), CSIR-Institute of Genomics and Integrative Biology (CSIR-IGIB)	NCDC/CSIR-IGIB	Pramod Kumar et al
India/NCDC-02334/2020	EPI_ISL_435080	2020-03-29	National Centre for Disease control (NCDC), CSIR-Institute of Genomics and Integrative Biology (CSIR-IGIB)	NCDC/CSIR-IGIB	Pramod Kumar et al
India/NCDC-02248/2020	EPI_ISL_435081	2020-03-28	National Centre for Disease control (NCDC), CSIR-Institute of Genomics and Integrative Biology (CSIR-IGIB)	NCDC/CSIR-IGIB	Pramod Kumar et al
India/NCDC-02322/2020	EPI_ISL_435082	2020-03-29	National Centre for Disease control (NCDC), CSIR-Institute of Genomics and Integrative Biology (CSIR-IGIB)	NCDC/CSIR-IGIB	Pramod Kumar et al
India/NCDC-02242/2020	EPI_ISL_435083	2020-03-28	National Centre for Disease control (NCDC), CSIR-Institute of Genomics and Integrative Biology (CSIR-IGIB)	NCDC/CSIR-IGIB	Pramod Kumar et al
India/NCDC-02309/2020	EPI_ISL_435084	2020-03-29	National Centre for Disease control (NCDC), CSIR-Institute of Genomics and Integrative Biology (CSIR-IGIB)	NCDC/CSIR-IGIB	Pramod Kumar et al
India/NCDC-02310/2020	EPI_ISL_435085	2020-03-29	National Centre for Disease control (NCDC), CSIR-Institute of Genomics and Integrative Biology (CSIR-IGIB)	NCDC/CSIR-IGIB	Pramod Kumar et al
India/NCDC-02315/2020	EPI_ISL_435086	2020-03-29	National Centre for Disease control (NCDC), CSIR-Institute of Genomics and Integrative Biology (CSIR-IGIB)	NCDC/CSIR-IGIB	Pramod Kumar et al
India/NCDC-02333/2020	EPI_ISL_435087	2020-03-29	National Centre for Disease control (NCDC), CSIR-Institute of Genomics and Integrative Biology (CSIR-IGIB)	NCDC/CSIR-IGIB	Pramod Kumar et al
India/NCDC-02336/2020	EPI_ISL_435088	2020-03-29	National Centre for Disease control (NCDC), CSIR-Institute of Genomics and Integrative Biology (CSIR-IGIB)	NCDC/CSIR-IGIB	Pramod Kumar et al
India/NCDC-02326/2020	EPI_ISL_435090	2020-03-29	National Centre for Disease control (NCDC), CSIR-Institute of Genomics and Integrative Biology (CSIR-IGIB)	NCDC/CSIR-IGIB	Pramod Kumar et al
India/NCDC-02245/2020	EPI_ISL_435091	2020-03-28	National Centre for Disease control (NCDC), CSIR-Institute of Genomics and Integrative Biology (CSIR-IGIB)	NCDC/CSIR-IGIB	Pramod Kumar et al
India/NCDC-02244/2020	EPI_ISL_435092	2020-03-28	National Centre for Disease control (NCDC), CSIR-Institute of Genomics and Integrative Biology (CSIR-IGIB)	NCDC/CSIR-IGIB	Pramod Kumar et al
India/NCDC-02312/2020	EPI_ISL_435093	2020-03-29	National Centre for Disease control (NCDC), CSIR-Institute of Genomics and Integrative Biology (CSIR-IGIB)	NCDC/CSIR-IGIB	Pramod Kumar et al
India/NCDC-02327/2020	EPI_ISL_435094	2020-03-29	National Centre for Disease control (NCDC), CSIR-Institute of Genomics and Integrative Biology (CSIR-IGIB)	NCDC/CSIR-IGIB	Pramod Kumar et al
India/NCDC-02328/2020	EPI_ISL_435095	2020-03-29	National Centre for Disease control (NCDC), CSIR-Institute of Genomics and Integrative Biology (CSIR-IGIB)	NCDC/CSIR-IGIB	Pramod Kumar et al
India/NCDC-02332/2020	EPI_ISL_435096	2020-03-29	National Centre for Disease control (NCDC), CSIR-Institute of Genomics and Integrative Biology (CSIR-IGIB)	NCDC/CSIR-IGIB	Pramod Kumar et al
India/NCDC-02252/2020	EPI_ISL_435097	2020-03-28	National Centre for Disease control (NCDC), CSIR-Institute of Genomics and Integrative Biology (CSIR-IGIB)	NCDC/CSIR-IGIB	Pramod Kumar et al
India/NCDC-02240/2020	EPI_ISL_435098	2020-03-28	National Centre for Disease control (NCDC), CSIR-Institute of Genomics and Integrative Biology (CSIR-IGIB)	NCDC/CSIR-IGIB	Pramod Kumar et al
India/NCDC-02320/2020	EPI_ISL_435099	2020-03-29	National Centre for Disease control (NCDC), CSIR-Institute of Genomics and Integrative Biology (CSIR-IGIB)	NCDC/CSIR-IGIB	Pramod Kumar et al
Spain/Valencia246/2020	EPI_ISL_436341	2020-03-29	Servicio de Microbiologia. Hospital Clinico Universitario de Valencia	Sequencing and Bioinformatics Service and Molecular Epidemiology Research Group. FISABIO-Public Health	Lidia Ruiz Roldan et al
Spain/Valencia247/2020	EPI_ISL_436342	2020-03-25	Servicio de Microbiologia. Hospital Clinico Universitario de Valencia	Sequencing and Bioinformatics Service and Molecular Epidemiology Research Group. FISABIO-Public Health	Marta Pla Diaz et al
Spain/Valencia250/2020	EPI_ISL_436345	2020-03-25	Servicio de Microbiologia. Hospital Clinico Universitario de Valencia	Sequencing and Bioinformatics Service and Molecular Epidemiology Research Group. FISABIO-Public Health	Sandra Carbo et al
Spain/Valencia253/2020	EPI_ISL_436348	2020-03-26	Servicio de Microbiologia. Hospital Clinico Universitario de Valencia	Sequencing and Bioinformatics Service and Molecular Epidemiology Research Group. FISABIO-Public Health	Mariana Reyes-Prieto et al
USA/AK-PHL122/2020	EPI_ISL_437516	2020-03-24	Alaska State Virology Laboratory	Alaska State Virology Laboratory	Jack Chen et al
USA/AK-PHL178/2020	EPI_ISL_437517	2020-04-08	Alaska State Virology Laboratory	Alaska State Virology Laboratory	Jack Chen et al
USA/AK-PHL283/2020	EPI_ISL_437518	2020-04-26	Alaska State Virology Laboratory	Alaska State Virology Laboratory	Jack Chen et al
CzechRepublic/NRL_2615/2020	EPI_ISL_437519	2020-03-16	The National Institute of Public Health Center for Epidemiology and Microbiology	The National Institute of Public Health Center for Epidemiology and Microbiology	Alexander Nagy et al
USA/OR-OHSU-0012/2020	EPI_ISL_437521	2020-04-08	OHSU Lab Services Molecular Microbiology Lab	Oregon SARS-CoV-2 Genome Sequencing Center	Brendan L. O'Connell et al
USA/OR-OHSU-0023/2020	EPI_ISL_437523	2020-04-07	OHSU Lab Services Molecular Microbiology Lab	Oregon SARS-CoV-2 Genome Sequencing Center	Brendan L. O'Connell et al
USA/OR-OHSU-0027/2020	EPI_ISL_437524	2020-04-16	OHSU Lab Services Molecular Microbiology Lab	Oregon SARS-CoV-2 Genome Sequencing Center	Brendan L. O'Connell et al
USA/OR-OHSU-0043/2020	EPI_ISL_437525	2020-04-20	OHSU Lab Services Molecular Microbiology Lab	Oregon SARS-CoV-2 Genome Sequencing Center	Brendan L. O'Connell et al
Denmark/ALAB-SSI-786/2020	EPI_ISL_437670	2020-03-30	Department of Virus and Microbiological Special Diagnostics, Statens Serum Institut, Copenhagen, Denmark, Artillerivej 5, 2300 Copenahgen S	Albertsen lab, Department of Chemistry and Bioscience, Aalborg University, Denmark	Rasmus Kirkegaard et al
Denmark/ALAB-SSI-800/2020	EPI_ISL_437672	2020-03-28	Department of Virus and Microbiological Special Diagnostics, Statens Serum Institut, Copenhagen, Denmark, Artillerivej 5, 2300 Copenahgen S	Albertsen lab, Department of Chemistry and Bioscience, Aalborg University, Denmark	Rasmus Kirkegaard et al
Denmark/ALAB-SSI-817/2020	EPI_ISL_437674	2020-03-28	Department of Virus and Microbiological Special Diagnostics, Statens Serum Institut, Copenhagen, Denmark, Artillerivej 5, 2300 Copenahgen S	Albertsen lab, Department of Chemistry and Bioscience, Aalborg University, Denmark	Rasmus Kirkegaard et al
Denmark/ALAB-SSI-825/2020	EPI_ISL_437676	2020-03-28	Department of Virus and Microbiological Special Diagnostics, Statens Serum Institut, Copenhagen, Denmark, Artillerivej 5, 2300 Copenahgen S	Albertsen lab, Department of Chemistry and Bioscience, Aalborg University, Denmark	Rasmus Kirkegaard et al
Denmark/ALAB-SSI-834/2020	EPI_ISL_437677	2020-03-28	Department of Virus and Microbiological Special Diagnostics, Statens Serum Institut, Copenhagen, Denmark, Artillerivej 5, 2300 Copenahgen S	Albertsen lab, Department of Chemistry and Bioscience, Aalborg University, Denmark	Rasmus Kirkegaard et al
Denmark/ALAB-SSI-845/2020	EPI_ISL_437678	2020-03-28	Department of Virus and Microbiological Special Diagnostics, Statens Serum Institut, Copenhagen, Denmark, Artillerivej 5, 2300 Copenahgen S	Albertsen lab, Department of Chemistry and Bioscience, Aalborg University, Denmark	Rasmus Kirkegaard et al
Denmark/ALAB-SSI-864/2020	EPI_ISL_437679	2020-03-30	Department of Virus and Microbiological Special Diagnostics, Statens Serum Institut, Copenhagen, Denmark, Artillerivej 5, 2300 Copenahgen S	Albertsen lab, Department of Chemistry and Bioscience, Aalborg University, Denmark	Rasmus Kirkegaard et al
Scotland/CVR1448/2020	EPI_ISL_438815	2020-04-01	West of Scotland Specialist Virology Centre, NHSGGC / MRC-University of Glasgow Centre for Virus Research	COVID-19 Genomics UK (COG-UK) Consortium	Ana da Silva Filipe et al
Scotland/CVR1484/2020	EPI_ISL_438824	2020-04-02	West of Scotland Specialist Virology Centre, NHSGGC / MRC-University of Glasgow Centre for Virus Research	COVID-19 Genomics UK (COG-UK) Consortium	Ana da Silva Filipe et al
Scotland/CVR1496/2020	EPI_ISL_438827	2020-04-02	West of Scotland Specialist Virology Centre, NHSGGC / MRC-University of Glasgow Centre for Virus Research	COVID-19 Genomics UK (COG-UK) Consortium	Ana da Silva Filipe et al
Scotland/CVR1499/2020	EPI_ISL_438829	2020-04-03	West of Scotland Specialist Virology Centre, NHSGGC / MRC-University of Glasgow Centre for Virus Research	COVID-19 Genomics UK (COG-UK) Consortium	Ana da Silva Filipe et al
Scotland/CVR1504/2020	EPI_ISL_438830	2020-04-03	West of Scotland Specialist Virology Centre, NHSGGC / MRC-University of Glasgow Centre for Virus Research	COVID-19 Genomics UK (COG-UK) Consortium	Ana da Silva Filipe et al
Scotland/CVR1506/2020	EPI_ISL_438831	2020-04-03	West of Scotland Specialist Virology Centre, NHSGGC / MRC-University of Glasgow Centre for Virus Research	COVID-19 Genomics UK (COG-UK) Consortium	Ana da Silva Filipe et al
Scotland/CVR1816/2020	EPI_ISL_438849	2020-04-07	West of Scotland Specialist Virology Centre, NHSGGC / MRC-University of Glasgow Centre for Virus Research	COVID-19 Genomics UK (COG-UK) Consortium	Ana da Silva Filipe et al
Scotland/CVR1843/2020	EPI_ISL_438850	2020-04-06	West of Scotland Specialist Virology Centre, NHSGGC / MRC-University of Glasgow Centre for Virus Research	COVID-19 Genomics UK (COG-UK) Consortium	Ana da Silva Filipe et al
India/GBRC72b/2020	EPI_ISL_447050	2020-04-29	GMERS Medical College and Hospital, Gandhinagar	Gujarat Biotechnology Research Centre	Geeta Vaghela et al
India/GBRC73/2020	EPI_ISL_447051	2020-04-29	GMERS Medical College and Hospital, Gandhinagar	Gujarat Biotechnology Research Centre	Sonia Barve et al
India/GBRC74/2020	EPI_ISL_447052	2020-05-02	GMERS Medical College and Hospital, Gandhinagar	Gujarat Biotechnology Research Centre	Bhavesh Modi et al
India/GBRC75/2020	EPI_ISL_447053	2020-04-29	GMERS Medical College and Hospital, Gandhinagar	Gujarat Biotechnology Research Centre	Kairavi Joshi et al
Romania/279068/2020	EPI_ISL_447054	2020-04-30	Cantacuzino National Military-Medical Institute for Research and Development	Cantacuzino Institute	M.Lazar et al
Georgia/Tb-6598/2020	EPI_ISL_447055	2020-04-29	Department for Virology, Molecular Biology and Genome Research, R. G. Lugar Center for Public Health Research, National Center for Disease Control and Public Health (NCDC) of Georgia.	Department for Virology, Molecular Biology and Genome Research, R. G. Lugar Center for Public Health Research, National Center for Disease Control and Public Health (NCDC) of Georgia.	Meri Pantsulaia et al
Georgia/Tb-6572/2020	EPI_ISL_447056	2020-04-29	Department for Virology, Molecular Biology and Genome Research, R. G. Lugar Center for Public Health Research, National Center for Disease Control and Public Health (NCDC) of Georgia.	Department for Virology, Molecular Biology and Genome Research, R. G. Lugar Center for Public Health Research, National Center for Disease Control and Public Health (NCDC) of Georgia.	Gvantsa Brachveli et al
USA/MI-MDHHS-SC20260/2020	EPI_ISL_447059	2020-03-15	Michigan Department of Health and Human Services, Bureau of Laboratories	Michigan Department of Health and Human Services, Bureau of Laboratories	Blankenship HM et al
USA/MI-MDHHS-SC20266/2020	EPI_ISL_447064	2020-04-03	Michigan Department of Health and Human Services, Bureau of Laboratories	Michigan Department of Health and Human Services, Bureau of Laboratories	Blankenship HM et al
USA/MI-MDHHS-SC20270/2020	EPI_ISL_447068	2020-04-02	Michigan Department of Health and Human Services, Bureau of Laboratories	Michigan Department of Health and Human Services, Bureau of Laboratories	Blankenship HM et al
USA/MI-MDHHS-SC20274/2020	EPI_ISL_447072	2020-03-19	Michigan Department of Health and Human Services, Bureau of Laboratories	Michigan Department of Health and Human Services, Bureau of Laboratories	Blankenship HM et al
USA/MI-MDHHS-SC20291/2020	EPI_ISL_447088	2020-04-03	Michigan Department of Health and Human Services, Bureau of Laboratories	Michigan Department of Health and Human Services, Bureau of Laboratories	Blankenship HM et al
USA/MI-MDHHS-SC20292/2020	EPI_ISL_447089	2020-03-14	Michigan Department of Health and Human Services, Bureau of Laboratories	Michigan Department of Health and Human Services, Bureau of Laboratories	Blankenship HM et al
USA/MI-MDHHS-SC20293/2020	EPI_ISL_447090	2020-04-01	Michigan Department of Health and Human Services, Bureau of Laboratories	Michigan Department of Health and Human Services, Bureau of Laboratories	Blankenship HM et al
USA/MI-MDHHS-SC20294/2020	EPI_ISL_447091	2020-03-20	Michigan Department of Health and Human Services, Bureau of Laboratories	Michigan Department of Health and Human Services, Bureau of Laboratories	Blankenship HM et al
USA/MI-MDHHS-SC20295/2020	EPI_ISL_447092	2020-03-15	Michigan Department of Health and Human Services, Bureau of Laboratories	Michigan Department of Health and Human Services, Bureau of Laboratories	Blankenship HM et al
USA/MI-MDHHS-SC20296/2020	EPI_ISL_447093	2020-03-14	Michigan Department of Health and Human Services, Bureau of Laboratories	Michigan Department of Health and Human Services, Bureau of Laboratories	Blankenship HM et al
USA/MI-MDHHS-SC20297/2020	EPI_ISL_447094	2020-03-20	Michigan Department of Health and Human Services, Bureau of Laboratories	Michigan Department of Health and Human Services, Bureau of Laboratories	Blankenship HM et al
USA/MI-MDHHS-SC20299/2020	EPI_ISL_447096	2020-03-12	Michigan Department of Health and Human Services, Bureau of Laboratories	Michigan Department of Health and Human Services, Bureau of Laboratories	Blankenship HM et al
USA/MI-MDHHS-SC20301/2020	EPI_ISL_447098	2020-04-03	Michigan Department of Health and Human Services, Bureau of Laboratories	Michigan Department of Health and Human Services, Bureau of Laboratories	Blankenship HM et al
England/NORW-E954A/2020	EPI_ISL_448320	2020-04-22	Quadram Institute Bioscience	COVID-19 Genomics UK (COG-UK) Consortium	Dave J. Baker et al
England/NORW-E95A4/2020	EPI_ISL_448321	2020-04-22	Quadram Institute Bioscience	COVID-19 Genomics UK (COG-UK) Consortium	Dave J. Baker et al
England/NORW-E960B/2020	EPI_ISL_448322	2020-04-22	Quadram Institute Bioscience	COVID-19 Genomics UK (COG-UK) Consortium	Dave J. Baker et al
England/NORW-E961A/2020	EPI_ISL_448323	2020-04-22	Quadram Institute Bioscience	COVID-19 Genomics UK (COG-UK) Consortium	Dave J. Baker et al
England/NORW-E9665/2020	EPI_ISL_448324	2020-04-22	Quadram Institute Bioscience	COVID-19 Genomics UK (COG-UK) Consortium	Dave J. Baker et al
England/NORW-E9683/2020	EPI_ISL_448325	2020-04-22	Quadram Institute Bioscience	COVID-19 Genomics UK (COG-UK) Consortium	Dave J. Baker et al
England/NORW-E96B0/2020	EPI_ISL_448326	2020-04-22	Quadram Institute Bioscience	COVID-19 Genomics UK (COG-UK) Consortium	Dave J. Baker et al
England/NORW-E96CF/2020	EPI_ISL_448327	2020-04-22	Quadram Institute Bioscience	COVID-19 Genomics UK (COG-UK) Consortium	Dave J. Baker et al
England/NORW-E9744/2020	EPI_ISL_448328	2020-04-23	Quadram Institute Bioscience	COVID-19 Genomics UK (COG-UK) Consortium	Dave J. Baker et al
England/NORW-E9814/2020	EPI_ISL_448336	2020-04-23	Quadram Institute Bioscience	COVID-19 Genomics UK (COG-UK) Consortium	Dave J. Baker et al
England/NORW-E987E/2020	EPI_ISL_448339	2020-04-23	Quadram Institute Bioscience	COVID-19 Genomics UK (COG-UK) Consortium	Dave J. Baker et al
England/NORW-E9EF4/2020	EPI_ISL_448380	2020-05-02	Quadram Institute Bioscience	COVID-19 Genomics UK (COG-UK) Consortium	Dave J. Baker et al
England/NORW-E9FE2/2020	EPI_ISL_448383	2020-05-02	Quadram Institute Bioscience	COVID-19 Genomics UK (COG-UK) Consortium	Dave J. Baker et al
England/NORW-E9FF1/2020	EPI_ISL_448384	2020-05-03	Quadram Institute Bioscience	COVID-19 Genomics UK (COG-UK) Consortium	Dave J. Baker et al
England/NORW-EA00C/2020	EPI_ISL_448385	2020-05-03	Quadram Institute Bioscience	COVID-19 Genomics UK (COG-UK) Consortium	Dave J. Baker et al
England/NORW-EA057/2020	EPI_ISL_448387	2020-05-03	Quadram Institute Bioscience	COVID-19 Genomics UK (COG-UK) Consortium	Dave J. Baker et al
England/NORW-EA109/2020	EPI_ISL_448388	2020-05-02	Quadram Institute Bioscience	COVID-19 Genomics UK (COG-UK) Consortium	Dave J. Baker et al
England/NOTT-110AFF/2020	EPI_ISL_448389	2020-04-30	Queens Medical Centre, Clinical Microbiology Department / DeepSeq Nottingham	COVID-19 Genomics UK (COG-UK) Consortium	Gemma Clark et al
England/NOTT-110B74/2020	EPI_ISL_448391	2020-05-01	Queens Medical Centre, Clinical Microbiology Department / DeepSeq Nottingham	COVID-19 Genomics UK (COG-UK) Consortium	Gemma Clark et al
England/NOTT-110C26/2020	EPI_ISL_448395	2020-05-01	Queens Medical Centre, Clinical Microbiology Department / DeepSeq Nottingham	COVID-19 Genomics UK (COG-UK) Consortium	Gemma Clark et al
England/NOTT-110C44/2020	EPI_ISL_448397	2020-05-01	Queens Medical Centre, Clinical Microbiology Department / DeepSeq Nottingham	COVID-19 Genomics UK (COG-UK) Consortium	Gemma Clark et al
England/NOTT-110C62/2020	EPI_ISL_448398	2020-05-01	Queens Medical Centre, Clinical Microbiology Department / DeepSeq Nottingham	COVID-19 Genomics UK (COG-UK) Consortium	Gemma Clark et al
England/NOTT-110C71/2020	EPI_ISL_448399	2020-05-01	Queens Medical Centre, Clinical Microbiology Department / DeepSeq Nottingham	COVID-19 Genomics UK (COG-UK) Consortium	Gemma Clark et al
England/LOND-D3D78/2020	EPI_ISL_449649	2020-04-04	University College London, Great Ormond Street Hospital for Children NHS Foundation Trust, Imperial College Healthcare NHS Trust	COVID-19 Genomics UK (COG-UK) Consortium	Sergi Castellano et al
England/LOND-D3D87/2020	EPI_ISL_449650	2020-04-04	University College London, Great Ormond Street Hospital for Children NHS Foundation Trust, Imperial College Healthcare NHS Trust	COVID-19 Genomics UK (COG-UK) Consortium	Sergi Castellano et al
England/LOND-D3D96/2020	EPI_ISL_449651	2020-04-04	University College London, Great Ormond Street Hospital for Children NHS Foundation Trust, Imperial College Healthcare NHS Trust	COVID-19 Genomics UK (COG-UK) Consortium	Sergi Castellano et al
England/LOND-D3DA5/2020	EPI_ISL_449652	2020-04-04	University College London, Great Ormond Street Hospital for Children NHS Foundation Trust, Imperial College Healthcare NHS Trust	COVID-19 Genomics UK (COG-UK) Consortium	Sergi Castellano et al
England/LOND-D3DB4/2020	EPI_ISL_449653	2020-04-04	University College London, Great Ormond Street Hospital for Children NHS Foundation Trust, Imperial College Healthcare NHS Trust	COVID-19 Genomics UK (COG-UK) Consortium	Sergi Castellano et al
England/LOND-D3DC3/2020	EPI_ISL_449654	2020-04-04	University College London, Great Ormond Street Hospital for Children NHS Foundation Trust, Imperial College Healthcare NHS Trust	COVID-19 Genomics UK (COG-UK) Consortium	Sergi Castellano et al
England/LOND-D3DD2/2020	EPI_ISL_449655	2020-04-04	University College London, Great Ormond Street Hospital for Children NHS Foundation Trust, Imperial College Healthcare NHS Trust	COVID-19 Genomics UK (COG-UK) Consortium	Sergi Castellano et al
England/LOND-D4B9B/2020	EPI_ISL_449656	2020-04-11	University College London, Great Ormond Street Hospital for Children NHS Foundation Trust, Imperial College Healthcare NHS Trust	COVID-19 Genomics UK (COG-UK) Consortium	Sergi Castellano et al
England/LOND-D4BAA/2020	EPI_ISL_449657	2020-04-11	University College London, Great Ormond Street Hospital for Children NHS Foundation Trust, Imperial College Healthcare NHS Trust	COVID-19 Genomics UK (COG-UK) Consortium	Sergi Castellano et al
England/LOND-D4BB9/2020	EPI_ISL_449658	2020-04-11	University College London, Great Ormond Street Hospital for Children NHS Foundation Trust, Imperial College Healthcare NHS Trust	COVID-19 Genomics UK (COG-UK) Consortium	Sergi Castellano et al
England/LOND-D4BC8/2020	EPI_ISL_449659	2020-04-11	University College London, Great Ormond Street Hospital for Children NHS Foundation Trust, Imperial College Healthcare NHS Trust	COVID-19 Genomics UK (COG-UK) Consortium	Sergi Castellano et al
England/LOND-D4C4D/2020	EPI_ISL_449667	2020-04-14	University College London, Great Ormond Street Hospital for Children NHS Foundation Trust, Imperial College Healthcare NHS Trust	COVID-19 Genomics UK (COG-UK) Consortium	Sergi Castellano et al
England/LOND-D4C5C/2020	EPI_ISL_449668	2020-04-14	University College London, Great Ormond Street Hospital for Children NHS Foundation Trust, Imperial College Healthcare NHS Trust	COVID-19 Genomics UK (COG-UK) Consortium	Sergi Castellano et al
USA/MI-MDHHS-SC20356/2020	EPI_ISL_450635	2020-03-30	Michigan Department of Health and Human Services, Bureau of Laboratories	Michigan Department of Health and Human Services, Bureau of Laboratories	Blankenship HM et al
Switzerland/101133/2020	EPI_ISL_451800	2020-03-30	Viollier AG	Department of Biosystems Science and Engineering, ETH Z√ºrich	Christian Beisel et al
Switzerland/101134/2020	EPI_ISL_451801	2020-03-30	Viollier AG	Department of Biosystems Science and Engineering, ETH Z√ºrich	Christian Beisel et al
Switzerland/101135/2020	EPI_ISL_451802	2020-03-30	Viollier AG	Department of Biosystems Science and Engineering, ETH Z√ºrich	Christian Beisel et al
Switzerland/101136/2020	EPI_ISL_451803	2020-03-30	Viollier AG	Department of Biosystems Science and Engineering, ETH Z√ºrich	Christian Beisel et al
Switzerland/101137/2020	EPI_ISL_451804	2020-03-30	Viollier AG	Department of Biosystems Science and Engineering, ETH Z√ºrich	Christian Beisel et al
Switzerland/101138/2020	EPI_ISL_451805	2020-03-31	Viollier AG	Department of Biosystems Science and Engineering, ETH Z√ºrich	Christian Beisel et al
Switzerland/101139/2020	EPI_ISL_451806	2020-03-31	Viollier AG	Department of Biosystems Science and Engineering, ETH Z√ºrich	Christian Beisel et al
Switzerland/101140/2020	EPI_ISL_451807	2020-03-31	Viollier AG	Department of Biosystems Science and Engineering, ETH Z√ºrich	Christian Beisel et al
Switzerland/101141/2020	EPI_ISL_451808	2020-03-31	Viollier AG	Department of Biosystems Science and Engineering, ETH Z√ºrich	Christian Beisel et al
Switzerland/101142/2020	EPI_ISL_451809	2020-03-31	Viollier AG	Department of Biosystems Science and Engineering, ETH Z√ºrich	Christian Beisel et al
Poland/PL_P10/2020	EPI_ISL_451971	2020-04-01	1. ViroGenetics - BSL3 Laboratory of Virology, Ma≈Çopolska Centre of Biotechnology, Jagiellonian University; 2. II Department of Internal Medicine, Faculty of Medicine, Jagiellonian University Medical College; 3. DIAGNOSTYKA Ltd.	1. ViroGenetics - BSL3 Laboratory of Virology, Ma≈Çopolska Centre of Biotechnology, Jagiellonian University; 2. II Department of Internal Medicine, Faculty of Medicine, Jagiellonian University Medical College.	Marek Sanak et al
Poland/PL_P11/2020	EPI_ISL_451972	2020-04-02	1. ViroGenetics - BSL3 Laboratory of Virology, Ma≈Çopolska Centre of Biotechnology, Jagiellonian University; 2. II Department of Internal Medicine, Faculty of Medicine, Jagiellonian University Medical College; 3. DIAGNOSTYKA Ltd.	1. ViroGenetics - BSL3 Laboratory of Virology, Ma≈Çopolska Centre of Biotechnology, Jagiellonian University; 2. II Department of Internal Medicine, Faculty of Medicine, Jagiellonian University Medical College.	Marek Sanak et al
Poland/PL_P12/2020	EPI_ISL_451973	2020-03-31	1. ViroGenetics - BSL3 Laboratory of Virology, Ma≈Çopolska Centre of Biotechnology, Jagiellonian University; 2. II Department of Internal Medicine, Faculty of Medicine, Jagiellonian University Medical College; 3. DIAGNOSTYKA Ltd.	1. ViroGenetics - BSL3 Laboratory of Virology, Ma≈Çopolska Centre of Biotechnology, Jagiellonian University; 2. II Department of Internal Medicine, Faculty of Medicine, Jagiellonian University Medical College.	Marek Sanak et al
Poland/PL_P13/2020	EPI_ISL_451974	2020-04-03	1. ViroGenetics - BSL3 Laboratory of Virology, Ma≈Çopolska Centre of Biotechnology, Jagiellonian University; 2. II Department of Internal Medicine, Faculty of Medicine, Jagiellonian University Medical College; 3. DIAGNOSTYKA Ltd.	1. ViroGenetics - BSL3 Laboratory of Virology, Ma≈Çopolska Centre of Biotechnology, Jagiellonian University; 2. II Department of Internal Medicine, Faculty of Medicine, Jagiellonian University Medical College.	Marek Sanak et al
Poland/PL_P14/2020	EPI_ISL_451975	2020-03-31	1. ViroGenetics - BSL3 Laboratory of Virology, Ma≈Çopolska Centre of Biotechnology, Jagiellonian University; 2. II Department of Internal Medicine, Faculty of Medicine, Jagiellonian University Medical College; 3. DIAGNOSTYKA Ltd.	1. ViroGenetics - BSL3 Laboratory of Virology, Ma≈Çopolska Centre of Biotechnology, Jagiellonian University; 2. II Department of Internal Medicine, Faculty of Medicine, Jagiellonian University Medical College.	Marek Sanak et al
Poland/PL_P15/2020	EPI_ISL_451976	2020-04-07	1. ViroGenetics - BSL3 Laboratory of Virology, Ma≈Çopolska Centre of Biotechnology, Jagiellonian University; 2. II Department of Internal Medicine, Faculty of Medicine, Jagiellonian University Medical College; 3. DIAGNOSTYKA Ltd.	1. ViroGenetics - BSL3 Laboratory of Virology, Ma≈Çopolska Centre of Biotechnology, Jagiellonian University; 2. II Department of Internal Medicine, Faculty of Medicine, Jagiellonian University Medical College.	Marek Sanak et al
Poland/PL_P16/2020	EPI_ISL_451977	2020-04-03	1. ViroGenetics - BSL3 Laboratory of Virology, Ma≈Çopolska Centre of Biotechnology, Jagiellonian University; 2. II Department of Internal Medicine, Faculty of Medicine, Jagiellonian University Medical College; 3. DIAGNOSTYKA Ltd.	1. ViroGenetics - BSL3 Laboratory of Virology, Ma≈Çopolska Centre of Biotechnology, Jagiellonian University; 2. II Department of Internal Medicine, Faculty of Medicine, Jagiellonian University Medical College.	Marek Sanak et al
Poland/PL_P17/2020	EPI_ISL_451978	2020-04-01	1. ViroGenetics - BSL3 Laboratory of Virology, Ma≈Çopolska Centre of Biotechnology, Jagiellonian University; 2. II Department of Internal Medicine, Faculty of Medicine, Jagiellonian University Medical College; 3. DIAGNOSTYKA Ltd.	1. ViroGenetics - BSL3 Laboratory of Virology, Ma≈Çopolska Centre of Biotechnology, Jagiellonian University; 2. II Department of Internal Medicine, Faculty of Medicine, Jagiellonian University Medical College.	Marek Sanak et al
Poland/PL_P18/2020	EPI_ISL_451979	2020-03-31	1. ViroGenetics - BSL3 Laboratory of Virology, Ma≈Çopolska Centre of Biotechnology, Jagiellonian University; 2. II Department of Internal Medicine, Faculty of Medicine, Jagiellonian University Medical College; 3. DIAGNOSTYKA Ltd.	1. ViroGenetics - BSL3 Laboratory of Virology, Ma≈Çopolska Centre of Biotechnology, Jagiellonian University; 2. II Department of Internal Medicine, Faculty of Medicine, Jagiellonian University Medical College.	Marek Sanak et al
Poland/PL_P19/2020	EPI_ISL_451980	2020-04-02	1. ViroGenetics - BSL3 Laboratory of Virology, Ma≈Çopolska Centre of Biotechnology, Jagiellonian University; 2. II Department of Internal Medicine, Faculty of Medicine, Jagiellonian University Medical College; 3. DIAGNOSTYKA Ltd.	1. ViroGenetics - BSL3 Laboratory of Virology, Ma≈Çopolska Centre of Biotechnology, Jagiellonian University; 2. II Department of Internal Medicine, Faculty of Medicine, Jagiellonian University Medical College.	Marek Sanak et al
Fujian/8/2020	EPI_ISL_411060	2020-01-21	Fujian Center for Disease Control and Prevention	Fujian Center for Disease Control and Prevention	Chen Wei et al
Fujian/13/2020	EPI_ISL_411066	2020-01-22	Fujian Center for Disease Control and Prevention	Fujian Center for Disease Control and Prevention	Chen Wei et al
China/WF0001/2020	EPI_ISL_413691	2020-01-XX	Weifang Center for Disease Control and Prevention	Weifang Center for Disease Control and Prevention & BGI-Shenzhen	Qing Nie et al
China/WF0002/2020	EPI_ISL_413692	2020-01-XX	Weifang Center for Disease Control and Prevention	Weifang Center for Disease Control and Prevention & BGI-Shenzhen	Qing Nie et al
China/WF0003/2020	EPI_ISL_413693	2020-01-XX	Weifang Center for Disease Control and Prevention	Weifang Center for Disease Control and Prevention & BGI-Shenzhen	Qing Nie et al
China/WF0004/2020	EPI_ISL_413694	2020-01-XX	Weifang Center for Disease Control and Prevention	Weifang Center for Disease Control and Prevention & BGI-Shenzhen	Qing Nie et al
China/WF0012/2020	EPI_ISL_413697	2020-02-XX	Weifang Center for Disease Control and Prevention	Weifang Center for Disease Control and Prevention & BGI-Shenzhen	Qing Nie et al
USA/WA-UW-1448/2020	EPI_ISL_423007	2020-03-19	UW Virology Lab	UW Virology Lab	Pavitra Roychoudhury et al
USA/WA-UW-1426/2020	EPI_ISL_423008	2020-03-18	UW Virology Lab	UW Virology Lab	Pavitra Roychoudhury et al
USA/WA-UW-1446/2020	EPI_ISL_423010	2020-03-18	UW Virology Lab	UW Virology Lab	Pavitra Roychoudhury et al
USA/WA-UW-1561/2020	EPI_ISL_423011	2020-03-19	UW Virology Lab	UW Virology Lab	Pavitra Roychoudhury et al
USA/WA-UW-1588/2020	EPI_ISL_423012	2020-03-19	UW Virology Lab	UW Virology Lab	Pavitra Roychoudhury et al
USA/WA-UW-1586/2020	EPI_ISL_423013	2020-03-19	UW Virology Lab	UW Virology Lab	Pavitra Roychoudhury et al
USA/WA-UW-1471/2020	EPI_ISL_423029	2020-03-18	UW Virology Lab	UW Virology Lab	Pavitra Roychoudhury et al
USA/WA-UW-1433/2020	EPI_ISL_423030	2020-03-18	UW Virology Lab	UW Virology Lab	Pavitra Roychoudhury et al
USA/WA-UW-1425/2020	EPI_ISL_423031	2020-03-18	UW Virology Lab	UW Virology Lab	Pavitra Roychoudhury et al
USA/WA-UW-1608/2020	EPI_ISL_423032	2020-03-18	UW Virology Lab	UW Virology Lab	Pavitra Roychoudhury et al
USA/WA-UW-1599/2020	EPI_ISL_423033	2020-03-18	UW Virology Lab	UW Virology Lab	Pavitra Roychoudhury et al
Thailand/Bangkok-0017/2020	EPI_ISL_423039	2020-03-21	Ramathibodi Hospital	COVID-19 Network Investigations (CONI) Alliance	Elizabeth Batty et al
Thailand/Bangkok-0019/2020	EPI_ISL_423040	2020-03-20	Ramathibodi Hospital	COVID-19 Network Investigations (CONI) Alliance	Elizabeth Batty et al
Thailand/Bangkok-0020/2020	EPI_ISL_423041	2020-03-21	Ramathibodi Hospital	COVID-19 Network Investigations (CONI) Alliance	Elizabeth Batty et al
Thailand/Bangkok-0021/2020	EPI_ISL_423042	2020-03-24	Ramathibodi Hospital	COVID-19 Network Investigations (CONI) Alliance	Elizabeth Batty et al
Thailand/Bangkok-0022/2020	EPI_ISL_423043	2020-03-18	Ramathibodi Hospital	COVID-19 Network Investigations (CONI) Alliance	Elizabeth Batty et al
England/20134000704/2020	EPI_ISL_423044	2020-03-25	Respiratory Virus Unit, Microbiology Services Colindale, Public Health England	Respiratory Virus Unit, Microbiology Services Colindale, Public Health England	Monica Galiano et al
England/20134000804/2020	EPI_ISL_423045	2020-03-24	Respiratory Virus Unit, Microbiology Services Colindale, Public Health England	Respiratory Virus Unit, Microbiology Services Colindale, Public Health England	Monica Galiano et al
England/20134001104/2020	EPI_ISL_423047	2020-03-24	Respiratory Virus Unit, Microbiology Services Colindale, Public Health England	Respiratory Virus Unit, Microbiology Services Colindale, Public Health England	Monica Galiano et al
England/20134001704/2020	EPI_ISL_423050	2020-03-19	Respiratory Virus Unit, Microbiology Services Colindale, Public Health England	Respiratory Virus Unit, Microbiology Services Colindale, Public Health England	Monica Galiano et al
England/20134001904/2020	EPI_ISL_423052	2020-03-19	Respiratory Virus Unit, Microbiology Services Colindale, Public Health England	Respiratory Virus Unit, Microbiology Services Colindale, Public Health England	Monica Galiano et al
England/20134002104/2020	EPI_ISL_423053	2020-03-18	Respiratory Virus Unit, Microbiology Services Colindale, Public Health England	Respiratory Virus Unit, Microbiology Services Colindale, Public Health England	Monica Galiano et al
England/20134003004/2020	EPI_ISL_423055	2020-03-19	Respiratory Virus Unit, Microbiology Services Colindale, Public Health England	Respiratory Virus Unit, Microbiology Services Colindale, Public Health England	Monica Galiano et al
England/20134003204/2020	EPI_ISL_423057	2020-03-23	Respiratory Virus Unit, Microbiology Services Colindale, Public Health England	Respiratory Virus Unit, Microbiology Services Colindale, Public Health England	Monica Galiano et al
England/20134003404/2020	EPI_ISL_423059	2020-03-24	Respiratory Virus Unit, Microbiology Services Colindale, Public Health England	Respiratory Virus Unit, Microbiology Services Colindale, Public Health England	Monica Galiano et al
England/20134004304/2020	EPI_ISL_423062	2020-03-23	Respiratory Virus Unit, Microbiology Services Colindale, Public Health England	Respiratory Virus Unit, Microbiology Services Colindale, Public Health England	Monica Galiano et al
England/20134004704/2020	EPI_ISL_423063	2020-03-24	Respiratory Virus Unit, Microbiology Services Colindale, Public Health England	Respiratory Virus Unit, Microbiology Services Colindale, Public Health England	Monica Galiano et al
England/20134004904/2020	EPI_ISL_423065	2020-03-24	Respiratory Virus Unit, Microbiology Services Colindale, Public Health England	Respiratory Virus Unit, Microbiology Services Colindale, Public Health England	Monica Galiano et al
England/20134005004/2020	EPI_ISL_423066	2020-03-24	Respiratory Virus Unit, Microbiology Services Colindale, Public Health England	Respiratory Virus Unit, Microbiology Services Colindale, Public Health England	Monica Galiano et al
England/20134005104/2020	EPI_ISL_423067	2020-03-24	Respiratory Virus Unit, Microbiology Services Colindale, Public Health England	Respiratory Virus Unit, Microbiology Services Colindale, Public Health England	Monica Galiano et al
England/20134005304/2020	EPI_ISL_423068	2020-03-23	Respiratory Virus Unit, Microbiology Services Colindale, Public Health England	Respiratory Virus Unit, Microbiology Services Colindale, Public Health England	Monica Galiano et al
England/20134006404/2020	EPI_ISL_423069	2020-03-24	Respiratory Virus Unit, Microbiology Services Colindale, Public Health England	Respiratory Virus Unit, Microbiology Services Colindale, Public Health England	Monica Galiano et al
USA/WA-UW-1986/2020	EPI_ISL_424338	2020-03-24	UW Virology Lab	UW Virology Lab	Pavitra Roychoudhury et al
USA/WA-UW-2016/2020	EPI_ISL_424339	2020-03-24	UW Virology Lab	UW Virology Lab	Pavitra Roychoudhury et al
USA/WA-UW-2009/2020	EPI_ISL_424340	2020-03-24	UW Virology Lab	UW Virology Lab	Pavitra Roychoudhury et al
USA/WA-UW-2008/2020	EPI_ISL_424341	2020-03-24	UW Virology Lab	UW Virology Lab	Pavitra Roychoudhury et al
Italy/INMI8/2020	EPI_ISL_424342	2020-03-07	INMI Lazzaro Spallanzani IRCCS	Laboratory of Virology, INMI Lazzaro Spallanzani IRCCS	Concetta Castilletti et al
Italy/INMI9/2020	EPI_ISL_424343	2020-03-23	INMI Lazzaro Spallanzani IRCCS	Laboratory of Virology, INMI Lazzaro Spallanzani IRCCS	Fabrizio Carletti et al
Italy/INMI10/2020	EPI_ISL_424344	2020-03-04	INMI Lazzaro Spallanzani IRCCS	Laboratory of Virology, INMI Lazzaro Spallanzani IRCCS	Eleonora Lalle et al
Beijing/Wuhan_IME-BJ07/2020	EPI_ISL_424360	2020-01-29	unknown	Beijing Institute of Microbiology and Epidemiology	Fan et al
India/1063/2020	EPI_ISL_424361	2020-03-10	National Influenza Center, Indian Council of Medical Research - National Institute of Virology	Indian Council of Medical Research-National Institute of Virology, Microbial Containment Complex	Pragya D. Yadav et al
India/1135/2020	EPI_ISL_424362	2020-03-10	National Influenza Center, Indian Council of Medical Research - National Institute of Virology	Indian Council of Medical Research-National Institute of Virology, Microbial Containment Complex	Pragya D. Yadav et al
India/1652/2020	EPI_ISL_424363	2020-03-12	National Influenza Center, Indian Council of Medical Research - National Institute of Virology	Indian Council of Medical Research-National Institute of Virology, Microbial Containment Complex	Pragya D. Yadav et al
India/3118/2020	EPI_ISL_424364	2020-03-17	National Influenza Center, Indian Council of Medical Research - National Institute of Virology	Indian Council of Medical Research-National Institute of Virology, Microbial Containment Complex	Pragya D. Yadav et al
India/3239/2020	EPI_ISL_424365	2020-03-17	National Influenza Center, Indian Council of Medical Research - National Institute of Virology	Indian Council of Medical Research-National Institute of Virology, Microbial Containment Complex	Pragya D. Yadav et al
Turkey/ERAGEM-001/2020	EPI_ISL_424366	2020-03-17	Vaccine Research, Development and Application Center, Erciyes University	Gen Era Diagnostics Inc.	Shaikh Terkis Islam Pavel et al
Iceland/343/2020	EPI_ISL_424367	2020-03	The National University Hospital of Iceland	deCODE genetics	Daniel F Gudbjartsson et al
Iceland/344/2020	EPI_ISL_424368	2020-03	The National University Hospital of Iceland	deCODE genetics	Daniel F Gudbjartsson et al
Iceland/345/2020	EPI_ISL_424369	2020-03	The National University Hospital of Iceland	deCODE genetics	Daniel F Gudbjartsson et al
Iceland/346/2020	EPI_ISL_424370	2020-03	The National University Hospital of Iceland	deCODE genetics	Daniel F Gudbjartsson et al
Iceland/347/2020	EPI_ISL_424371	2020-03	The National University Hospital of Iceland	deCODE genetics	Daniel F Gudbjartsson et al
Iceland/348/2020	EPI_ISL_424372	2020-03	The National University Hospital of Iceland	deCODE genetics	Daniel F Gudbjartsson et al
Iceland/350/2020	EPI_ISL_424374	2020-03	The National University Hospital of Iceland	deCODE genetics	Daniel F Gudbjartsson et al
Iceland/353/2020	EPI_ISL_424377	2020-03-18	deCODE genetics	deCODE genetics	Daniel F Gudbjartsson et al
Iceland/355/2020	EPI_ISL_424379	2020-03-19	The National University Hospital of Iceland	deCODE genetics	Daniel F Gudbjartsson et al
Iceland/358/2020	EPI_ISL_424382	2020-03-19	The National University Hospital of Iceland	deCODE genetics	Daniel F Gudbjartsson et al
Iceland/359/2020	EPI_ISL_424383	2020-03-19	The National University Hospital of Iceland	deCODE genetics	Daniel F Gudbjartsson et al
Iceland/360/2020	EPI_ISL_424384	2020-03-19	The National University Hospital of Iceland	deCODE genetics	Daniel F Gudbjartsson et al
Iceland/361/2020	EPI_ISL_424385	2020-03-19	The National University Hospital of Iceland	deCODE genetics	Daniel F Gudbjartsson et al
Iceland/364/2020	EPI_ISL_424388	2020-03-19	The National University Hospital of Iceland	deCODE genetics	Daniel F Gudbjartsson et al
Iceland/365/2020	EPI_ISL_424389	2020-03-19	The National University Hospital of Iceland	deCODE genetics	Daniel F Gudbjartsson et al
Iceland/366/2020	EPI_ISL_424390	2020-03-19	The National University Hospital of Iceland	deCODE genetics	Daniel F Gudbjartsson et al
Iceland/367/2020	EPI_ISL_424391	2020-03-19	The National University Hospital of Iceland	deCODE genetics	Daniel F Gudbjartsson et al
Iceland/368/2020	EPI_ISL_424392	2020-03-19	The National University Hospital of Iceland	deCODE genetics	Daniel F Gudbjartsson et al
Iceland/369/2020	EPI_ISL_424393	2020-03-19	The National University Hospital of Iceland	deCODE genetics	Daniel F Gudbjartsson et al
Iceland/370/2020	EPI_ISL_424394	2020-03-19	The National University Hospital of Iceland	deCODE genetics	Daniel F Gudbjartsson et al
Iceland/372/2020	EPI_ISL_424396	2020-03-19	The National University Hospital of Iceland	deCODE genetics	Daniel F Gudbjartsson et al
Iceland/374/2020	EPI_ISL_424398	2020-03-19	The National University Hospital of Iceland	deCODE genetics	Daniel F Gudbjartsson et al
Iceland/375/2020	EPI_ISL_424399	2020-03-19	The National University Hospital of Iceland	deCODE genetics	Daniel F Gudbjartsson et al
Scotland/CVR126/2020	EPI_ISL_425669	2020-03-15	West of Scotland Specialist Virology Centre, NHSGGC / MRC-University of Glasgow Centre for Virus Research	COVID-19 Genomics UK (COG-UK) Consortium	Ana da Silva Filipe et al
Scotland/CVR128/2020	EPI_ISL_425670	2020-03-13	West of Scotland Specialist Virology Centre, NHSGGC / MRC-University of Glasgow Centre for Virus Research	COVID-19 Genomics UK (COG-UK) Consortium	Ana da Silva Filipe et al
Scotland/CVR129/2020	EPI_ISL_425671	2020-03-13	West of Scotland Specialist Virology Centre, NHSGGC / MRC-University of Glasgow Centre for Virus Research	COVID-19 Genomics UK (COG-UK) Consortium	Ana da Silva Filipe et al
Scotland/CVR13/2020	EPI_ISL_425672	2020-03-11	West of Scotland Specialist Virology Centre, NHSGGC / MRC-University of Glasgow Centre for Virus Research	COVID-19 Genomics UK (COG-UK) Consortium	Ana da Silva Filipe et al
Scotland/CVR131/2020	EPI_ISL_425674	2020-03-12	West of Scotland Specialist Virology Centre, NHSGGC / MRC-University of Glasgow Centre for Virus Research	COVID-19 Genomics UK (COG-UK) Consortium	Ana da Silva Filipe et al
Scotland/CVR132/2020	EPI_ISL_425675	2020-03-16	West of Scotland Specialist Virology Centre, NHSGGC / MRC-University of Glasgow Centre for Virus Research	COVID-19 Genomics UK (COG-UK) Consortium	Ana da Silva Filipe et al
Scotland/CVR15/2020	EPI_ISL_425692	2020-03-12	West of Scotland Specialist Virology Centre, NHSGGC / MRC-University of Glasgow Centre for Virus Research	COVID-19 Genomics UK (COG-UK) Consortium	Ana da Silva Filipe et al
Scotland/CVR150/2020	EPI_ISL_425693	2020-03-16	West of Scotland Specialist Virology Centre, NHSGGC / MRC-University of Glasgow Centre for Virus Research	COVID-19 Genomics UK (COG-UK) Consortium	Ana da Silva Filipe et al
Scotland/CVR152/2020	EPI_ISL_425695	2020-03-16	West of Scotland Specialist Virology Centre, NHSGGC / MRC-University of Glasgow Centre for Virus Research	COVID-19 Genomics UK (COG-UK) Consortium	Ana da Silva Filipe et al
Scotland/CVR153/2020	EPI_ISL_425696	2020-03-17	West of Scotland Specialist Virology Centre, NHSGGC / MRC-University of Glasgow Centre for Virus Research	COVID-19 Genomics UK (COG-UK) Consortium	Ana da Silva Filipe et al
Scotland/CVR155/2020	EPI_ISL_425697	2020-03-17	West of Scotland Specialist Virology Centre, NHSGGC / MRC-University of Glasgow Centre for Virus Research	COVID-19 Genomics UK (COG-UK) Consortium	Ana da Silva Filipe et al
Scotland/CVR159/2020	EPI_ISL_425698	2020-03-17	West of Scotland Specialist Virology Centre, NHSGGC / MRC-University of Glasgow Centre for Virus Research	COVID-19 Genomics UK (COG-UK) Consortium	Ana da Silva Filipe et al
Scotland/CVR16/2020	EPI_ISL_425699	2020-03-12	West of Scotland Specialist Virology Centre, NHSGGC / MRC-University of Glasgow Centre for Virus Research	COVID-19 Genomics UK (COG-UK) Consortium	Ana da Silva Filipe et al
USA/TX-HMH0416/2020	EPI_ISL_435000	2020-04-01	Houston Methodist Hospital	Houston Methodist Hospital	S. Wesley Long et al
USA/TX-HMH0417/2020	EPI_ISL_435001	2020-04-01	Houston Methodist Hospital	Houston Methodist Hospital	S. Wesley Long et al
USA/TX-HMH0418/2020	EPI_ISL_435002	2020-04-01	Houston Methodist Hospital	Houston Methodist Hospital	S. Wesley Long et al
USA/TX-HMH0420/2020	EPI_ISL_435003	2020-04-01	Houston Methodist Hospital	Houston Methodist Hospital	S. Wesley Long et al
USA/TX-HMH0422/2020	EPI_ISL_435005	2020-04-01	Houston Methodist Hospital	Houston Methodist Hospital	S. Wesley Long et al
USA/TX-HMH0423/2020	EPI_ISL_435006	2020-04-01	Houston Methodist Hospital	Houston Methodist Hospital	S. Wesley Long et al
USA/TX-HMH0424/2020	EPI_ISL_435007	2020-04-01	Houston Methodist Hospital	Houston Methodist Hospital	S. Wesley Long et al
USA/TX-HMH0436/2020	EPI_ISL_435019	2020-04-02	Houston Methodist Hospital	Houston Methodist Hospital	S. Wesley Long et al
USA/TX-HMH0437/2020	EPI_ISL_435020	2020-04-02	Houston Methodist Hospital	Houston Methodist Hospital	S. Wesley Long et al
USA/TX-HMH0438/2020	EPI_ISL_435021	2020-04-02	Houston Methodist Hospital	Houston Methodist Hospital	S. Wesley Long et al
USA/TX-HMH0439/2020	EPI_ISL_435022	2020-04-02	Houston Methodist Hospital	Houston Methodist Hospital	S. Wesley Long et al
USA/TX-HMH0440/2020	EPI_ISL_435023	2020-04-03	Houston Methodist Hospital	Houston Methodist Hospital	S. Wesley Long et al
USA/TX-HMH0441/2020	EPI_ISL_435024	2020-04-03	Houston Methodist Hospital	Houston Methodist Hospital	S. Wesley Long et al
USA/TX-HMH0449/2020	EPI_ISL_435028	2020-04-03	Houston Methodist Hospital	Houston Methodist Hospital	S. Wesley Long et al
USA/TX-HMH0450/2020	EPI_ISL_435029	2020-04-03	Houston Methodist Hospital	Houston Methodist Hospital	S. Wesley Long et al
India/GBRC3/2020	EPI_ISL_435050	2020-04-13	B.J. Medical College and Civil hospital	Gujarat Biotechnology Research Centre	Ankit Hinsu et al
India/GBRC4/2020	EPI_ISL_435051	2020-04-13	B.J. Medical College and Civil hospital	Gujarat Biotechnology Research Centre	Pritesh Sabara et al
India/GBRC5/2020	EPI_ISL_435052	2020-04-13	B.J. Medical College and Civil hospital	Gujarat Biotechnology Research Centre	Apurvasinh Puvar et al
India/GBRC6/2020	EPI_ISL_435053	2020-04-07	B.J. Medical College and Civil hospital	Gujarat Biotechnology Research Centre	Janvi Raval et al
India/GBRC7/2020	EPI_ISL_435054	2020-04-14	B.J. Medical College and Civil hospital	Gujarat Biotechnology Research Centre	Monika Gandhi et al
India/GBRC8/2020	EPI_ISL_435055	2020-04-22	Gujarat Biotechnology Research Centre	Gujarat Biotechnology Research Centre	Tejas Shah et al
India/GBRC9/2020	EPI_ISL_435056	2020-04-21	Gujarat Biotechnology Research Centre	Gujarat Biotechnology Research Centre	Maharshi Pandya et al
Spain/Valencia222/2020	EPI_ISL_436317	2020-03-26	Servicio de Microbiologia. Hospital Clinico Universitario de Valencia	Sequencing and Bioinformatics Service and Molecular Epidemiology Research Group. FISABIO-Public Health	Neris Garcia-Gonzalez et al
Spain/Valencia229/2020	EPI_ISL_436324	2020-03-24	Servicio de Microbiologia. Hospital Clinico Universitario de Valencia	Sequencing and Bioinformatics Service and Molecular Epidemiology Research Group. FISABIO-Public Health	Inma Gal√°n Vendrell et al
Spain/Valencia230/2020	EPI_ISL_436325	2020-03-26	Servicio de Microbiologia. Hospital Clinico Universitario de Valencia	Sequencing and Bioinformatics Service and Molecular Epidemiology Research Group. FISABIO-Public Health	Sandra Carbo et al
Spain/Valencia231/2020	EPI_ISL_436326	2020-03-26	Servicio de Microbiologia. Hospital Clinico Universitario de Valencia	Sequencing and Bioinformatics Service and Molecular Epidemiology Research Group. FISABIO-Public Health	Loreto Ferr√∫s Abad et al
Spain/Valencia232/2020	EPI_ISL_436327	2020-03-26	Servicio de Microbiologia. Hospital Clinico Universitario de Valencia	Sequencing and Bioinformatics Service and Molecular Epidemiology Research Group. FISABIO-Public Health	Paula Ruiz-Hueso et al
Spain/Valencia233/2020	EPI_ISL_436328	2020-03-26	Servicio de Microbiologia. Hospital Clinico Universitario de Valencia	Sequencing and Bioinformatics Service and Molecular Epidemiology Research Group. FISABIO-Public Health	Mariana Reyes-Prieto et al
Spain/Valencia234/2020	EPI_ISL_436329	2020-03-26	Servicio de Microbiologia. Hospital Clinico Universitario de Valencia	Sequencing and Bioinformatics Service and Molecular Epidemiology Research Group. FISABIO-Public Health	Vicente Soriano Chirona et al
Spain/Valencia235/2020	EPI_ISL_436330	2020-03-26	Servicio de Microbiologia. Hospital Clinico Universitario de Valencia	Sequencing and Bioinformatics Service and Molecular Epidemiology Research Group. FISABIO-Public Health	Ivan Ansari et al
Spain/Valencia239/2020	EPI_ISL_436334	2020-03-24	Servicio de Microbiologia. Hospital Clinico Universitario de Valencia	Sequencing and Bioinformatics Service and Molecular Epidemiology Research Group. FISABIO-Public Health	Beatriz Beamud et al
Spain/Valencia240/2020	EPI_ISL_436335	2020-03-26	Servicio de Microbiologia. Hospital Clinico Universitario de Valencia	Sequencing and Bioinformatics Service and Molecular Epidemiology Research Group. FISABIO-Public Health	Lidia Ruiz Roldan et al
Spain/Valencia241/2020	EPI_ISL_436336	2020-03-26	Servicio de Microbiologia. Hospital Clinico Universitario de Valencia	Sequencing and Bioinformatics Service and Molecular Epidemiology Research Group. FISABIO-Public Health	Marta Pla Diaz et al
Spain/Valencia242/2020	EPI_ISL_436337	2020-03-26	Servicio de Microbiologia. Hospital Clinico Universitario de Valencia	Sequencing and Bioinformatics Service and Molecular Epidemiology Research Group. FISABIO-Public Health	Neris Garcia-Gonzalez et al
Spain/Valencia258/2020	EPI_ISL_436353	2020-03-25	Servicio de Microbiologia. Hospital Clinico Universitario de Valencia	Sequencing and Bioinformatics Service and Molecular Epidemiology Research Group. FISABIO-Public Health	Griselda De Marco et al
Spain/Valencia260/2020	EPI_ISL_436355	2020-03-26	Servicio de Microbiologia. Hospital Clinico Universitario de Valencia	Sequencing and Bioinformatics Service and Molecular Epidemiology Research Group. FISABIO-Public Health	Lidia Ruiz Roldan et al
Spain/Valencia261/2020	EPI_ISL_436356	2020-03-26	Servicio de Microbiologia. Hospital Clinico Universitario de Valencia	Sequencing and Bioinformatics Service and Molecular Epidemiology Research Group. FISABIO-Public Health	Marta Pla Diaz et al
Spain/Valencia287/2020	EPI_ISL_436382	2020-03-17	Servicio de Microbiolog√≠a. Consorcio Hospital General Universitario de Valencia	Sequencing and Bioinformatics Service and Molecular Epidemiology Research Group. FISABIO-Public Health	Loreto Ferr√∫s Abad et al
Spain/Valencia288/2020	EPI_ISL_436383	2020-03-17	Servicio de Microbiolog√≠a. Consorcio Hospital General Universitario de Valencia	Sequencing and Bioinformatics Service and Molecular Epidemiology Research Group. FISABIO-Public Health	Maria Dolores Ocete et al
Spain/Valencia289/2020	EPI_ISL_436384	2020-03-17	Servicio de Microbiolog√≠a. Consorcio Hospital General Universitario de Valencia	Sequencing and Bioinformatics Service and Molecular Epidemiology Research Group. FISABIO-Public Health	Griselda De Marco et al
Spain/Valencia291/2020	EPI_ISL_436386	2020-03-17	Servicio de Microbiolog√≠a. Consorcio Hospital General Universitario de Valencia	Sequencing and Bioinformatics Service and Molecular Epidemiology Research Group. FISABIO-Public Health	Lidia Ruiz Roldan et al
Spain/Valencia292/2020	EPI_ISL_436387	2020-03-17	Servicio de Microbiolog√≠a. Consorcio Hospital General Universitario de Valencia	Sequencing and Bioinformatics Service and Molecular Epidemiology Research Group. FISABIO-Public Health	Marta Pla Diaz et al
Spain/Valencia293/2020	EPI_ISL_436388	2020-03-17	Servicio de Microbiolog√≠a. Consorcio Hospital General Universitario de Valencia	Sequencing and Bioinformatics Service and Molecular Epidemiology Research Group. FISABIO-Public Health	Neris Garcia-Gonzalez et al
Spain/Valencia294/2020	EPI_ISL_436389	2020-03-17	Servicio de Microbiolog√≠a. Consorcio Hospital General Universitario de Valencia	Sequencing and Bioinformatics Service and Molecular Epidemiology Research Group. FISABIO-Public Health	Loreto Ferr√∫s Abad et al
Denmark/ALAB-SSI-136/2020	EPI_ISL_437648	2020-03-08	Department of Virus and Microbiological Special Diagnostics, Statens Serum Institut, Copenhagen, Denmark, Artillerivej 5, 2300 Copenahgen S	Albertsen lab, Department of Chemistry and Bioscience, Aalborg University, Denmark	Rasmus Kirkegaard et al
Denmark/ALAB-SSI-137/2020	EPI_ISL_437649	2020-03-08	Department of Virus and Microbiological Special Diagnostics, Statens Serum Institut, Copenhagen, Denmark, Artillerivej 5, 2300 Copenahgen S	Albertsen lab, Department of Chemistry and Bioscience, Aalborg University, Denmark	Rasmus Kirkegaard et al
Denmark/ALAB-SSI-138/2020	EPI_ISL_437650	2020-03-08	Department of Virus and Microbiological Special Diagnostics, Statens Serum Institut, Copenhagen, Denmark, Artillerivej 5, 2300 Copenahgen S	Albertsen lab, Department of Chemistry and Bioscience, Aalborg University, Denmark	Rasmus Kirkegaard et al
Denmark/ALAB-SSI-1406/2020	EPI_ISL_437651	2020-04-04	Department of Virus and Microbiological Special Diagnostics, Statens Serum Institut, Copenhagen, Denmark, Artillerivej 5, 2300 Copenahgen S	Albertsen lab, Department of Chemistry and Bioscience, Aalborg University, Denmark	Rasmus Kirkegaard et al
Denmark/ALAB-SSI-1421/2020	EPI_ISL_437653	2020-03-26	Department of Virus and Microbiological Special Diagnostics, Statens Serum Institut, Copenhagen, Denmark, Artillerivej 5, 2300 Copenahgen S	Albertsen lab, Department of Chemistry and Bioscience, Aalborg University, Denmark	Rasmus Kirkegaard et al
Denmark/ALAB-SSI-1427/2020	EPI_ISL_437654	2020-04-04	Department of Virus and Microbiological Special Diagnostics, Statens Serum Institut, Copenhagen, Denmark, Artillerivej 5, 2300 Copenahgen S	Albertsen lab, Department of Chemistry and Bioscience, Aalborg University, Denmark	Rasmus Kirkegaard et al
Denmark/ALAB-SSI-1434/2020	EPI_ISL_437655	2020-04-04	Department of Virus and Microbiological Special Diagnostics, Statens Serum Institut, Copenhagen, Denmark, Artillerivej 5, 2300 Copenahgen S	Albertsen lab, Department of Chemistry and Bioscience, Aalborg University, Denmark	Rasmus Kirkegaard et al
Denmark/ALAB-SSI-1498/2020	EPI_ISL_437656	2020-04-03	Department of Virus and Microbiological Special Diagnostics, Statens Serum Institut, Copenhagen, Denmark, Artillerivej 5, 2300 Copenahgen S	Albertsen lab, Department of Chemistry and Bioscience, Aalborg University, Denmark	Rasmus Kirkegaard et al
Denmark/ALAB-SSI-242/2020	EPI_ISL_437657	2020-03-10	Department of Virus and Microbiological Special Diagnostics, Statens Serum Institut, Copenhagen, Denmark, Artillerivej 5, 2300 Copenahgen S	Albertsen lab, Department of Chemistry and Bioscience, Aalborg University, Denmark	Rasmus Kirkegaard et al
Denmark/ALAB-SSI-243/2020	EPI_ISL_437658	2020-03-10	Department of Virus and Microbiological Special Diagnostics, Statens Serum Institut, Copenhagen, Denmark, Artillerivej 5, 2300 Copenahgen S	Albertsen lab, Department of Chemistry and Bioscience, Aalborg University, Denmark	Rasmus Kirkegaard et al
Denmark/ALAB-SSI-244/2020	EPI_ISL_437659	2020-03-10	Department of Virus and Microbiological Special Diagnostics, Statens Serum Institut, Copenhagen, Denmark, Artillerivej 5, 2300 Copenahgen S	Albertsen lab, Department of Chemistry and Bioscience, Aalborg University, Denmark	Rasmus Kirkegaard et al
Denmark/ALAB-SSI-245/2020	EPI_ISL_437660	2020-03-06	Department of Virus and Microbiological Special Diagnostics, Statens Serum Institut, Copenhagen, Denmark, Artillerivej 5, 2300 Copenahgen S	Albertsen lab, Department of Chemistry and Bioscience, Aalborg University, Denmark	Rasmus Kirkegaard et al
Denmark/ALAB-SSI-246/2020	EPI_ISL_437661	2020-03-10	Department of Virus and Microbiological Special Diagnostics, Statens Serum Institut, Copenhagen, Denmark, Artillerivej 5, 2300 Copenahgen S	Albertsen lab, Department of Chemistry and Bioscience, Aalborg University, Denmark	Rasmus Kirkegaard et al
Denmark/ALAB-SSI-248/2020	EPI_ISL_437663	2020-03-02	Department of Virus and Microbiological Special Diagnostics, Statens Serum Institut, Copenhagen, Denmark, Artillerivej 5, 2300 Copenahgen S	Albertsen lab, Department of Chemistry and Bioscience, Aalborg University, Denmark	Rasmus Kirkegaard et al
Denmark/ALAB-SSI-251/2020	EPI_ISL_437664	2020-03-10	Department of Virus and Microbiological Special Diagnostics, Statens Serum Institut, Copenhagen, Denmark, Artillerivej 5, 2300 Copenahgen S	Albertsen lab, Department of Chemistry and Bioscience, Aalborg University, Denmark	Rasmus Kirkegaard et al
Denmark/ALAB-SSI-745/2020	EPI_ISL_437667	2020-03-27	Department of Virus and Microbiological Special Diagnostics, Statens Serum Institut, Copenhagen, Denmark, Artillerivej 5, 2300 Copenahgen S	Albertsen lab, Department of Chemistry and Bioscience, Aalborg University, Denmark	Rasmus Kirkegaard et al
Denmark/ALAB-SSI-748/2020	EPI_ISL_437668	2020-03-27	Department of Virus and Microbiological Special Diagnostics, Statens Serum Institut, Copenhagen, Denmark, Artillerivej 5, 2300 Copenahgen S	Albertsen lab, Department of Chemistry and Bioscience, Aalborg University, Denmark	Rasmus Kirkegaard et al
Denmark/ALAB-SSI-783/2020	EPI_ISL_437669	2020-03-30	Department of Virus and Microbiological Special Diagnostics, Statens Serum Institut, Copenhagen, Denmark, Artillerivej 5, 2300 Copenahgen S	Albertsen lab, Department of Chemistry and Bioscience, Aalborg University, Denmark	Rasmus Kirkegaard et al
Denmark/ALAB-SSI-991/2020	EPI_ISL_437683	2020-04-01	Department of Virus and Microbiological Special Diagnostics, Statens Serum Institut, Copenhagen, Denmark, Artillerivej 5, 2300 Copenahgen S	Albertsen lab, Department of Chemistry and Bioscience, Aalborg University, Denmark	Rasmus Kirkegaard et al
Ireland/20W266/2020	EPI_ISL_437684	2020-04	UCD National Virus Reference Laboratory	UCD National Virus Reference Laboratory	Michael J. Carr et al
Ireland/20W267/2020	EPI_ISL_437685	2020-04	UCD National Virus Reference Laboratory	UCD National Virus Reference Laboratory	Michael J. Carr et al
Ireland/20W268/2020	EPI_ISL_437686	2020-04	UCD National Virus Reference Laboratory	UCD National Virus Reference Laboratory	Michael J. Carr et al
Ireland/20W269/2020	EPI_ISL_437687	2020-04	UCD National Virus Reference Laboratory	UCD National Virus Reference Laboratory	Michael J. Carr et al
Ireland/20W270/2020	EPI_ISL_437688	2020-04	UCD National Virus Reference Laboratory	UCD National Virus Reference Laboratory	Michael J. Carr et al
Scotland/CVR2789/2020	EPI_ISL_438979	2020-04-18	West of Scotland Specialist Virology Centre, NHSGGC / MRC-University of Glasgow Centre for Virus Research	COVID-19 Genomics UK (COG-UK) Consortium	Ana da Silva Filipe et al
Scotland/CVR2803/2020	EPI_ISL_438981	2020-04-21	West of Scotland Specialist Virology Centre, NHSGGC / MRC-University of Glasgow Centre for Virus Research	COVID-19 Genomics UK (COG-UK) Consortium	Ana da Silva Filipe et al
Scotland/CVR2812/2020	EPI_ISL_438984	2020-04-21	West of Scotland Specialist Virology Centre, NHSGGC / MRC-University of Glasgow Centre for Virus Research	COVID-19 Genomics UK (COG-UK) Consortium	Ana da Silva Filipe et al
Scotland/CVR2819/2020	EPI_ISL_438986	2020-04-20	West of Scotland Specialist Virology Centre, NHSGGC / MRC-University of Glasgow Centre for Virus Research	COVID-19 Genomics UK (COG-UK) Consortium	Ana da Silva Filipe et al
Scotland/CVR2906/2020	EPI_ISL_438995	2020-04-22	West of Scotland Specialist Virology Centre, NHSGGC / MRC-University of Glasgow Centre for Virus Research	COVID-19 Genomics UK (COG-UK) Consortium	Ana da Silva Filipe et al
Scotland/CVR2921/2020	EPI_ISL_438998	2020-04-22	West of Scotland Specialist Virology Centre, NHSGGC / MRC-University of Glasgow Centre for Virus Research	COVID-19 Genomics UK (COG-UK) Consortium	Ana da Silva Filipe et al
Scotland/CVR2937/2020	EPI_ISL_438999	2020-04-22	West of Scotland Specialist Virology Centre, NHSGGC / MRC-University of Glasgow Centre for Virus Research	COVID-19 Genomics UK (COG-UK) Consortium	Ana da Silva Filipe et al
India/GBRC56a/2020	EPI_ISL_447030	2020-05-03	B.J. Medical College and Civil hospital	Gujarat Biotechnology Research Centre	Kamlesh J Upadhyay et al
India/GBRC56b/2020	EPI_ISL_447031	2020-05-03	B.J. Medical College and Civil hospital	Gujarat Biotechnology Research Centre	Ramesh Pandit et al
India/GBRC57/2020	EPI_ISL_447032	2020-05-03	B.J. Medical College and Civil hospital	Gujarat Biotechnology Research Centre	Tejas Shah et al
India/GBRC58/2020	EPI_ISL_447033	2020-05-03	B.J. Medical College and Civil hospital	Gujarat Biotechnology Research Centre	Ankit Hinsu et al
India/GBRC60/2020	EPI_ISL_447035	2020-05-03	B.J. Medical College and Civil hospital	Gujarat Biotechnology Research Centre	Apurvasinh Puvar et al
India/GBRC61/2020	EPI_ISL_447036	2020-05-03	B.J. Medical College and Civil hospital	Gujarat Biotechnology Research Centre	Janvi Raval et al
India/GBRC62/2020	EPI_ISL_447037	2020-05-03	B.J. Medical College and Civil hospital	Gujarat Biotechnology Research Centre	Monika Gandhi et al
India/GBRC63/2020	EPI_ISL_447038	2020-05-03	B.J. Medical College and Civil hospital	Gujarat Biotechnology Research Centre	Pinal Trivedi et al
India/GBRC64/2020	EPI_ISL_447039	2020-05-03	B.J. Medical College and Civil hospital	Gujarat Biotechnology Research Centre	Maharshi Pandya et al
India/GBRC65b/2020	EPI_ISL_447041	2020-05-03	B.J. Medical College and Civil hospital	Gujarat Biotechnology Research Centre	Akanksha Verma et al
India/GBRC66/2020	EPI_ISL_447042	2020-05-03	B.J. Medical College and Civil hospital	Gujarat Biotechnology Research Centre	Nitin Savaliya et al
India/GBRC67a/2020	EPI_ISL_447043	2020-05-03	B.J. Medical College and Civil hospital	Gujarat Biotechnology Research Centre	Raghawendra Kumar et al
India/GBRC68/2020	EPI_ISL_447045	2020-05-03	B.J. Medical College and Civil hospital	Gujarat Biotechnology Research Centre	Zuber Saiyed et al
India/GBRC69/2020	EPI_ISL_447046	2020-05-04	B.J. Medical College and Civil hospital	Gujarat Biotechnology Research Centre	Dipa Kinariwala et al
India/GBRC70/2020	EPI_ISL_447047	2020-04-29	GMERS Medical College and Hospital, Gandhinagar	Gujarat Biotechnology Research Centre	Disha Patel et al
India/GBRC71/2020	EPI_ISL_447048	2020-04-27	GMERS Medical College and Hospital, Gandhinagar	Gujarat Biotechnology Research Centre	Binita Aring et al
India/GBRC72a/2020	EPI_ISL_447049	2020-04-29	GMERS Medical College and Hospital, Gandhinagar	Gujarat Biotechnology Research Centre	Neeta Khandelwal et al
England/NORW-E8CDD/2020	EPI_ISL_448300	2020-04-13	Quadram Institute Bioscience	COVID-19 Genomics UK (COG-UK) Consortium	Dave J. Baker et al
England/NORW-E8D34/2020	EPI_ISL_448305	2020-04-13	Quadram Institute Bioscience	COVID-19 Genomics UK (COG-UK) Consortium	Dave J. Baker et al
England/NORW-E8D52/2020	EPI_ISL_448306	2020	Quadram Institute Bioscience	COVID-19 Genomics UK (COG-UK) Consortium	Dave J. Baker et al
England/NORW-E8D61/2020	EPI_ISL_448307	2020-04-12	Quadram Institute Bioscience	COVID-19 Genomics UK (COG-UK) Consortium	Dave J. Baker et al
England/NORW-E8D70/2020	EPI_ISL_448308	2020	Quadram Institute Bioscience	COVID-19 Genomics UK (COG-UK) Consortium	Dave J. Baker et al
England/NORW-E93C8/2020	EPI_ISL_448309	2020-04-22	Quadram Institute Bioscience	COVID-19 Genomics UK (COG-UK) Consortium	Dave J. Baker et al
England/NORW-E9401/2020	EPI_ISL_448311	2020-04-23	Quadram Institute Bioscience	COVID-19 Genomics UK (COG-UK) Consortium	Dave J. Baker et al
England/NORW-E942F/2020	EPI_ISL_448312	2020-04-23	Quadram Institute Bioscience	COVID-19 Genomics UK (COG-UK) Consortium	Dave J. Baker et al
England/NORW-E944D/2020	EPI_ISL_448313	2020-04-22	Quadram Institute Bioscience	COVID-19 Genomics UK (COG-UK) Consortium	Dave J. Baker et al
England/NORW-E946B/2020	EPI_ISL_448314	2020-04-22	Quadram Institute Bioscience	COVID-19 Genomics UK (COG-UK) Consortium	Dave J. Baker et al
England/NORW-E9498/2020	EPI_ISL_448315	2020-04-22	Quadram Institute Bioscience	COVID-19 Genomics UK (COG-UK) Consortium	Dave J. Baker et al
England/NORW-E94A7/2020	EPI_ISL_448316	2020-04-22	Quadram Institute Bioscience	COVID-19 Genomics UK (COG-UK) Consortium	Dave J. Baker et al
England/NORW-E94F2/2020	EPI_ISL_448317	2020-04-23	Quadram Institute Bioscience	COVID-19 Genomics UK (COG-UK) Consortium	Dave J. Baker et al
England/NORW-E9753/2020	EPI_ISL_448329	2020-04-23	Quadram Institute Bioscience	COVID-19 Genomics UK (COG-UK) Consortium	Dave J. Baker et al
England/NORW-E9762/2020	EPI_ISL_448330	2020-04-23	Quadram Institute Bioscience	COVID-19 Genomics UK (COG-UK) Consortium	Dave J. Baker et al
England/NORW-E97AE/2020	EPI_ISL_448331	2020-04-23	Quadram Institute Bioscience	COVID-19 Genomics UK (COG-UK) Consortium	Dave J. Baker et al
England/NORW-E97BD/2020	EPI_ISL_448332	2020-04-23	Quadram Institute Bioscience	COVID-19 Genomics UK (COG-UK) Consortium	Dave J. Baker et al
England/NORW-E9805/2020	EPI_ISL_448335	2020-04-23	Quadram Institute Bioscience	COVID-19 Genomics UK (COG-UK) Consortium	Dave J. Baker et al
England/NORW-E9841/2020	EPI_ISL_448338	2020-04-23	Quadram Institute Bioscience	COVID-19 Genomics UK (COG-UK) Consortium	Dave J. Baker et al
England/NORW-E9CEB/2020	EPI_ISL_448360	2020-04-30	Quadram Institute Bioscience	COVID-19 Genomics UK (COG-UK) Consortium	Dave J. Baker et al
England/NORW-E9D06/2020	EPI_ISL_448361	2020-04-30	Quadram Institute Bioscience	COVID-19 Genomics UK (COG-UK) Consortium	Dave J. Baker et al
England/NORW-E9D42/2020	EPI_ISL_448362	2020-04-30	Quadram Institute Bioscience	COVID-19 Genomics UK (COG-UK) Consortium	Dave J. Baker et al
England/NORW-E9D60/2020	EPI_ISL_448363	2020-05-01	Quadram Institute Bioscience	COVID-19 Genomics UK (COG-UK) Consortium	Dave J. Baker et al
England/NORW-E9D7F/2020	EPI_ISL_448364	2020-05-03	Quadram Institute Bioscience	COVID-19 Genomics UK (COG-UK) Consortium	Dave J. Baker et al
England/NORW-E9D8E/2020	EPI_ISL_448365	2020-05-02	Quadram Institute Bioscience	COVID-19 Genomics UK (COG-UK) Consortium	Dave J. Baker et al
England/NORW-E9D9D/2020	EPI_ISL_448366	2020-05-03	Quadram Institute Bioscience	COVID-19 Genomics UK (COG-UK) Consortium	Dave J. Baker et al
England/NORW-E9DE8/2020	EPI_ISL_448369	2020-05-03	Quadram Institute Bioscience	COVID-19 Genomics UK (COG-UK) Consortium	Dave J. Baker et al
England/NORW-E9E30/2020	EPI_ISL_448372	2020-05-01	Quadram Institute Bioscience	COVID-19 Genomics UK (COG-UK) Consortium	Dave J. Baker et al
England/NORW-E9E7C/2020	EPI_ISL_448375	2020-05-01	Quadram Institute Bioscience	COVID-19 Genomics UK (COG-UK) Consortium	Dave J. Baker et al
England/NORW-E9E9A/2020	EPI_ISL_448376	2020-05-02	Quadram Institute Bioscience	COVID-19 Genomics UK (COG-UK) Consortium	Dave J. Baker et al
England/NORW-E9EA9/2020	EPI_ISL_448377	2020-05-02	Quadram Institute Bioscience	COVID-19 Genomics UK (COG-UK) Consortium	Dave J. Baker et al
England/NORW-E9ED6/2020	EPI_ISL_448379	2020-05-01	Quadram Institute Bioscience	COVID-19 Genomics UK (COG-UK) Consortium	Dave J. Baker et al
England/LOND-D3B14/2020	EPI_ISL_449627	2020-04-04	University College London, Great Ormond Street Hospital for Children NHS Foundation Trust, Imperial College Healthcare NHS Trust	COVID-19 Genomics UK (COG-UK) Consortium	Sergi Castellano et al
England/LOND-D3B32/2020	EPI_ISL_449629	2020-04-04	University College London, Great Ormond Street Hospital for Children NHS Foundation Trust, Imperial College Healthcare NHS Trust	COVID-19 Genomics UK (COG-UK) Consortium	Sergi Castellano et al
England/LOND-D3B41/2020	EPI_ISL_449630	2020-04-04	University College London, Great Ormond Street Hospital for Children NHS Foundation Trust, Imperial College Healthcare NHS Trust	COVID-19 Genomics UK (COG-UK) Consortium	Sergi Castellano et al
England/LOND-D3B50/2020	EPI_ISL_449631	2020-04-04	University College London, Great Ormond Street Hospital for Children NHS Foundation Trust, Imperial College Healthcare NHS Trust	COVID-19 Genomics UK (COG-UK) Consortium	Sergi Castellano et al
England/LOND-D3B6F/2020	EPI_ISL_449632	2020-04-04	University College London, Great Ormond Street Hospital for Children NHS Foundation Trust, Imperial College Healthcare NHS Trust	COVID-19 Genomics UK (COG-UK) Consortium	Sergi Castellano et al
England/LOND-D3B8D/2020	EPI_ISL_449633	2020-04-04	University College London, Great Ormond Street Hospital for Children NHS Foundation Trust, Imperial College Healthcare NHS Trust	COVID-19 Genomics UK (COG-UK) Consortium	Sergi Castellano et al
England/LOND-D3BBA/2020	EPI_ISL_449636	2020-04-04	University College London, Great Ormond Street Hospital for Children NHS Foundation Trust, Imperial College Healthcare NHS Trust	COVID-19 Genomics UK (COG-UK) Consortium	Sergi Castellano et al
England/LOND-D3BC9/2020	EPI_ISL_449637	2020-04-04	University College London, Great Ormond Street Hospital for Children NHS Foundation Trust, Imperial College Healthcare NHS Trust	COVID-19 Genomics UK (COG-UK) Consortium	Sergi Castellano et al
England/LOND-D3BE7/2020	EPI_ISL_449639	2020-04-04	University College London, Great Ormond Street Hospital for Children NHS Foundation Trust, Imperial College Healthcare NHS Trust	COVID-19 Genomics UK (COG-UK) Consortium	Sergi Castellano et al
England/LOND-D3BF6/2020	EPI_ISL_449640	2020-04-04	University College London, Great Ormond Street Hospital for Children NHS Foundation Trust, Imperial College Healthcare NHS Trust	COVID-19 Genomics UK (COG-UK) Consortium	Sergi Castellano et al
England/LOND-D3C3F/2020	EPI_ISL_449644	2020-04-04	University College London, Great Ormond Street Hospital for Children NHS Foundation Trust, Imperial College Healthcare NHS Trust	COVID-19 Genomics UK (COG-UK) Consortium	Sergi Castellano et al
England/LOND-D3D3C/2020	EPI_ISL_449645	2020-04-04	University College London, Great Ormond Street Hospital for Children NHS Foundation Trust, Imperial College Healthcare NHS Trust	COVID-19 Genomics UK (COG-UK) Consortium	Sergi Castellano et al
England/LOND-D3D4B/2020	EPI_ISL_449646	2020-04-04	University College London, Great Ormond Street Hospital for Children NHS Foundation Trust, Imperial College Healthcare NHS Trust	COVID-19 Genomics UK (COG-UK) Consortium	Sergi Castellano et al
England/LOND-D3D5A/2020	EPI_ISL_449647	2020-04-04	University College London, Great Ormond Street Hospital for Children NHS Foundation Trust, Imperial College Healthcare NHS Trust	COVID-19 Genomics UK (COG-UK) Consortium	Sergi Castellano et al
England/LOND-D3D69/2020	EPI_ISL_449648	2020-04-04	University College London, Great Ormond Street Hospital for Children NHS Foundation Trust, Imperial College Healthcare NHS Trust	COVID-19 Genomics UK (COG-UK) Consortium	Sergi Castellano et al
England/LOND-D4BD7/2020	EPI_ISL_449660	2020-04-11	University College London, Great Ormond Street Hospital for Children NHS Foundation Trust, Imperial College Healthcare NHS Trust	COVID-19 Genomics UK (COG-UK) Consortium	Sergi Castellano et al
England/LOND-D4BE6/2020	EPI_ISL_449661	2020-04-14	University College London, Great Ormond Street Hospital for Children NHS Foundation Trust, Imperial College Healthcare NHS Trust	COVID-19 Genomics UK (COG-UK) Consortium	Sergi Castellano et al
England/LOND-D4BF5/2020	EPI_ISL_449662	2020-04-14	University College London, Great Ormond Street Hospital for Children NHS Foundation Trust, Imperial College Healthcare NHS Trust	COVID-19 Genomics UK (COG-UK) Consortium	Sergi Castellano et al
England/LOND-D4C01/2020	EPI_ISL_449663	2020-04-14	University College London, Great Ormond Street Hospital for Children NHS Foundation Trust, Imperial College Healthcare NHS Trust	COVID-19 Genomics UK (COG-UK) Consortium	Sergi Castellano et al
England/LOND-D4C10/2020	EPI_ISL_449664	2020-04-14	University College London, Great Ormond Street Hospital for Children NHS Foundation Trust, Imperial College Healthcare NHS Trust	COVID-19 Genomics UK (COG-UK) Consortium	Sergi Castellano et al
England/LOND-D4C2F/2020	EPI_ISL_449665	2020-04-14	University College London, Great Ormond Street Hospital for Children NHS Foundation Trust, Imperial College Healthcare NHS Trust	COVID-19 Genomics UK (COG-UK) Consortium	Sergi Castellano et al
England/LOND-D4C3E/2020	EPI_ISL_449666	2020-04-14	University College London, Great Ormond Street Hospital for Children NHS Foundation Trust, Imperial College Healthcare NHS Trust	COVID-19 Genomics UK (COG-UK) Consortium	Sergi Castellano et al
England/LOND-D4C6B/2020	EPI_ISL_449669	2020-04-15	University College London, Great Ormond Street Hospital for Children NHS Foundation Trust, Imperial College Healthcare NHS Trust	COVID-19 Genomics UK (COG-UK) Consortium	Sergi Castellano et al
England/LOND-D521D/2020	EPI_ISL_449690	2020-04-15	University College London, Great Ormond Street Hospital for Children NHS Foundation Trust, Imperial College Healthcare NHS Trust	COVID-19 Genomics UK (COG-UK) Consortium	Sergi Castellano et al
England/LOND-D522C/2020	EPI_ISL_449691	2020-04-15	University College London, Great Ormond Street Hospital for Children NHS Foundation Trust, Imperial College Healthcare NHS Trust	COVID-19 Genomics UK (COG-UK) Consortium	Sergi Castellano et al
England/LOND-D523B/2020	EPI_ISL_449692	2020-04-14	University College London, Great Ormond Street Hospital for Children NHS Foundation Trust, Imperial College Healthcare NHS Trust	COVID-19 Genomics UK (COG-UK) Consortium	Sergi Castellano et al
England/LOND-D5268/2020	EPI_ISL_449694	2020-04-15	University College London, Great Ormond Street Hospital for Children NHS Foundation Trust, Imperial College Healthcare NHS Trust	COVID-19 Genomics UK (COG-UK) Consortium	Sergi Castellano et al
England/LOND-D5286/2020	EPI_ISL_449696	2020-04-15	University College London, Great Ormond Street Hospital for Children NHS Foundation Trust, Imperial College Healthcare NHS Trust	COVID-19 Genomics UK (COG-UK) Consortium	Sergi Castellano et al
England/LOND-D559C/2020	EPI_ISL_449698	2020-04-16	University College London, Great Ormond Street Hospital for Children NHS Foundation Trust, Imperial College Healthcare NHS Trust	COVID-19 Genomics UK (COG-UK) Consortium	Sergi Castellano et al
USA/MI-MDHHS-SC20331/2020	EPI_ISL_450610	2020-03-17	Michigan Department of Health and Human Services, Bureau of Laboratories	Michigan Department of Health and Human Services, Bureau of Laboratories	Blankenship HM et al
USA/MI-MDHHS-SC20333/2020	EPI_ISL_450612	2020-03-19	Michigan Department of Health and Human Services, Bureau of Laboratories	Michigan Department of Health and Human Services, Bureau of Laboratories	Blankenship HM et al
USA/MI-MDHHS-SC20337/2020	EPI_ISL_450616	2020-03-24	Michigan Department of Health and Human Services, Bureau of Laboratories	Michigan Department of Health and Human Services, Bureau of Laboratories	Blankenship HM et al
USA/MI-MDHHS-SC20339/2020	EPI_ISL_450618	2020-03-25	Michigan Department of Health and Human Services, Bureau of Laboratories	Michigan Department of Health and Human Services, Bureau of Laboratories	Blankenship HM et al
USA/MI-MDHHS-SC20357/2020	EPI_ISL_450636	2020-03-30	Michigan Department of Health and Human Services, Bureau of Laboratories	Michigan Department of Health and Human Services, Bureau of Laboratories	Blankenship HM et al
Germany/BAV-MVP0123/2020	EPI_ISL_451940	2020-03-23	Max von Pettenkofer Institute, Virology, National Reference Center for Retroviruses, LMU M√ºnchen	Laboratory for Functional Genome Analysis, Dept. Genomics, Gene Center of the LMU Munich	Max Muenchhoff et al
Germany/BAV-MVP0124/2020	EPI_ISL_451941	2020-03-23	Max von Pettenkofer Institute, Virology, National Reference Center for Retroviruses, LMU M√ºnchen	Laboratory for Functional Genome Analysis, Dept. Genomics, Gene Center of the LMU Munich	Max Muenchhoff et al
Belarus/ChVir2070/2020	EPI_ISL_451948	2020-03	The Republican Research and Practical Center for Epidemiology and Microbiology	Charite Universitatsmedizin Berlin, Institute of Virology	Victor M Corman et al
Pakistan/KHI1/2020	EPI_ISL_451958	2020-03-16	unknown	Jamil-ur-Rahman Center for Genome Research	Shakeel et al
Italy/IZSPB_CL1/2020	EPI_ISL_451961	2020-03-14	Istituto Zooprofilattico Sperimentale Puglia e Basilicata; Dipartimento di Bioscienze, Biotecnologie e Biofarmaceutica dell‚ÄôUniversit√† degli Studi di Bari ‚ÄúA.Moro‚Äù; Istituto di Biomembrane. Bioenergetica e Biotecnologie Molecolari del Consiglio Nazionale delle Ricerche di Bari	Beaconlab (Bioinformatics Evolution and Comparative Genomics lab), Dept of Biosciences, University of Milan	Parisi A. et al
Italy/IZSPB_1259/2020	EPI_ISL_451962	2020-03-20	Istituto Zooprofilattico Sperimentale Puglia e Basilicata; Dipartimento di Bioscienze, Biotecnologie e Biofarmaceutica dell‚ÄôUniversit√† degli Studi di Bari ‚ÄúA.Moro‚Äù; Istituto di Biomembrane. Bioenergetica e Biotecnologie Molecolari del Consiglio Nazionale delle Ricerche di Bari	Beaconlab (Bioinformatics, Evolution and Comparative Genomics lab), Dept of Biosciences, University on Milan	Parisi A. et al
Finland/FIN03032020A/2020	EPI_ISL_413602	2020-03-03	Department of Virology and Immunology, University of Helsinki and Helsinki University Hospital, Huslab Finland	Department of Virology, Faculty of Medicine, University of Helsinki, Helsinki, Finland	Teemu Smura et al
Finland/FIN03032020B/2020	EPI_ISL_413603	2020-03-03	Department of Virology and Immunology, University of Helsinki and Helsinki University Hospital, Huslab Finland	Department of Virology, Faculty of Medicine, University of Helsinki, Helsinki, Finland	Teemu Smura et al
Finland/FIN03032020C/2020	EPI_ISL_413604	2020-03-03	Department of Virology and Immunology, University of Helsinki and Helsinki University Hospital, Huslab Finland	Department of Virology, Faculty of Medicine, University of Helsinki, Helsinki, Finland	Teemu Smura et al
Shandong/LY003-2/2020	EPI_ISL_414936	2020-01-23	Shandong Provincial Center for Disease Control and Prevention	Beijing Institute of Microbiology and Epidemiology	Xiao-Lin Jiang et al
Shandong/LY004-2/2020	EPI_ISL_414937	2020-01-26	Shandong Provincial Center for Disease Control and Prevention	Beijing Institute of Microbiology and Epidemiology	Xiao-Lin Jiang et al
Shandong/LY005-2/2020	EPI_ISL_414938	2020-01-24	Shandong Provincial Center for Disease Control and Prevention	Beijing Institute of Microbiology and Epidemiology	Xiao-Lin Jiang et al
Shandong/LY008-2/2020	EPI_ISL_414941	2020-01-30	Shandong Provincial Center for Disease Control and Prevention	Beijing Institute of Microbiology and Epidemiology	Xiao-Lin Jiang et al
England/20134006504/2020	EPI_ISL_423070	2020-03-24	Respiratory Virus Unit, Microbiology Services Colindale, Public Health England	Respiratory Virus Unit, Microbiology Services Colindale, Public Health England	Monica Galiano et al
England/20134006604/2020	EPI_ISL_423071	2020-03-23	Respiratory Virus Unit, Microbiology Services Colindale, Public Health England	Respiratory Virus Unit, Microbiology Services Colindale, Public Health England	Monica Galiano et al
England/20134006704/2020	EPI_ISL_423072	2020-03-24	Respiratory Virus Unit, Microbiology Services Colindale, Public Health England	Respiratory Virus Unit, Microbiology Services Colindale, Public Health England	Monica Galiano et al
England/20134007004/2020	EPI_ISL_423073	2020-03-24	Respiratory Virus Unit, Microbiology Services Colindale, Public Health England	Respiratory Virus Unit, Microbiology Services Colindale, Public Health England	Monica Galiano et al
England/20134007104/2020	EPI_ISL_423074	2020-03-24	Respiratory Virus Unit, Microbiology Services Colindale, Public Health England	Respiratory Virus Unit, Microbiology Services Colindale, Public Health England	Monica Galiano et al
England/20134007204/2020	EPI_ISL_423075	2020-03-23	Respiratory Virus Unit, Microbiology Services Colindale, Public Health England	Respiratory Virus Unit, Microbiology Services Colindale, Public Health England	Monica Galiano et al
England/20134009504/2020	EPI_ISL_423076	2020-03-24	Respiratory Virus Unit, Microbiology Services Colindale, Public Health England	Respiratory Virus Unit, Microbiology Services Colindale, Public Health England	Monica Galiano et al
England/20134010904/2020	EPI_ISL_423078	2020-03-25	Respiratory Virus Unit, Microbiology Services Colindale, Public Health England	Respiratory Virus Unit, Microbiology Services Colindale, Public Health England	Monica Galiano et al
England/201340120/2020	EPI_ISL_423081	2020-03-24	Respiratory Virus Unit, Microbiology Services Colindale, Public Health England	Respiratory Virus Unit, Microbiology Services Colindale, Public Health England	Monica Galiano et al
England/201340127/2020	EPI_ISL_423084	2020-03-24	Respiratory Virus Unit, Microbiology Services Colindale, Public Health England	Respiratory Virus Unit, Microbiology Services Colindale, Public Health England	Monica Galiano et al
England/20134015504/2020	EPI_ISL_423085	2020-03-25	Respiratory Virus Unit, Microbiology Services Colindale, Public Health England	Respiratory Virus Unit, Microbiology Services Colindale, Public Health England	Monica Galiano et al
England/20134015704/2020	EPI_ISL_423086	2020-03-24	Respiratory Virus Unit, Microbiology Services Colindale, Public Health England	Respiratory Virus Unit, Microbiology Services Colindale, Public Health England	Monica Galiano et al
England/20134015902/2020	EPI_ISL_423087	2020-03-23	Respiratory Virus Unit, Microbiology Services Colindale, Public Health England	Respiratory Virus Unit, Microbiology Services Colindale, Public Health England	Monica Galiano et al
USA/WA-UW-1888/2020	EPI_ISL_424310	2020-03-23	UW Virology Lab	UW Virology Lab	Pavitra Roychoudhury et al
USA/WA-UW-1880/2020	EPI_ISL_424311	2020-03-24	UW Virology Lab	UW Virology Lab	Pavitra Roychoudhury et al
USA/WA-UW-1955/2020	EPI_ISL_424312	2020-03-24	UW Virology Lab	UW Virology Lab	Pavitra Roychoudhury et al
USA/WA-UW-1956/2020	EPI_ISL_424313	2020-03-24	UW Virology Lab	UW Virology Lab	Pavitra Roychoudhury et al
USA/WA-UW-1921/2020	EPI_ISL_424314	2020-03-24	UW Virology Lab	UW Virology Lab	Pavitra Roychoudhury et al
USA/ID-UW-1957/2020	EPI_ISL_424315	2020-03-20	UW Virology Lab	UW Virology Lab	Pavitra Roychoudhury et al
Iceland/356/2020	EPI_ISL_424380	2020-03-19	The National University Hospital of Iceland	deCODE genetics	Daniel F Gudbjartsson et al
Iceland/357/2020	EPI_ISL_424381	2020-03-19	The National University Hospital of Iceland	deCODE genetics	Daniel F Gudbjartsson et al
England/NOTT-10E890/2020	EPI_ISL_425605	2020-03-25	Queens Medical Centre, Clinical Microbiology Department / DeepSeq Nottingham	COVID-19 Genomics UK (COG-UK) Consortium	Gemma Clark et al
England/NOTT-10E8FA/2020	EPI_ISL_425611	2020-03-29	Queens Medical Centre, Clinical Microbiology Department / DeepSeq Nottingham	COVID-19 Genomics UK (COG-UK) Consortium	Gemma Clark et al
England/NOTT-10E915/2020	EPI_ISL_425612	2020-03-29	Queens Medical Centre, Clinical Microbiology Department / DeepSeq Nottingham	COVID-19 Genomics UK (COG-UK) Consortium	Gemma Clark et al
England/NOTT-10E933/2020	EPI_ISL_425614	2020-03-29	Queens Medical Centre, Clinical Microbiology Department / DeepSeq Nottingham	COVID-19 Genomics UK (COG-UK) Consortium	Gemma Clark et al
England/NOTT-10E99D/2020	EPI_ISL_425619	2020-03-29	Queens Medical Centre, Clinical Microbiology Department / DeepSeq Nottingham	COVID-19 Genomics UK (COG-UK) Consortium	Gemma Clark et al
England/NOTT-10E9BB/2020	EPI_ISL_425621	2020-03-29	Queens Medical Centre, Clinical Microbiology Department / DeepSeq Nottingham	COVID-19 Genomics UK (COG-UK) Consortium	Gemma Clark et al
England/NOTT-10EAF4/2020	EPI_ISL_425640	2020-03-30	Queens Medical Centre, Clinical Microbiology Department / DeepSeq Nottingham	COVID-19 Genomics UK (COG-UK) Consortium	Gemma Clark et al
England/NOTT-10EB2E/2020	EPI_ISL_425642	2020-03-30	Queens Medical Centre, Clinical Microbiology Department / DeepSeq Nottingham	COVID-19 Genomics UK (COG-UK) Consortium	Gemma Clark et al
England/NOTT-10EB6A/2020	EPI_ISL_425644	2020-03-17	Queens Medical Centre, Clinical Microbiology Department / DeepSeq Nottingham	COVID-19 Genomics UK (COG-UK) Consortium	Gemma Clark et al
England/NOTT-10EB79/2020	EPI_ISL_425645	2020-03-18	Queens Medical Centre, Clinical Microbiology Department / DeepSeq Nottingham	COVID-19 Genomics UK (COG-UK) Consortium	Gemma Clark et al
Australia/VIC483/2020	EPI_ISL_426914	2020-03-29	Microbiological Diagnostic Unit Public Health Laboratory	Microbiological Diagnostic Unit Public Health Laboratory	Seemann T. et al
Australia/VIC486/2020	EPI_ISL_426917	2020-03-29	Microbiological Diagnostic Unit Public Health Laboratory	Microbiological Diagnostic Unit Public Health Laboratory	Seemann T. et al
Australia/VIC487/2020	EPI_ISL_426918	2020-03-29	Microbiological Diagnostic Unit Public Health Laboratory	Microbiological Diagnostic Unit Public Health Laboratory	Seemann T. et al
Australia/VIC488/2020	EPI_ISL_426919	2020-03-29	Microbiological Diagnostic Unit Public Health Laboratory	Microbiological Diagnostic Unit Public Health Laboratory	Seemann T. et al
Australia/VIC489/2020	EPI_ISL_426920	2020-03-29	Microbiological Diagnostic Unit Public Health Laboratory	Microbiological Diagnostic Unit Public Health Laboratory	Seemann T. et al
Australia/VIC490/2020	EPI_ISL_426921	2020-03-30	Microbiological Diagnostic Unit Public Health Laboratory	Microbiological Diagnostic Unit Public Health Laboratory	Seemann T. et al
Australia/VIC491/2020	EPI_ISL_426922	2020-03-30	Microbiological Diagnostic Unit Public Health Laboratory	Microbiological Diagnostic Unit Public Health Laboratory	Seemann T. et al
Australia/VIC619/2020	EPI_ISL_426923	2020-03-28	Victorian Infectious Diseases Reference Laboratory (VIDRL)	Microbiological Diagnostic Unit Public Health Laboratory and Victorian Infectious Diseases Reference Laboratory, Doherty Institute	Caly L. et al
Australia/VIC620/2020	EPI_ISL_426924	2020-03-28	Victorian Infectious Diseases Reference Laboratory (VIDRL)	Microbiological Diagnostic Unit Public Health Laboratory and Victorian Infectious Diseases Reference Laboratory, Doherty Institute	Caly L. et al
Australia/VIC622/2020	EPI_ISL_426926	2020-03-29	Victorian Infectious Diseases Reference Laboratory (VIDRL)	Microbiological Diagnostic Unit Public Health Laboratory and Victorian Infectious Diseases Reference Laboratory, Doherty Institute	Caly L. et al
Australia/VIC623/2020	EPI_ISL_426927	2020-03-28	Victorian Infectious Diseases Reference Laboratory (VIDRL)	Microbiological Diagnostic Unit Public Health Laboratory and Victorian Infectious Diseases Reference Laboratory, Doherty Institute	Caly L. et al
Australia/VIC625/2020	EPI_ISL_426929	2020-03-28	Victorian Infectious Diseases Reference Laboratory (VIDRL)	Microbiological Diagnostic Unit Public Health Laboratory and Victorian Infectious Diseases Reference Laboratory, Doherty Institute	Caly L. et al
Australia/VIC626/2020	EPI_ISL_426930	2020-03-28	Victorian Infectious Diseases Reference Laboratory (VIDRL)	Microbiological Diagnostic Unit Public Health Laboratory and Victorian Infectious Diseases Reference Laboratory, Doherty Institute	Caly L. et al
Australia/VIC627/2020	EPI_ISL_426931	2020-03-29	Victorian Infectious Diseases Reference Laboratory (VIDRL)	Microbiological Diagnostic Unit Public Health Laboratory and Victorian Infectious Diseases Reference Laboratory, Doherty Institute	Caly L. et al
Australia/VIC628/2020	EPI_ISL_426932	2020-03-29	Victorian Infectious Diseases Reference Laboratory (VIDRL)	Microbiological Diagnostic Unit Public Health Laboratory and Victorian Infectious Diseases Reference Laboratory, Doherty Institute	Caly L. et al
Australia/VIC637/2020	EPI_ISL_426933	2020-03-28	Victorian Infectious Diseases Reference Laboratory (VIDRL)	Microbiological Diagnostic Unit Public Health Laboratory and Victorian Infectious Diseases Reference Laboratory, Doherty Institute	Caly L. et al
Australia/VIC638/2020	EPI_ISL_426934	2020-03-29	Victorian Infectious Diseases Reference Laboratory (VIDRL)	Microbiological Diagnostic Unit Public Health Laboratory and Victorian Infectious Diseases Reference Laboratory, Doherty Institute	Caly L. et al
Australia/VIC639/2020	EPI_ISL_426935	2020-03-29	Victorian Infectious Diseases Reference Laboratory (VIDRL)	Microbiological Diagnostic Unit Public Health Laboratory and Victorian Infectious Diseases Reference Laboratory, Doherty Institute	Caly L. et al
Australia/VIC644/2020	EPI_ISL_426940	2020-03-28	Victorian Infectious Diseases Reference Laboratory (VIDRL)	Microbiological Diagnostic Unit Public Health Laboratory and Victorian Infectious Diseases Reference Laboratory, Doherty Institute	Caly L. et al
Australia/VIC645/2020	EPI_ISL_426941	2020-03-28	Victorian Infectious Diseases Reference Laboratory (VIDRL)	Microbiological Diagnostic Unit Public Health Laboratory and Victorian Infectious Diseases Reference Laboratory, Doherty Institute	Caly L. et al
Australia/VIC646/2020	EPI_ISL_426942	2020-03-24	Victorian Infectious Diseases Reference Laboratory (VIDRL)	Microbiological Diagnostic Unit Public Health Laboratory and Victorian Infectious Diseases Reference Laboratory, Doherty Institute	Caly L. et al
Australia/VIC647/2020	EPI_ISL_426943	2020-03-28	Victorian Infectious Diseases Reference Laboratory (VIDRL)	Microbiological Diagnostic Unit Public Health Laboratory and Victorian Infectious Diseases Reference Laboratory, Doherty Institute	Caly L. et al
Australia/VIC648/2020	EPI_ISL_426944	2020-03-28	Victorian Infectious Diseases Reference Laboratory (VIDRL)	Microbiological Diagnostic Unit Public Health Laboratory and Victorian Infectious Diseases Reference Laboratory, Doherty Institute	Caly L. et al
Australia/VIC650/2020	EPI_ISL_426946	2020-03-28	Victorian Infectious Diseases Reference Laboratory (VIDRL)	Microbiological Diagnostic Unit Public Health Laboratory and Victorian Infectious Diseases Reference Laboratory, Doherty Institute	Caly L. et al
Australia/VIC651/2020	EPI_ISL_426947	2020-03-28	Victorian Infectious Diseases Reference Laboratory (VIDRL)	Microbiological Diagnostic Unit Public Health Laboratory and Victorian Infectious Diseases Reference Laboratory, Doherty Institute	Caly L. et al
Australia/VIC652/2020	EPI_ISL_426948	2020-03-28	Victorian Infectious Diseases Reference Laboratory (VIDRL)	Microbiological Diagnostic Unit Public Health Laboratory and Victorian Infectious Diseases Reference Laboratory, Doherty Institute	Caly L. et al
Australia/VIC655/2020	EPI_ISL_426951	2020-03-28	Victorian Infectious Diseases Reference Laboratory (VIDRL)	Microbiological Diagnostic Unit Public Health Laboratory and Victorian Infectious Diseases Reference Laboratory, Doherty Institute	Caly L. et al
Australia/VIC656/2020	EPI_ISL_426952	2020-03-28	Victorian Infectious Diseases Reference Laboratory (VIDRL)	Microbiological Diagnostic Unit Public Health Laboratory and Victorian Infectious Diseases Reference Laboratory, Doherty Institute	Caly L. et al
Australia/VIC657/2020	EPI_ISL_426953	2020-03-28	Victorian Infectious Diseases Reference Laboratory (VIDRL)	Microbiological Diagnostic Unit Public Health Laboratory and Victorian Infectious Diseases Reference Laboratory, Doherty Institute	Caly L. et al
Australia/VIC658/2020	EPI_ISL_426954	2020-03-28	Victorian Infectious Diseases Reference Laboratory (VIDRL)	Microbiological Diagnostic Unit Public Health Laboratory and Victorian Infectious Diseases Reference Laboratory, Doherty Institute	Caly L. et al
Australia/VIC659/2020	EPI_ISL_426955	2020-03-27	Victorian Infectious Diseases Reference Laboratory (VIDRL)	Microbiological Diagnostic Unit Public Health Laboratory and Victorian Infectious Diseases Reference Laboratory, Doherty Institute	Caly L. et al
Australia/VIC683/2020	EPI_ISL_426978	2020-03-29	Victorian Infectious Diseases Reference Laboratory (VIDRL)	Microbiological Diagnostic Unit Public Health Laboratory and Victorian Infectious Diseases Reference Laboratory, Doherty Institute	Caly L. et al
Australia/VIC685/2020	EPI_ISL_426980	2020-03-28	Victorian Infectious Diseases Reference Laboratory (VIDRL)	Microbiological Diagnostic Unit Public Health Laboratory and Victorian Infectious Diseases Reference Laboratory, Doherty Institute	Caly L. et al
Australia/VIC687/2020	EPI_ISL_426981	2020-03-29	Victorian Infectious Diseases Reference Laboratory (VIDRL)	Microbiological Diagnostic Unit Public Health Laboratory and Victorian Infectious Diseases Reference Laboratory, Doherty Institute	Caly L. et al
USA/TX-HMH0451/2020	EPI_ISL_435030	2020-04-03	Houston Methodist Hospital	Houston Methodist Hospital	S. Wesley Long et al
USA/TX-HMH0452/2020	EPI_ISL_435031	2020-04-03	Houston Methodist Hospital	Houston Methodist Hospital	S. Wesley Long et al
DRC/1516/2020	EPI_ISL_435032	2020-04-09	Viral Respiratory Lab, National Institute for Biomedical Research (INRB)	Pathogen Sequencing Lab, National Institute for Biomedical Research (INRB)	Placide Mbala-Kingebeni et al
DRC/1324/2020	EPI_ISL_435033	2020-04-07	Viral Respiratory Lab, National Institute for Biomedical Research (INRB)	Pathogen Sequencing Lab, National Institute for Biomedical Research (INRB)	Placide Mbala-Kingebeni et al
USA/LA-EVTL01/2020	EPI_ISL_435034	2020-04-09	LSUHS Emerging Viral Threat Laboratory	Microbial Genome Sequencing Center	Jeremy P. Kamil et al
USA/LA-EVTL02/2020	EPI_ISL_435035	2020-04-11	LSUHS Emerging Viral Threat Laboratory	Microbial Genome Sequencing Center	Jeremy P. Kamil et al
USA/LA-EVTL03/2020	EPI_ISL_435036	2020-04-11	LSUHS Emerging Viral Threat Laboratory	Microbial Genome Sequencing Center	Jeremy P. Kamil et al
USA/LA-EVTL04/2020	EPI_ISL_435037	2020-04-13	LSUHS Emerging Viral Threat Laboratory	Microbial Genome Sequencing Center	Jeremy P. Kamil et al
USA/LA-EVTL05/2020	EPI_ISL_435038	2020-04-13	LSUHS Emerging Viral Threat Laboratory	Microbial Genome Sequencing Center	Jeremy P. Kamil et al
USA/LA-EVTL06/2020	EPI_ISL_435039	2020-04-15	LSUHS Emerging Viral Threat Laboratory	Microbial Genome Sequencing Center	Jeremy P. Kamil et al
USA/LA-EVTL07/2020	EPI_ISL_435040	2020-04-15	LSUHS Emerging Viral Threat Laboratory	Microbial Genome Sequencing Center	Jeremy P. Kamil et al
USA/LA-EVTL08/2020	EPI_ISL_435041	2020-04-15	LSUHS Emerging Viral Threat Laboratory	Microbial Genome Sequencing Center	Jeremy P. Kamil et al
USA/LA-EVTL09/2020	EPI_ISL_435042	2020-04-15	LSUHS Emerging Viral Threat Laboratory	Microbial Genome Sequencing Center	Jeremy P. Kamil et al
USA/LA-EVTL010/2020	EPI_ISL_435043	2020-04-15	LSUHS Emerging Viral Threat Laboratory	Microbial Genome Sequencing Center	Jeremy P. Kamil et al
USA/LA-EVTL011/2020	EPI_ISL_435044	2020-04-15	LSUHS Emerging Viral Threat Laboratory	Microbial Genome Sequencing Center	Jeremy P. Kamil et al
Kazakhstan/NCB-1/2020	EPI_ISL_435045	2020-03-22	Laboratory of Applied Genetics	RSE "National Center for Biotechnology"	Shevtsov et al
Kazakhstan/NCB-2/2020	EPI_ISL_435046	2020-03-25	Laboratory of Applied Genetics	RSE "National Center for Biotechnology"	Shevtsov et al
Kazakhstan/NCB-3/2020	EPI_ISL_435047	2020-03-25	Laboratory of Applied Genetics	RSE "National Center for Biotechnology"	Shevtsov et al
Kazakhstan/NCB-5/2020	EPI_ISL_435048	2020-04-21	Laboratory of Applied Genetics	RSE "National Center for Biotechnology"	Shevtsov et al
India/GBRC2/2020	EPI_ISL_435049	2020-04-13	B.J. Medical College and Civil hospital	Gujarat Biotechnology Research Centre	Pinal Trivedi et al
India/NCDC-01257/2020	EPI_ISL_435060	2020-03-12	National Centre for Disease control (NCDC), CSIR-Institute of Genomics and Integrative Biology (CSIR-IGIB)	NCDC/CSIR-IGIB	Pramod Kumar et al
India/NCDC-01537/2020	EPI_ISL_435061	2020-03-16	National Centre for Disease control (NCDC), CSIR-Institute of Genomics and Integrative Biology (CSIR-IGIB)	NCDC/CSIR-IGIB	Pramod Kumar et al
India/NCDC-01538/2020	EPI_ISL_435062	2020-03-16	National Centre for Disease control (NCDC), CSIR-Institute of Genomics and Integrative Biology (CSIR-IGIB)	NCDC/CSIR-IGIB	Pramod Kumar et al
India/NCDC-01326/2020	EPI_ISL_435063	2020-03-13	National Centre for Disease control (NCDC), CSIR-Institute of Genomics and Integrative Biology (CSIR-IGIB)	NCDC/CSIR-IGIB	Pramod Kumar et al
India/NCDC-01705/2020	EPI_ISL_435064	2020-03-18	National Centre for Disease control (NCDC), CSIR-Institute of Genomics and Integrative Biology (CSIR-IGIB)	NCDC/CSIR-IGIB	Pramod Kumar et al
India/NCDC-01475/2020	EPI_ISL_435065	2020-03-15	National Centre for Disease control (NCDC), CSIR-Institute of Genomics and Integrative Biology (CSIR-IGIB)	NCDC/CSIR-IGIB	Pramod Kumar et al
India/NCDC-01711/2020	EPI_ISL_435066	2020-03-18	National Centre for Disease control (NCDC), CSIR-Institute of Genomics and Integrative Biology (CSIR-IGIB)	NCDC/CSIR-IGIB	Pramod Kumar et al
India/NCDC-01712/2020	EPI_ISL_435067	2020-03-18	National Centre for Disease control (NCDC), CSIR-Institute of Genomics and Integrative Biology (CSIR-IGIB)	NCDC/CSIR-IGIB	Pramod Kumar et al
India/NCDC-01757/2020	EPI_ISL_435068	2020-03-18	National Centre for Disease control (NCDC), CSIR-Institute of Genomics and Integrative Biology (CSIR-IGIB)	NCDC/CSIR-IGIB	Pramod Kumar et al
India/NCDC-01744/2020	EPI_ISL_435069	2020-03-18	National Centre for Disease control (NCDC), CSIR-Institute of Genomics and Integrative Biology (CSIR-IGIB)	NCDC/CSIR-IGIB	Pramod Kumar et al
Spain/Valencia206/2020	EPI_ISL_436301	2020-03-17	Servicio de Microbiologia. Hospital Clinico Universitario de Valencia	Sequencing and Bioinformatics Service and Molecular Epidemiology Research Group. FISABIO-Public Health	Lidia Ruiz Roldan et al
Spain/Valencia208/2020	EPI_ISL_436303	2020-03-28	Servicio de Microbiologia. Hospital Clinico Universitario de Valencia	Sequencing and Bioinformatics Service and Molecular Epidemiology Research Group. FISABIO-Public Health	Neris Garcia-Gonzalez et al
Spain/Valencia209/2020	EPI_ISL_436304	2020-03-26	Servicio de Microbiologia. Hospital Clinico Universitario de Valencia	Sequencing and Bioinformatics Service and Molecular Epidemiology Research Group. FISABIO-Public Health	Inma Gal√°n Vendrell et al
Spain/Valencia269/2020	EPI_ISL_436364	2020-03-21	Servicio de Microbiologia. Hospital Clinico Universitario de Valencia	Sequencing and Bioinformatics Service and Molecular Epidemiology Research Group. FISABIO-Public Health	Beatriz Beamud et al
Spain/Valencia270/2020	EPI_ISL_436365	2020-03-21	Servicio de Microbiologia. Hospital Clinico Universitario de Valencia	Sequencing and Bioinformatics Service and Molecular Epidemiology Research Group. FISABIO-Public Health	Lidia Ruiz Roldan et al
Spain/Valencia271/2020	EPI_ISL_436366	2020-03-21	Servicio de Microbiologia. Hospital Clinico Universitario de Valencia	Sequencing and Bioinformatics Service and Molecular Epidemiology Research Group. FISABIO-Public Health	Marta Pla Diaz et al
Spain/Valencia272/2020	EPI_ISL_436367	2020-03-25	Servicio de Microbiologia. Hospital Clinico Universitario de Valencia	Sequencing and Bioinformatics Service and Molecular Epidemiology Research Group. FISABIO-Public Health	Neris Garcia-Gonzalez et al
Spain/Valencia273/2020	EPI_ISL_436368	2020-03-25	Servicio de Microbiologia. Hospital Clinico Universitario de Valencia	Sequencing and Bioinformatics Service and Molecular Epidemiology Research Group. FISABIO-Public Health	Inma Gal√°n Vendrell et al
Spain/Valencia274/2020	EPI_ISL_436369	2020-03-26	Servicio de Microbiologia. Hospital Clinico Universitario de Valencia	Sequencing and Bioinformatics Service and Molecular Epidemiology Research Group. FISABIO-Public Health	Sandra Carbo et al
Spain/Valencia275/2020	EPI_ISL_436370	2020-03-26	Servicio de Microbiologia. Hospital Clinico Universitario de Valencia	Sequencing and Bioinformatics Service and Molecular Epidemiology Research Group. FISABIO-Public Health	Loreto Ferr√∫s Abad et al
Spain/Valencia278/2020	EPI_ISL_436373	2020-03-16	Servicio de Microbiologia. Hospital Universitario Doctor Peset	Sequencing and Bioinformatics Service and Molecular Epidemiology Research Group. FISABIO-Public Health	Juan Alberola Engu√≠danos et al
Spain/Valencia281/2020	EPI_ISL_436376	2020-03-16	Servicio de Microbiologia. Hospital Universitario Doctor Peset	Sequencing and Bioinformatics Service and Molecular Epidemiology Research Group. FISABIO-Public Health	Juan Alberola Engu√≠danos et al
Spain/Valencia282/2020	EPI_ISL_436377	2020-03-17	Servicio de Microbiologia. Hospital Universitario Doctor Peset	Sequencing and Bioinformatics Service and Molecular Epidemiology Research Group. FISABIO-Public Health	Juan Alberola Engu√≠danos et al
Spain/Valencia283/2020	EPI_ISL_436378	2020-03-17	Servicio de Microbiologia. Hospital Universitario Doctor Peset	Sequencing and Bioinformatics Service and Molecular Epidemiology Research Group. FISABIO-Public Health	Juan Alberola Engu√≠danos et al
Spain/Valencia284/2020	EPI_ISL_436379	2020-03-18	Servicio de Microbiologia. Hospital Universitario Doctor Peset	Sequencing and Bioinformatics Service and Molecular Epidemiology Research Group. FISABIO-Public Health	Juan Alberola Engu√≠danos et al
Spain/Valencia295/2020	EPI_ISL_436390	2020-03-17	Servicio de Microbiolog√≠a. Consorcio Hospital General Universitario de Valencia	Sequencing and Bioinformatics Service and Molecular Epidemiology Research Group. FISABIO-Public Health	Maria Dolores Ocete et al
Spain/Valencia296/2020	EPI_ISL_436391	2020-03-17	Servicio de Microbiolog√≠a. Consorcio Hospital General Universitario de Valencia	Sequencing and Bioinformatics Service and Molecular Epidemiology Research Group. FISABIO-Public Health	Griselda De Marco et al
Spain/Valencia302/2020	EPI_ISL_436397	2020-03-22	Servicio de Microbiologia. Hospital Clinico Universitario de Valencia	Sequencing and Bioinformatics Service and Molecular Epidemiology Research Group. FISABIO-Public Health	Loreto Ferr√∫s Abad et al
USA/CA-SR0177/2020	EPI_ISL_437600	2020-03-19	Scripps Medical Laboratory	Andersen lab at Scripps Research	SEARCH Alliance San Diego with Michael Quigley et al
Japan/Donner1/2020	EPI_ISL_437601	2020-04-06	Keio University School of Medicine	Keio University School of Medicine	Kenjiro Kosaki et al
Thailand/SI206917-NT/2020	EPI_ISL_437602	2020-03-20	unknown	Faculty of Medicine	Rodpan et al
Thailand/SI206587-NT/2020	EPI_ISL_437603	2020-03-19	unknown	Faculty of Medicine	Rodpan et al
India/GMC-KP1125/2020	EPI_ISL_437626	2020-03-24	Department of Microbiology,Gandhi Medical College and Hospital	Department of Veterinary Biotechnalogy, College of Veterinary Science, Rajendranagar, PV Narsimha Rao Telengana Veterinary University	Kalyani Putty et al
Denmark/ALAB-SSI-1008/2020	EPI_ISL_437628	2020-03-31	Department of Virus and Microbiological Special Diagnostics, Statens Serum Institut, Copenhagen, Denmark, Artillerivej 5, 2300 Copenahgen S	Albertsen lab, Department of Chemistry and Bioscience, Aalborg University, Denmark	Rasmus Kirkegaard et al
Denmark/ALAB-SSI-1033/2020	EPI_ISL_437629	2020-03-31	Department of Virus and Microbiological Special Diagnostics, Statens Serum Institut, Copenhagen, Denmark, Artillerivej 5, 2300 Copenahgen S	Albertsen lab, Department of Chemistry and Bioscience, Aalborg University, Denmark	Rasmus Kirkegaard et al
Denmark/ALAB-SSI-1046/2020	EPI_ISL_437630	2020-04-01	Department of Virus and Microbiological Special Diagnostics, Statens Serum Institut, Copenhagen, Denmark, Artillerivej 5, 2300 Copenahgen S	Albertsen lab, Department of Chemistry and Bioscience, Aalborg University, Denmark	Rasmus Kirkegaard et al
Denmark/ALAB-SSI-1065/2020	EPI_ISL_437631	2020-04-02	Department of Virus and Microbiological Special Diagnostics, Statens Serum Institut, Copenhagen, Denmark, Artillerivej 5, 2300 Copenahgen S	Albertsen lab, Department of Chemistry and Bioscience, Aalborg University, Denmark	Rasmus Kirkegaard et al
Denmark/ALAB-SSI-1086/2020	EPI_ISL_437632	2020-04-02	Department of Virus and Microbiological Special Diagnostics, Statens Serum Institut, Copenhagen, Denmark, Artillerivej 5, 2300 Copenahgen S	Albertsen lab, Department of Chemistry and Bioscience, Aalborg University, Denmark	Rasmus Kirkegaard et al
Denmark/ALAB-SSI-1096/2020	EPI_ISL_437633	2020-04-01	Department of Virus and Microbiological Special Diagnostics, Statens Serum Institut, Copenhagen, Denmark, Artillerivej 5, 2300 Copenahgen S	Albertsen lab, Department of Chemistry and Bioscience, Aalborg University, Denmark	Rasmus Kirkegaard et al
Denmark/ALAB-SSI-1100/2020	EPI_ISL_437634	2020-04-01	Department of Virus and Microbiological Special Diagnostics, Statens Serum Institut, Copenhagen, Denmark, Artillerivej 5, 2300 Copenahgen S	Albertsen lab, Department of Chemistry and Bioscience, Aalborg University, Denmark	Rasmus Kirkegaard et al
Denmark/ALAB-SSI-1102/2020	EPI_ISL_437635	2020-03-18	Department of Virus and Microbiological Special Diagnostics, Statens Serum Institut, Copenhagen, Denmark, Artillerivej 5, 2300 Copenahgen S	Albertsen lab, Department of Chemistry and Bioscience, Aalborg University, Denmark	Rasmus Kirkegaard et al
Denmark/ALAB-SSI-1192/2020	EPI_ISL_437636	2020-03-31	Department of Virus and Microbiological Special Diagnostics, Statens Serum Institut, Copenhagen, Denmark, Artillerivej 5, 2300 Copenahgen S	Albertsen lab, Department of Chemistry and Bioscience, Aalborg University, Denmark	Rasmus Kirkegaard et al
SaudiArabia/KAUST-Makkah124/2020	EPI_ISL_437691	2020-04-05	Pathogen Genomics Lab King Abdullah University of Science and Technology(KAUST)	Pathogen Genomics Lab King Abdullah University of Science and Technology(KAUST)	Sharif Hala et al
SaudiArabia/KAUST-Makkah126/2020	EPI_ISL_437692	2020-04-05	Pathogen Genomics Lab King Abdullah University of Science and Technology(KAUST)	Pathogen Genomics Lab King Abdullah University of Science and Technology(KAUST)	Sharif Hala et al
SaudiArabia/KAUST-Makkah138/2020	EPI_ISL_437693	2020-04-05	Pathogen Genomics Lab King Abdullah University of Science and Technology(KAUST)	Pathogen Genomics Lab King Abdullah University of Science and Technology(KAUST)	Sharif Hala et al
SaudiArabia/KAUST-Makkah139/2020	EPI_ISL_437694	2020-04-05	Pathogen Genomics Lab King Abdullah University of Science and Technology(KAUST)	Pathogen Genomics Lab King Abdullah University of Science and Technology(KAUST)	Sharif Hala et al
SaudiArabia/KAUST-Makkah142/2020	EPI_ISL_437695	2020-04-05	Pathogen Genomics Lab King Abdullah University of Science and Technology(KAUST)	Pathogen Genomics Lab King Abdullah University of Science and Technology(KAUST)	Sharif Hala et al
SaudiArabia/KAUST-Makkah156/2020	EPI_ISL_437696	2020-04-09	Pathogen Genomics Lab King Abdullah University of Science and Technology(KAUST)	Pathogen Genomics Lab King Abdullah University of Science and Technology(KAUST)	Sharif Hala et al
SaudiArabia/KAUST-Makkah163/2020	EPI_ISL_437697	2020-04-09	Pathogen Genomics Lab King Abdullah University of Science and Technology(KAUST)	Pathogen Genomics Lab King Abdullah University of Science and Technology(KAUST)	Sharif Hala et al
SaudiArabia/KAUST-Makkah166/2020	EPI_ISL_437698	2020-04-09	Pathogen Genomics Lab King Abdullah University of Science and Technology(KAUST)	Pathogen Genomics Lab King Abdullah University of Science and Technology(KAUST)	Sharif Hala et al
SaudiArabia/KAUST-Makkah173/2020	EPI_ISL_437699	2020-04-09	Pathogen Genomics Lab King Abdullah University of Science and Technology(KAUST)	Pathogen Genomics Lab King Abdullah University of Science and Technology(KAUST)	Sharif Hala et al
Scotland/CVR2403/2020	EPI_ISL_438900	2020-04-13	West of Scotland Specialist Virology Centre, NHSGGC / MRC-University of Glasgow Centre for Virus Research	COVID-19 Genomics UK (COG-UK) Consortium	Ana da Silva Filipe et al
Scotland/CVR2404/2020	EPI_ISL_438901	2020-04-13	West of Scotland Specialist Virology Centre, NHSGGC / MRC-University of Glasgow Centre for Virus Research	COVID-19 Genomics UK (COG-UK) Consortium	Ana da Silva Filipe et al
Scotland/CVR2411/2020	EPI_ISL_438902	2020-04-14	West of Scotland Specialist Virology Centre, NHSGGC / MRC-University of Glasgow Centre for Virus Research	COVID-19 Genomics UK (COG-UK) Consortium	Ana da Silva Filipe et al
Scotland/CVR2437/2020	EPI_ISL_438905	2020-04-14	West of Scotland Specialist Virology Centre, NHSGGC / MRC-University of Glasgow Centre for Virus Research	COVID-19 Genomics UK (COG-UK) Consortium	Ana da Silva Filipe et al
Scotland/CVR2447/2020	EPI_ISL_438908	2020-04-14	West of Scotland Specialist Virology Centre, NHSGGC / MRC-University of Glasgow Centre for Virus Research	COVID-19 Genomics UK (COG-UK) Consortium	Ana da Silva Filipe et al
Scotland/CVR2450/2020	EPI_ISL_438910	2020-04-14	West of Scotland Specialist Virology Centre, NHSGGC / MRC-University of Glasgow Centre for Virus Research	COVID-19 Genomics UK (COG-UK) Consortium	Ana da Silva Filipe et al
Scotland/CVR2468/2020	EPI_ISL_438912	2020-04-14	West of Scotland Specialist Virology Centre, NHSGGC / MRC-University of Glasgow Centre for Virus Research	COVID-19 Genomics UK (COG-UK) Consortium	Ana da Silva Filipe et al
Scotland/CVR247/2020	EPI_ISL_438913	2020-03-19	West of Scotland Specialist Virology Centre, NHSGGC / MRC-University of Glasgow Centre for Virus Research	COVID-19 Genomics UK (COG-UK) Consortium	Ana da Silva Filipe et al
Scotland/CVR249/2020	EPI_ISL_438914	2020-03-19	West of Scotland Specialist Virology Centre, NHSGGC / MRC-University of Glasgow Centre for Virus Research	COVID-19 Genomics UK (COG-UK) Consortium	Ana da Silva Filipe et al
Scotland/CVR2492/2020	EPI_ISL_438915	2020-04-15	West of Scotland Specialist Virology Centre, NHSGGC / MRC-University of Glasgow Centre for Virus Research	COVID-19 Genomics UK (COG-UK) Consortium	Ana da Silva Filipe et al
Scotland/CVR2496/2020	EPI_ISL_438916	2020-04-14	West of Scotland Specialist Virology Centre, NHSGGC / MRC-University of Glasgow Centre for Virus Research	COVID-19 Genomics UK (COG-UK) Consortium	Ana da Silva Filipe et al
Scotland/CVR2512/2020	EPI_ISL_438920	2020-04-15	West of Scotland Specialist Virology Centre, NHSGGC / MRC-University of Glasgow Centre for Virus Research	COVID-19 Genomics UK (COG-UK) Consortium	Ana da Silva Filipe et al
Scotland/CVR2515/2020	EPI_ISL_438921	2020-04-15	West of Scotland Specialist Virology Centre, NHSGGC / MRC-University of Glasgow Centre for Virus Research	COVID-19 Genomics UK (COG-UK) Consortium	Ana da Silva Filipe et al
Scotland/CVR2521/2020	EPI_ISL_438923	2020-04-15	West of Scotland Specialist Virology Centre, NHSGGC / MRC-University of Glasgow Centre for Virus Research	COVID-19 Genomics UK (COG-UK) Consortium	Ana da Silva Filipe et al
Scotland/CVR2536/2020	EPI_ISL_438925	2020-04-16	West of Scotland Specialist Virology Centre, NHSGGC / MRC-University of Glasgow Centre for Virus Research	COVID-19 Genomics UK (COG-UK) Consortium	Ana da Silva Filipe et al
Scotland/CVR255/2020	EPI_ISL_438926	2020-03-19	West of Scotland Specialist Virology Centre, NHSGGC / MRC-University of Glasgow Centre for Virus Research	COVID-19 Genomics UK (COG-UK) Consortium	Ana da Silva Filipe et al
Scotland/CVR257/2020	EPI_ISL_438928	2020-03-20	West of Scotland Specialist Virology Centre, NHSGGC / MRC-University of Glasgow Centre for Virus Research	COVID-19 Genomics UK (COG-UK) Consortium	Ana da Silva Filipe et al
Scotland/CVR2576/2020	EPI_ISL_438929	2020-04-16	West of Scotland Specialist Virology Centre, NHSGGC / MRC-University of Glasgow Centre for Virus Research	COVID-19 Genomics UK (COG-UK) Consortium	Ana da Silva Filipe et al
Scotland/CVR258/2020	EPI_ISL_438930	2020-03-20	West of Scotland Specialist Virology Centre, NHSGGC / MRC-University of Glasgow Centre for Virus Research	COVID-19 Genomics UK (COG-UK) Consortium	Ana da Silva Filipe et al
Scotland/CVR2611/2020	EPI_ISL_438931	2020-04-15	West of Scotland Specialist Virology Centre, NHSGGC / MRC-University of Glasgow Centre for Virus Research	COVID-19 Genomics UK (COG-UK) Consortium	Ana da Silva Filipe et al
Scotland/CVR263/2020	EPI_ISL_438933	2020-03-20	West of Scotland Specialist Virology Centre, NHSGGC / MRC-University of Glasgow Centre for Virus Research	COVID-19 Genomics UK (COG-UK) Consortium	Ana da Silva Filipe et al
Japan/Donner14/2020	EPI_ISL_438958	2020-04-10	Keio University School of Medicine	Keio University School of Medicine	Kenjiro Kosaki et al
Japan/Donner15/2020	EPI_ISL_438959	2020-04-10	Keio University School of Medicine	Keio University School of Medicine	Kenjiro Kosaki et al
Japan/Donner17/2020	EPI_ISL_438961	2020-04-11	Keio University School of Medicine	Keio University School of Medicine	Kenjiro Kosaki et al
Japan/Donner21/2020	EPI_ISL_438965	2020-04-14	Keio University School of Medicine	Keio University School of Medicine	Kenjiro Kosaki et al
Japan/Donner22/2020	EPI_ISL_438966	2020-04-16	Keio University School of Medicine	Keio University School of Medicine	Kenjiro Kosaki et al
Japan/Donner23/2020	EPI_ISL_438967	2020-04-16	Keio University School of Medicine	Keio University School of Medicine	Kenjiro Kosaki et al
Thailand/Bangkok-0069/2020	EPI_ISL_447011	2020-03-29	Ramathibodi Hospital	COVID-19 Network Investigations (CONI) Alliance	Elizabeth Batty et al
Thailand/Bangkok-0074/2020	EPI_ISL_447015	2020-03-31	Ramathibodi Hospital	COVID-19 Network Investigations (CONI) Alliance	Elizabeth Batty et al
Thailand/Bangkok-0076/2020	EPI_ISL_447017	2020-03-31	Ramathibodi Hospital	COVID-19 Network Investigations (CONI) Alliance	Elizabeth Batty et al
Thailand/Bangkok-0078/2020	EPI_ISL_447019	2020-04-01	Ramathibodi Hospital	COVID-19 Network Investigations (CONI) Alliance	Elizabeth Batty et al
Thailand/Bangkok-0079/2020	EPI_ISL_447020	2020-04-01	Ramathibodi Hospital	COVID-19 Network Investigations (CONI) Alliance	Elizabeth Batty et al
Thailand/Bangkok-0084/2020	EPI_ISL_447025	2020-04-02	Ramathibodi Hospital	COVID-19 Network Investigations (CONI) Alliance	Elizabeth Batty et al
Thailand/Bangkok-0085/2020	EPI_ISL_447026	2020-04-03	Ramathibodi Hospital	COVID-19 Network Investigations (CONI) Alliance	Elizabeth Batty et al
India/GBRC65a/2020	EPI_ISL_447040	2020-05-03	B.J. Medical College and Civil hospital	Gujarat Biotechnology Research Centre	Amit Kanani et al
India/GBRC67b/2020	EPI_ISL_447044	2020-05-03	B.J. Medical College and Civil hospital	Gujarat Biotechnology Research Centre	Dinesh Kumar et al
England/NORW-E988D/2020	EPI_ISL_448340	2020-04-23	Quadram Institute Bioscience	COVID-19 Genomics UK (COG-UK) Consortium	Dave J. Baker et al
England/NORW-E98BA/2020	EPI_ISL_448341	2020-04-23	Quadram Institute Bioscience	COVID-19 Genomics UK (COG-UK) Consortium	Dave J. Baker et al
England/NORW-E98D8/2020	EPI_ISL_448342	2020-04-23	Quadram Institute Bioscience	COVID-19 Genomics UK (COG-UK) Consortium	Dave J. Baker et al
England/NORW-E994E/2020	EPI_ISL_448344	2020-04-23	Quadram Institute Bioscience	COVID-19 Genomics UK (COG-UK) Consortium	Dave J. Baker et al
England/NORW-E998A/2020	EPI_ISL_448345	2020-04-23	Quadram Institute Bioscience	COVID-19 Genomics UK (COG-UK) Consortium	Dave J. Baker et al
England/NORW-E99B7/2020	EPI_ISL_448346	2020-04-23	Quadram Institute Bioscience	COVID-19 Genomics UK (COG-UK) Consortium	Dave J. Baker et al
England/NORW-E9A0F/2020	EPI_ISL_448348	2020-04-22	Quadram Institute Bioscience	COVID-19 Genomics UK (COG-UK) Consortium	Dave J. Baker et al
England/NORW-E9AD2/2020	EPI_ISL_448350	2020-04-30	Quadram Institute Bioscience	COVID-19 Genomics UK (COG-UK) Consortium	Dave J. Baker et al
England/NORW-E9B1B/2020	EPI_ISL_448351	2020-04-30	Quadram Institute Bioscience	COVID-19 Genomics UK (COG-UK) Consortium	Dave J. Baker et al
England/NORW-E9B48/2020	EPI_ISL_448352	2020-04-30	Quadram Institute Bioscience	COVID-19 Genomics UK (COG-UK) Consortium	Dave J. Baker et al
England/NORW-E9C09/2020	EPI_ISL_448355	2020-04-30	Quadram Institute Bioscience	COVID-19 Genomics UK (COG-UK) Consortium	Dave J. Baker et al
England/NORW-E9C54/2020	EPI_ISL_448357	2020-04-30	Quadram Institute Bioscience	COVID-19 Genomics UK (COG-UK) Consortium	Dave J. Baker et al
England/NORW-E9C63/2020	EPI_ISL_448358	2020-04-30	Quadram Institute Bioscience	COVID-19 Genomics UK (COG-UK) Consortium	Dave J. Baker et al
England/NORW-E9C72/2020	EPI_ISL_448359	2020-04-30	Quadram Institute Bioscience	COVID-19 Genomics UK (COG-UK) Consortium	Dave J. Baker et al
England/NORW-E9DF7/2020	EPI_ISL_448370	2020-05-02	Quadram Institute Bioscience	COVID-19 Genomics UK (COG-UK) Consortium	Dave J. Baker et al
England/NORW-E9E12/2020	EPI_ISL_448371	2020-05-02	Quadram Institute Bioscience	COVID-19 Genomics UK (COG-UK) Consortium	Dave J. Baker et al
England/NORW-E9E6D/2020	EPI_ISL_448374	2020-05-03	Quadram Institute Bioscience	COVID-19 Genomics UK (COG-UK) Consortium	Dave J. Baker et al
England/LOND-D4C7A/2020	EPI_ISL_449670	2020-04-15	University College London, Great Ormond Street Hospital for Children NHS Foundation Trust, Imperial College Healthcare NHS Trust	COVID-19 Genomics UK (COG-UK) Consortium	Sergi Castellano et al
England/LOND-D4C98/2020	EPI_ISL_449672	2020-04-15	University College London, Great Ormond Street Hospital for Children NHS Foundation Trust, Imperial College Healthcare NHS Trust	COVID-19 Genomics UK (COG-UK) Consortium	Sergi Castellano et al
England/LOND-D4CA7/2020	EPI_ISL_449673	2020-04-15	University College London, Great Ormond Street Hospital for Children NHS Foundation Trust, Imperial College Healthcare NHS Trust	COVID-19 Genomics UK (COG-UK) Consortium	Sergi Castellano et al
England/LOND-D4CB6/2020	EPI_ISL_449674	2020-04-15	University College London, Great Ormond Street Hospital for Children NHS Foundation Trust, Imperial College Healthcare NHS Trust	COVID-19 Genomics UK (COG-UK) Consortium	Sergi Castellano et al
England/LOND-D4CD4/2020	EPI_ISL_449676	2020-04-15	University College London, Great Ormond Street Hospital for Children NHS Foundation Trust, Imperial College Healthcare NHS Trust	COVID-19 Genomics UK (COG-UK) Consortium	Sergi Castellano et al
England/LOND-D4CF2/2020	EPI_ISL_449678	2020-04-15	University College London, Great Ormond Street Hospital for Children NHS Foundation Trust, Imperial College Healthcare NHS Trust	COVID-19 Genomics UK (COG-UK) Consortium	Sergi Castellano et al
England/LOND-D4D0E/2020	EPI_ISL_449679	2020-04-16	University College London, Great Ormond Street Hospital for Children NHS Foundation Trust, Imperial College Healthcare NHS Trust	COVID-19 Genomics UK (COG-UK) Consortium	Sergi Castellano et al
England/LOND-D514D/2020	EPI_ISL_449680	2020-04-15	University College London, Great Ormond Street Hospital for Children NHS Foundation Trust, Imperial College Healthcare NHS Trust	COVID-19 Genomics UK (COG-UK) Consortium	Sergi Castellano et al
England/LOND-D515C/2020	EPI_ISL_449681	2020-04-15	University College London, Great Ormond Street Hospital for Children NHS Foundation Trust, Imperial College Healthcare NHS Trust	COVID-19 Genomics UK (COG-UK) Consortium	Sergi Castellano et al
England/LOND-D516B/2020	EPI_ISL_449682	2020-04-15	University College London, Great Ormond Street Hospital for Children NHS Foundation Trust, Imperial College Healthcare NHS Trust	COVID-19 Genomics UK (COG-UK) Consortium	Sergi Castellano et al
England/LOND-D5189/2020	EPI_ISL_449683	2020-04-15	University College London, Great Ormond Street Hospital for Children NHS Foundation Trust, Imperial College Healthcare NHS Trust	COVID-19 Genomics UK (COG-UK) Consortium	Sergi Castellano et al
England/LOND-D51C5/2020	EPI_ISL_449685	2020-04-15	University College London, Great Ormond Street Hospital for Children NHS Foundation Trust, Imperial College Healthcare NHS Trust	COVID-19 Genomics UK (COG-UK) Consortium	Sergi Castellano et al
England/LOND-D51D4/2020	EPI_ISL_449686	2020-04-15	University College London, Great Ormond Street Hospital for Children NHS Foundation Trust, Imperial College Healthcare NHS Trust	COVID-19 Genomics UK (COG-UK) Consortium	Sergi Castellano et al
England/LOND-D51E3/2020	EPI_ISL_449687	2020-04-15	University College London, Great Ormond Street Hospital for Children NHS Foundation Trust, Imperial College Healthcare NHS Trust	COVID-19 Genomics UK (COG-UK) Consortium	Sergi Castellano et al
England/LOND-D51F2/2020	EPI_ISL_449688	2020-04-14	University College London, Great Ormond Street Hospital for Children NHS Foundation Trust, Imperial College Healthcare NHS Trust	COVID-19 Genomics UK (COG-UK) Consortium	Sergi Castellano et al
England/LOND-D520E/2020	EPI_ISL_449689	2020-04-15	University College London, Great Ormond Street Hospital for Children NHS Foundation Trust, Imperial College Healthcare NHS Trust	COVID-19 Genomics UK (COG-UK) Consortium	Sergi Castellano et al
USA/MI-MDHHS-SC20322/2020	EPI_ISL_450601	2020-03-11	Michigan Department of Health and Human Services, Bureau of Laboratories	Michigan Department of Health and Human Services, Bureau of Laboratories	Blankenship HM et al
USA/MI-MDHHS-SC20327/2020	EPI_ISL_450606	2020-03-15	Michigan Department of Health and Human Services, Bureau of Laboratories	Michigan Department of Health and Human Services, Bureau of Laboratories	Blankenship HM et al
USA/MI-MDHHS-SC20328/2020	EPI_ISL_450607	2020-03-18	Michigan Department of Health and Human Services, Bureau of Laboratories	Michigan Department of Health and Human Services, Bureau of Laboratories	Blankenship HM et al
Croatia/ZG-297-20/2020	EPI_ISL_451934	2020-03-05	Research Unit, University Hospital for Infectious Diseases "Dr. Fran Mihaljeviƒá"	Cicin Sain lab, Helmholtz Centre for Infection Research	Zeeshan Chaudhry et al
Belgium/20A30/2020	EPI_ISL_451935	2020-03-18	CUB Hopital Erasme Laboratoire d'Anatomie Pathologique	CUB Hopital Erasme Laboratoire d'Anatomie Pathologique	Prof. Isabelle Salmon et al
Poland/PL_P20/2020	EPI_ISL_451981	2020-04-07	1. ViroGenetics - BSL3 Laboratory of Virology, Ma≈Çopolska Centre of Biotechnology, Jagiellonian University; 2. II Department of Internal Medicine, Faculty of Medicine, Jagiellonian University Medical College; 3. DIAGNOSTYKA Ltd.	1. ViroGenetics - BSL3 Laboratory of Virology, Ma≈Çopolska Centre of Biotechnology, Jagiellonian University; 2. II Department of Internal Medicine, Faculty of Medicine, Jagiellonian University Medical College.	Marek Sanak et al
Poland/PL_P21/2020	EPI_ISL_451982	2020-03-29	1. ViroGenetics - BSL3 Laboratory of Virology, Ma≈Çopolska Centre of Biotechnology, Jagiellonian University; 2. II Department of Internal Medicine, Faculty of Medicine, Jagiellonian University Medical College; 3. DIAGNOSTYKA Ltd.	1. ViroGenetics - BSL3 Laboratory of Virology, Ma≈Çopolska Centre of Biotechnology, Jagiellonian University; 2. II Department of Internal Medicine, Faculty of Medicine, Jagiellonian University Medical College.	Marek Sanak et al
Poland/PL_P22/2020	EPI_ISL_451983	2020-04-02	1. ViroGenetics - BSL3 Laboratory of Virology, Ma≈Çopolska Centre of Biotechnology, Jagiellonian University; 2. II Department of Internal Medicine, Faculty of Medicine, Jagiellonian University Medical College; 3. DIAGNOSTYKA Ltd.	1. ViroGenetics - BSL3 Laboratory of Virology, Ma≈Çopolska Centre of Biotechnology, Jagiellonian University; 2. II Department of Internal Medicine, Faculty of Medicine, Jagiellonian University Medical College.	Marek Sanak et al
Poland/PL_P23/2020	EPI_ISL_451984	2020-03-29	1. ViroGenetics - BSL3 Laboratory of Virology, Ma≈Çopolska Centre of Biotechnology, Jagiellonian University; 2. II Department of Internal Medicine, Faculty of Medicine, Jagiellonian University Medical College; 3. DIAGNOSTYKA Ltd.	1. ViroGenetics - BSL3 Laboratory of Virology, Ma≈Çopolska Centre of Biotechnology, Jagiellonian University; 2. II Department of Internal Medicine, Faculty of Medicine, Jagiellonian University Medical College.	Marek Sanak et al
Poland/PL_P24/2020	EPI_ISL_451985	2020-03-29	1. ViroGenetics - BSL3 Laboratory of Virology, Ma≈Çopolska Centre of Biotechnology, Jagiellonian University; 2. II Department of Internal Medicine, Faculty of Medicine, Jagiellonian University Medical College; 3. DIAGNOSTYKA Ltd.	1. ViroGenetics - BSL3 Laboratory of Virology, Ma≈Çopolska Centre of Biotechnology, Jagiellonian University; 2. II Department of Internal Medicine, Faculty of Medicine, Jagiellonian University Medical College.	Marek Sanak et al
Poland/PL_P25/2020	EPI_ISL_451986	2020-04-07	1. ViroGenetics - BSL3 Laboratory of Virology, Ma≈Çopolska Centre of Biotechnology, Jagiellonian University; 2. II Department of Internal Medicine, Faculty of Medicine, Jagiellonian University Medical College; 3. DIAGNOSTYKA Ltd.	1. ViroGenetics - BSL3 Laboratory of Virology, Ma≈Çopolska Centre of Biotechnology, Jagiellonian University; 2. II Department of Internal Medicine, Faculty of Medicine, Jagiellonian University Medical College.	Marek Sanak et al
Poland/PL_P26/2020	EPI_ISL_451987	2020-04-01	1. ViroGenetics - BSL3 Laboratory of Virology, Ma≈Çopolska Centre of Biotechnology, Jagiellonian University; 2. II Department of Internal Medicine, Faculty of Medicine, Jagiellonian University Medical College; 3. DIAGNOSTYKA Ltd.	1. ViroGenetics - BSL3 Laboratory of Virology, Ma≈Çopolska Centre of Biotechnology, Jagiellonian University; 2. II Department of Internal Medicine, Faculty of Medicine, Jagiellonian University Medical College.	Marek Sanak et al
Denmark/ALAB-HH-101/2020	EPI_ISL_451988	2020-03-09	Department of Clinical Microbiology, Copenhagen University Hospital, Hvidovre, Kettegaard Alle 30, 2650 Hvidovre.	Albertsen lab, Department of Chemistry and Bioscience, Aalborg University, Denmark	Rasmus Kirkegaard et al
Denmark/ALAB-HH-102/2020	EPI_ISL_451989	2020-03-08	Department of Clinical Microbiology, Copenhagen University Hospital, Hvidovre, Kettegaard Alle 30, 2650 Hvidovre.	Albertsen lab, Department of Chemistry and Bioscience, Aalborg University, Denmark	Rasmus Kirkegaard et al
Denmark/ALAB-HH-104/2020	EPI_ISL_451990	2020-03-08	Department of Clinical Microbiology, Copenhagen University Hospital, Hvidovre, Kettegaard Alle 30, 2650 Hvidovre.	Albertsen lab, Department of Chemistry and Bioscience, Aalborg University, Denmark	Rasmus Kirkegaard et al
Denmark/ALAB-HH-106/2020	EPI_ISL_451991	2020-03-09	Department of Clinical Microbiology, Copenhagen University Hospital, Hvidovre, Kettegaard Alle 30, 2650 Hvidovre.	Albertsen lab, Department of Chemistry and Bioscience, Aalborg University, Denmark	Rasmus Kirkegaard et al
Denmark/ALAB-HH-107/2020	EPI_ISL_451992	2020-03-09	Department of Clinical Microbiology, Copenhagen University Hospital, Hvidovre, Kettegaard Alle 30, 2650 Hvidovre.	Albertsen lab, Department of Chemistry and Bioscience, Aalborg University, Denmark	Rasmus Kirkegaard et al
Denmark/ALAB-HH-108/2020	EPI_ISL_451993	2020-03-09	Department of Clinical Microbiology, Copenhagen University Hospital, Hvidovre, Kettegaard Alle 30, 2650 Hvidovre.	Albertsen lab, Department of Chemistry and Bioscience, Aalborg University, Denmark	Rasmus Kirkegaard et al
Denmark/ALAB-HH-110/2020	EPI_ISL_451994	2020-03-09	Department of Clinical Microbiology, Copenhagen University Hospital, Hvidovre, Kettegaard Alle 30, 2650 Hvidovre.	Albertsen lab, Department of Chemistry and Bioscience, Aalborg University, Denmark	Rasmus Kirkegaard et al
Denmark/ALAB-HH-111/2020	EPI_ISL_451995	2020-03-09	Department of Clinical Microbiology, Copenhagen University Hospital, Hvidovre, Kettegaard Alle 30, 2650 Hvidovre.	Albertsen lab, Department of Chemistry and Bioscience, Aalborg University, Denmark	Rasmus Kirkegaard et al
Denmark/ALAB-HH-112/2020	EPI_ISL_451996	2020-03-09	Department of Clinical Microbiology, Copenhagen University Hospital, Hvidovre, Kettegaard Alle 30, 2650 Hvidovre.	Albertsen lab, Department of Chemistry and Bioscience, Aalborg University, Denmark	Rasmus Kirkegaard et al
Denmark/ALAB-HH-113/2020	EPI_ISL_451997	2020-03-09	Department of Clinical Microbiology, Copenhagen University Hospital, Hvidovre, Kettegaard Alle 30, 2650 Hvidovre.	Albertsen lab, Department of Chemistry and Bioscience, Aalborg University, Denmark	Rasmus Kirkegaard et al
Denmark/ALAB-HH-114/2020	EPI_ISL_451998	2020-03-09	Department of Clinical Microbiology, Copenhagen University Hospital, Hvidovre, Kettegaard Alle 30, 2650 Hvidovre.	Albertsen lab, Department of Chemistry and Bioscience, Aalborg University, Denmark	Rasmus Kirkegaard et al
Denmark/ALAB-HH-115/2020	EPI_ISL_451999	2020-03-09	Department of Clinical Microbiology, Copenhagen University Hospital, Hvidovre, Kettegaard Alle 30, 2650 Hvidovre.	Albertsen lab, Department of Chemistry and Bioscience, Aalborg University, Denmark	Rasmus Kirkegaard et al
Portugal/CV62/2020	EPI_ISL_413647	2020-03-01	Centro Hospital do Porto, E.P.E. - H. Geral de Santo Antonio	Instituto Nacional de Saude (INSA)	Raquel Guiomar et al
Portugal/CV63/2020	EPI_ISL_413648	2020-03-01	Centro Hospitalar e Universit√°rio de Sao Joao, Porto	Instituto Nacional de Saude (INSA)	Raquel Guiomar et al
USA/WA14-UW10/2020	EPI_ISL_413649	2020-03-05	UW Virology Lab	UW Virology Lab	Pavitra Roychoudhury et al
USA/WA15-UW11/2020	EPI_ISL_413650	2020-03-05	UW Virology Lab	UW Virology Lab	Pavitra Roychoudhury et al
USA/WA16-UW12/2020	EPI_ISL_413651	2020-03-05	UW Virology Lab	UW Virology Lab	Pavitra Roychoudhury et al
USA/WA17-UW13/2020	EPI_ISL_413652	2020-03-05	UW Virology Lab	UW Virology Lab	Pavitra Roychoudhury et al
USA/WA18-UW14/2020	EPI_ISL_413653	2020-03-05	UW Virology Lab	UW Virology Lab	Pavitra Roychoudhury et al
USA/WA-UW-1420/2020	EPI_ISL_423000	2020-03-18	UW Virology Lab	UW Virology Lab	Pavitra Roychoudhury et al
USA/WA-UW-1567/2020	EPI_ISL_423001	2020-03-19	UW Virology Lab	UW Virology Lab	Pavitra Roychoudhury et al
USA/WA-UW-1593/2020	EPI_ISL_423002	2020-03-19	UW Virology Lab	UW Virology Lab	Pavitra Roychoudhury et al
USA/WA-UW-1583/2020	EPI_ISL_423003	2020-03-19	UW Virology Lab	UW Virology Lab	Pavitra Roychoudhury et al
USA/WA-UW-1581/2020	EPI_ISL_423004	2020-03-19	UW Virology Lab	UW Virology Lab	Pavitra Roychoudhury et al
USA/WA-UW-1603/2020	EPI_ISL_423005	2020-03-19	UW Virology Lab	UW Virology Lab	Pavitra Roychoudhury et al
USA/WA-UW-1611/2020	EPI_ISL_423006	2020-03-19	UW Virology Lab	UW Virology Lab	Pavitra Roychoudhury et al
England/20129063804/2020	EPI_ISL_424062	2020-03-11	Respiratory Virus Unit, Microbiology Services Colindale, Public Health England	Respiratory Virus Unit, Microbiology Services Colindale, Public Health England	Monica Galiano et al
England/20129085704/2020	EPI_ISL_424076	2020-03-21	Respiratory Virus Unit, Microbiology Services Colindale, Public Health England	Respiratory Virus Unit, Microbiology Services Colindale, Public Health England	Monica Galiano et al
England/20129089504/2020	EPI_ISL_424078	2020-03-11	Respiratory Virus Unit, Microbiology Services Colindale, Public Health England	Respiratory Virus Unit, Microbiology Services Colindale, Public Health England	Monica Galiano et al
England/20129089602/2020	EPI_ISL_424079	2020-03-11	Respiratory Virus Unit, Microbiology Services Colindale, Public Health England	Respiratory Virus Unit, Microbiology Services Colindale, Public Health England	Monica Galiano et al
USA/WA-UW-1879/2020	EPI_ISL_424300	2020-03-21	UW Virology Lab	UW Virology Lab	Pavitra Roychoudhury et al
USA/WA-UW-1948/2020	EPI_ISL_424301	2020-03-24	UW Virology Lab	UW Virology Lab	Pavitra Roychoudhury et al
USA/WA-UW-1878/2020	EPI_ISL_424302	2020-03-24	UW Virology Lab	UW Virology Lab	Pavitra Roychoudhury et al
USA/WA-UW-1930/2020	EPI_ISL_424304	2020-03-24	UW Virology Lab	UW Virology Lab	Pavitra Roychoudhury et al
USA/WA-UW-1877/2020	EPI_ISL_424305	2020-03-24	UW Virology Lab	UW Virology Lab	Pavitra Roychoudhury et al
USA/WA-UW-1874/2020	EPI_ISL_424306	2020-03-23	UW Virology Lab	UW Virology Lab	Pavitra Roychoudhury et al
USA/OR-UW-1885/2020	EPI_ISL_424307	2020-03-23	UW Virology Lab	UW Virology Lab	Pavitra Roychoudhury et al
USA/OR-UW-1887/2020	EPI_ISL_424308	2020-03-22	UW Virology Lab	UW Virology Lab	Pavitra Roychoudhury et al
USA/WA-UW-1881/2020	EPI_ISL_424309	2020-03-24	UW Virology Lab	UW Virology Lab	Pavitra Roychoudhury et al
USA/WA-UW-1890/2020	EPI_ISL_424316	2020-03-24	UW Virology Lab	UW Virology Lab	Pavitra Roychoudhury et al
USA/WA-UW-1928/2020	EPI_ISL_424317	2020-03-24	UW Virology Lab	UW Virology Lab	Pavitra Roychoudhury et al
USA/ID-UW-1938/2020	EPI_ISL_424318	2020-03-22	UW Virology Lab	UW Virology Lab	Pavitra Roychoudhury et al
USA/ID-UW-1935/2020	EPI_ISL_424319	2020-03-22	UW Virology Lab	UW Virology Lab	Pavitra Roychoudhury et al
USA/ID-UW-1925/2020	EPI_ISL_424321	2020-03-20	UW Virology Lab	UW Virology Lab	Pavitra Roychoudhury et al
USA/ID-UW-1934/2020	EPI_ISL_424322	2020-03-20	UW Virology Lab	UW Virology Lab	Pavitra Roychoudhury et al
USA/WA-UW-1944/2020	EPI_ISL_424323	2020-03-24	UW Virology Lab	UW Virology Lab	Pavitra Roychoudhury et al
USA/WA-UW-1965/2020	EPI_ISL_424324	2020-03-24	UW Virology Lab	UW Virology Lab	Pavitra Roychoudhury et al
USA/WA-UW-1954/2020	EPI_ISL_424325	2020-03-24	UW Virology Lab	UW Virology Lab	Pavitra Roychoudhury et al
USA/WA-UW-1968/2020	EPI_ISL_424326	2020-03-20	UW Virology Lab	UW Virology Lab	Pavitra Roychoudhury et al
USA/WA-UW-1947/2020	EPI_ISL_424327	2020-03-23	UW Virology Lab	UW Virology Lab	Pavitra Roychoudhury et al
USA/WA-UW-1984/2020	EPI_ISL_424329	2020-03-24	UW Virology Lab	UW Virology Lab	Pavitra Roychoudhury et al
USA/WA-UW-1865/2020	EPI_ISL_424330	2020-03-23	UW Virology Lab	UW Virology Lab	Pavitra Roychoudhury et al
USA/WA-UW-1907/2020	EPI_ISL_424331	2020-03-22	UW Virology Lab	UW Virology Lab	Pavitra Roychoudhury et al
USA/WA-UW-1917/2020	EPI_ISL_424332	2020-03-22	UW Virology Lab	UW Virology Lab	Pavitra Roychoudhury et al
USA/WA-UW-2006/2020	EPI_ISL_424333	2020-03-24	UW Virology Lab	UW Virology Lab	Pavitra Roychoudhury et al
USA/WA-UW-1994/2020	EPI_ISL_424334	2020-03-24	UW Virology Lab	UW Virology Lab	Pavitra Roychoudhury et al
USA/WA-UW-1998/2020	EPI_ISL_424335	2020-03-24	UW Virology Lab	UW Virology Lab	Pavitra Roychoudhury et al
USA/WA-UW-1988/2020	EPI_ISL_424336	2020-03-24	UW Virology Lab	UW Virology Lab	Pavitra Roychoudhury et al
USA/WA-UW-1977/2020	EPI_ISL_424337	2020-03-24	UW Virology Lab	UW Virology Lab	Pavitra Roychoudhury et al
England/CAMB-754FB/2020	EPI_ISL_425399	2020-03-13	Department of Pathology, University of Cambridge	COVID-19 Genomics UK (COG-UK) Consortium	Luke W Meredith et al
England/NOTT-10EA30/2020	EPI_ISL_425628	2020-03-30	Queens Medical Centre, Clinical Microbiology Department / DeepSeq Nottingham	COVID-19 Genomics UK (COG-UK) Consortium	Gemma Clark et al
England/NOTT-10EA5E/2020	EPI_ISL_425630	2020-03-29	Queens Medical Centre, Clinical Microbiology Department / DeepSeq Nottingham	COVID-19 Genomics UK (COG-UK) Consortium	Gemma Clark et al
England/NOTT-10EA6D/2020	EPI_ISL_425631	2020-03-29	Queens Medical Centre, Clinical Microbiology Department / DeepSeq Nottingham	COVID-19 Genomics UK (COG-UK) Consortium	Gemma Clark et al
England/NOTT-10EA7C/2020	EPI_ISL_425632	2020-03-30	Queens Medical Centre, Clinical Microbiology Department / DeepSeq Nottingham	COVID-19 Genomics UK (COG-UK) Consortium	Gemma Clark et al
England/NOTT-10EA8B/2020	EPI_ISL_425633	2020-03-29	Queens Medical Centre, Clinical Microbiology Department / DeepSeq Nottingham	COVID-19 Genomics UK (COG-UK) Consortium	Gemma Clark et al
England/NOTT-10EAA9/2020	EPI_ISL_425635	2020-03-30	Queens Medical Centre, Clinical Microbiology Department / DeepSeq Nottingham	COVID-19 Genomics UK (COG-UK) Consortium	Gemma Clark et al
England/NOTT-10EAD6/2020	EPI_ISL_425638	2020-03-30	Queens Medical Centre, Clinical Microbiology Department / DeepSeq Nottingham	COVID-19 Genomics UK (COG-UK) Consortium	Gemma Clark et al
England/NOTT-10EAE5/2020	EPI_ISL_425639	2020-03-30	Queens Medical Centre, Clinical Microbiology Department / DeepSeq Nottingham	COVID-19 Genomics UK (COG-UK) Consortium	Gemma Clark et al
Scotland/CVR100/2020	EPI_ISL_425647	2020-03-14	West of Scotland Specialist Virology Centre, NHSGGC / MRC-University of Glasgow Centre for Virus Research	COVID-19 Genomics UK (COG-UK) Consortium	Ana da Silva Filipe et al
Scotland/CVR101/2020	EPI_ISL_425648	2020-03-14	West of Scotland Specialist Virology Centre, NHSGGC / MRC-University of Glasgow Centre for Virus Research	COVID-19 Genomics UK (COG-UK) Consortium	Ana da Silva Filipe et al
Scotland/CVR103/2020	EPI_ISL_425650	2020-03-13	West of Scotland Specialist Virology Centre, NHSGGC / MRC-University of Glasgow Centre for Virus Research	COVID-19 Genomics UK (COG-UK) Consortium	Ana da Silva Filipe et al
Scotland/CVR104/2020	EPI_ISL_425651	2020-03-13	West of Scotland Specialist Virology Centre, NHSGGC / MRC-University of Glasgow Centre for Virus Research	COVID-19 Genomics UK (COG-UK) Consortium	Ana da Silva Filipe et al
Scotland/CVR106/2020	EPI_ISL_425652	2020-03-13	West of Scotland Specialist Virology Centre, NHSGGC / MRC-University of Glasgow Centre for Virus Research	COVID-19 Genomics UK (COG-UK) Consortium	Ana da Silva Filipe et al
Scotland/CVR107/2020	EPI_ISL_425653	2020-03-13	West of Scotland Specialist Virology Centre, NHSGGC / MRC-University of Glasgow Centre for Virus Research	COVID-19 Genomics UK (COG-UK) Consortium	Ana da Silva Filipe et al
Scotland/CVR108/2020	EPI_ISL_425654	2020-03-13	West of Scotland Specialist Virology Centre, NHSGGC / MRC-University of Glasgow Centre for Virus Research	COVID-19 Genomics UK (COG-UK) Consortium	Ana da Silva Filipe et al
Scotland/CVR110/2020	EPI_ISL_425656	2020-03-14	West of Scotland Specialist Virology Centre, NHSGGC / MRC-University of Glasgow Centre for Virus Research	COVID-19 Genomics UK (COG-UK) Consortium	Ana da Silva Filipe et al
Scotland/CVR112/2020	EPI_ISL_425657	2020-03-15	West of Scotland Specialist Virology Centre, NHSGGC / MRC-University of Glasgow Centre for Virus Research	COVID-19 Genomics UK (COG-UK) Consortium	Ana da Silva Filipe et al
Scotland/CVR113/2020	EPI_ISL_425658	2020-03-15	West of Scotland Specialist Virology Centre, NHSGGC / MRC-University of Glasgow Centre for Virus Research	COVID-19 Genomics UK (COG-UK) Consortium	Ana da Silva Filipe et al
Scotland/CVR114/2020	EPI_ISL_425659	2020-03-13	West of Scotland Specialist Virology Centre, NHSGGC / MRC-University of Glasgow Centre for Virus Research	COVID-19 Genomics UK (COG-UK) Consortium	Ana da Silva Filipe et al
Scotland/CVR115/2020	EPI_ISL_425660	2020-03-13	West of Scotland Specialist Virology Centre, NHSGGC / MRC-University of Glasgow Centre for Virus Research	COVID-19 Genomics UK (COG-UK) Consortium	Ana da Silva Filipe et al
Scotland/CVR118/2020	EPI_ISL_425662	2020-03-12	West of Scotland Specialist Virology Centre, NHSGGC / MRC-University of Glasgow Centre for Virus Research	COVID-19 Genomics UK (COG-UK) Consortium	Ana da Silva Filipe et al
Scotland/CVR12/2020	EPI_ISL_425663	2020-03-10	West of Scotland Specialist Virology Centre, NHSGGC / MRC-University of Glasgow Centre for Virus Research	COVID-19 Genomics UK (COG-UK) Consortium	Ana da Silva Filipe et al
Scotland/CVR122/2020	EPI_ISL_425665	2020-03-15	West of Scotland Specialist Virology Centre, NHSGGC / MRC-University of Glasgow Centre for Virus Research	COVID-19 Genomics UK (COG-UK) Consortium	Ana da Silva Filipe et al
Scotland/CVR124/2020	EPI_ISL_425667	2020-03-16	West of Scotland Specialist Virology Centre, NHSGGC / MRC-University of Glasgow Centre for Virus Research	COVID-19 Genomics UK (COG-UK) Consortium	Ana da Silva Filipe et al
Scotland/CVR125/2020	EPI_ISL_425668	2020-03-14	West of Scotland Specialist Virology Centre, NHSGGC / MRC-University of Glasgow Centre for Virus Research	COVID-19 Genomics UK (COG-UK) Consortium	Ana da Silva Filipe et al
Australia/VIC660/2020	EPI_ISL_426956	2020-03-28	Victorian Infectious Diseases Reference Laboratory (VIDRL)	Microbiological Diagnostic Unit Public Health Laboratory and Victorian Infectious Diseases Reference Laboratory, Doherty Institute	Caly L. et al
Australia/VIC661/2020	EPI_ISL_426957	2020-03-27	Victorian Infectious Diseases Reference Laboratory (VIDRL)	Microbiological Diagnostic Unit Public Health Laboratory and Victorian Infectious Diseases Reference Laboratory, Doherty Institute	Caly L. et al
Australia/VIC662/2020	EPI_ISL_426958	2020-03-27	Victorian Infectious Diseases Reference Laboratory (VIDRL)	Microbiological Diagnostic Unit Public Health Laboratory and Victorian Infectious Diseases Reference Laboratory, Doherty Institute	Caly L. et al
Australia/VIC663/2020	EPI_ISL_426959	2020-03-28	Victorian Infectious Diseases Reference Laboratory (VIDRL)	Microbiological Diagnostic Unit Public Health Laboratory and Victorian Infectious Diseases Reference Laboratory, Doherty Institute	Caly L. et al
Australia/VIC664/2020	EPI_ISL_426960	2020-03-27	Victorian Infectious Diseases Reference Laboratory (VIDRL)	Microbiological Diagnostic Unit Public Health Laboratory and Victorian Infectious Diseases Reference Laboratory, Doherty Institute	Caly L. et al
Australia/VIC665/2020	EPI_ISL_426961	2020-03-27	Victorian Infectious Diseases Reference Laboratory (VIDRL)	Microbiological Diagnostic Unit Public Health Laboratory and Victorian Infectious Diseases Reference Laboratory, Doherty Institute	Caly L. et al
Australia/VIC666/2020	EPI_ISL_426962	2020-03-27	Victorian Infectious Diseases Reference Laboratory (VIDRL)	Microbiological Diagnostic Unit Public Health Laboratory and Victorian Infectious Diseases Reference Laboratory, Doherty Institute	Caly L. et al
Australia/VIC667/2020	EPI_ISL_426963	2020-03-27	Victorian Infectious Diseases Reference Laboratory (VIDRL)	Microbiological Diagnostic Unit Public Health Laboratory and Victorian Infectious Diseases Reference Laboratory, Doherty Institute	Caly L. et al
Australia/VIC668/2020	EPI_ISL_426964	2020-03-27	Victorian Infectious Diseases Reference Laboratory (VIDRL)	Microbiological Diagnostic Unit Public Health Laboratory and Victorian Infectious Diseases Reference Laboratory, Doherty Institute	Caly L. et al
Australia/VIC672/2020	EPI_ISL_426968	2020-03-27	Victorian Infectious Diseases Reference Laboratory (VIDRL)	Microbiological Diagnostic Unit Public Health Laboratory and Victorian Infectious Diseases Reference Laboratory, Doherty Institute	Caly L. et al
Australia/VIC674/2020	EPI_ISL_426970	2020-03-27	Victorian Infectious Diseases Reference Laboratory (VIDRL)	Microbiological Diagnostic Unit Public Health Laboratory and Victorian Infectious Diseases Reference Laboratory, Doherty Institute	Caly L. et al
Australia/VIC676/2020	EPI_ISL_426971	2020-03-27	Victorian Infectious Diseases Reference Laboratory (VIDRL)	Microbiological Diagnostic Unit Public Health Laboratory and Victorian Infectious Diseases Reference Laboratory, Doherty Institute	Caly L. et al
Australia/VIC677/2020	EPI_ISL_426972	2020-03-27	Victorian Infectious Diseases Reference Laboratory (VIDRL)	Microbiological Diagnostic Unit Public Health Laboratory and Victorian Infectious Diseases Reference Laboratory, Doherty Institute	Caly L. et al
Australia/VIC678/2020	EPI_ISL_426973	2020-03-27	Victorian Infectious Diseases Reference Laboratory (VIDRL)	Microbiological Diagnostic Unit Public Health Laboratory and Victorian Infectious Diseases Reference Laboratory, Doherty Institute	Caly L. et al
Australia/VIC679/2020	EPI_ISL_426974	2020-03-27	Victorian Infectious Diseases Reference Laboratory (VIDRL)	Microbiological Diagnostic Unit Public Health Laboratory and Victorian Infectious Diseases Reference Laboratory, Doherty Institute	Caly L. et al
Australia/VIC680/2020	EPI_ISL_426975	2020-03-27	Victorian Infectious Diseases Reference Laboratory (VIDRL)	Microbiological Diagnostic Unit Public Health Laboratory and Victorian Infectious Diseases Reference Laboratory, Doherty Institute	Caly L. et al
Australia/VIC681/2020	EPI_ISL_426976	2020-03-27	Victorian Infectious Diseases Reference Laboratory (VIDRL)	Microbiological Diagnostic Unit Public Health Laboratory and Victorian Infectious Diseases Reference Laboratory, Doherty Institute	Caly L. et al
Australia/VIC682/2020	EPI_ISL_426977	2020-03-29	Victorian Infectious Diseases Reference Laboratory (VIDRL)	Microbiological Diagnostic Unit Public Health Laboratory and Victorian Infectious Diseases Reference Laboratory, Doherty Institute	Caly L. et al
Australia/VIC694/2020	EPI_ISL_426986	2020-03-28	Victorian Infectious Diseases Reference Laboratory (VIDRL)	Microbiological Diagnostic Unit Public Health Laboratory and Victorian Infectious Diseases Reference Laboratory, Doherty Institute	Caly L. et al
Australia/VIC696/2020	EPI_ISL_426988	2020-03-28	Victorian Infectious Diseases Reference Laboratory (VIDRL)	Microbiological Diagnostic Unit Public Health Laboratory and Victorian Infectious Diseases Reference Laboratory, Doherty Institute	Caly L. et al
Australia/VIC697/2020	EPI_ISL_426989	2020-03-28	Victorian Infectious Diseases Reference Laboratory (VIDRL)	Microbiological Diagnostic Unit Public Health Laboratory and Victorian Infectious Diseases Reference Laboratory, Doherty Institute	Caly L. et al
Australia/VIC706/2020	EPI_ISL_426993	2020-03-30	Victorian Infectious Diseases Reference Laboratory (VIDRL)	Microbiological Diagnostic Unit Public Health Laboratory and Victorian Infectious Diseases Reference Laboratory, Doherty Institute	Caly L. et al
Australia/VIC707/2020	EPI_ISL_426994	2020-03-29	Victorian Infectious Diseases Reference Laboratory (VIDRL)	Microbiological Diagnostic Unit Public Health Laboratory and Victorian Infectious Diseases Reference Laboratory, Doherty Institute	Caly L. et al
Australia/VIC708/2020	EPI_ISL_426995	2020-03-29	Victorian Infectious Diseases Reference Laboratory (VIDRL)	Microbiological Diagnostic Unit Public Health Laboratory and Victorian Infectious Diseases Reference Laboratory, Doherty Institute	Caly L. et al
Australia/VIC710/2020	EPI_ISL_426997	2020-03-29	Victorian Infectious Diseases Reference Laboratory (VIDRL)	Microbiological Diagnostic Unit Public Health Laboratory and Victorian Infectious Diseases Reference Laboratory, Doherty Institute	Caly L. et al
Australia/VIC712/2020	EPI_ISL_426999	2020-03-29	Victorian Infectious Diseases Reference Laboratory (VIDRL)	Microbiological Diagnostic Unit Public Health Laboratory and Victorian Infectious Diseases Reference Laboratory, Doherty Institute	Caly L. et al
USA/DC-CDC-1738/2020	EPI_ISL_436043	2020-03-28	DC Public Health Lab Dept of Forensic Science	Pathogen Discovery, Respiratory Viruses Branch, Division of Viral Diseases, Centers for Disease Control and Prevention	Ying Tao et al
USA/VI-CDC-1999/2020	EPI_ISL_436045	2020-03-21	US VI Department of Health	Pathogen Discovery, Respiratory Viruses Branch, Division of Viral Diseases, Centers for Disease Control and Prevention	Ying Tao et al
USA/VI-CDC-1993/2020	EPI_ISL_436046	2020-04-01	US VI Department of Health	Pathogen Discovery, Respiratory Viruses Branch, Division of Viral Diseases, Centers for Disease Control and Prevention	Ying Tao et al
USA/NY-SURV052/2020	EPI_ISL_436047	2020-03-04	NYC Department of Health and Mental Hygiene	Pathogen Discovery, Respiratory Viruses Branch, Division of Viral Diseases, Centers for Disease Control and Prevention	Ying Tao et al
USA/NY-SURV076/2020	EPI_ISL_436048	2020-03-05	NYC Department of Health and Mental Hygiene	Pathogen Discovery, Respiratory Viruses Branch, Division of Viral Diseases, Centers for Disease Control and Prevention	Ying Tao et al
USA/NY-SURV097/2020	EPI_ISL_436049	2020-03-09	NYC Department of Health and Mental Hygiene	Pathogen Discovery, Respiratory Viruses Branch, Division of Viral Diseases, Centers for Disease Control and Prevention	Ying Tao et al
USA/NY-SURV0302/2020	EPI_ISL_436060	2020-03-09	NYC Department of Health and Mental Hygiene	Pathogen Discovery, Respiratory Viruses Branch, Division of Viral Diseases, Centers for Disease Control and Prevention	Ying Tao et al
USA/NY-SURV0319/2020	EPI_ISL_436061	2020-03-08	NYC Department of Health and Mental Hygiene	Pathogen Discovery, Respiratory Viruses Branch, Division of Viral Diseases, Centers for Disease Control and Prevention	Ying Tao et al
USA/NY-SURV0331/2020	EPI_ISL_436062	2020-03-09	NYC Department of Health and Mental Hygiene	Pathogen Discovery, Respiratory Viruses Branch, Division of Viral Diseases, Centers for Disease Control and Prevention	Ying Tao et al
USA/NY-SURV0334/2020	EPI_ISL_436063	2020-03-09	NYC Department of Health and Mental Hygiene	Pathogen Discovery, Respiratory Viruses Branch, Division of Viral Diseases, Centers for Disease Control and Prevention	Ying Tao et al
USA/NY-SURV0397/2020	EPI_ISL_436064	2020-03-17	NYC Department of Health and Mental Hygiene	Pathogen Discovery, Respiratory Viruses Branch, Division of Viral Diseases, Centers for Disease Control and Prevention	Ying Tao et al
USA/NY-SURV0407/2020	EPI_ISL_436065	2020-03-17	NYC Department of Health and Mental Hygiene	Pathogen Discovery, Respiratory Viruses Branch, Division of Viral Diseases, Centers for Disease Control and Prevention	Ying Tao et al
USA/NY-SURV0440/2020	EPI_ISL_436066	2020-03-09	NYC Department of Health and Mental Hygiene	Pathogen Discovery, Respiratory Viruses Branch, Division of Viral Diseases, Centers for Disease Control and Prevention	Ying Tao et al
USA/NY-SURV0444/2020	EPI_ISL_436067	2020-03-09	NYC Department of Health and Mental Hygiene	Pathogen Discovery, Respiratory Viruses Branch, Division of Viral Diseases, Centers for Disease Control and Prevention	Ying Tao et al
USA/NY-SURV0472/2020	EPI_ISL_436068	2020-03-09	NYC Department of Health and Mental Hygiene	Pathogen Discovery, Respiratory Viruses Branch, Division of Viral Diseases, Centers for Disease Control and Prevention	Ying Tao et al
USA/NY-SURV0475/2020	EPI_ISL_436069	2020-03-09	NYC Department of Health and Mental Hygiene	Pathogen Discovery, Respiratory Viruses Branch, Division of Viral Diseases, Centers for Disease Control and Prevention	Ying Tao et al
USA/NY-SURV0495/2020	EPI_ISL_436070	2020-03-13	NYC Department of Health and Mental Hygiene	Pathogen Discovery, Respiratory Viruses Branch, Division of Viral Diseases, Centers for Disease Control and Prevention	Ying Tao et al
USA/NY-SURV0513/2020	EPI_ISL_436071	2020-03-17	NYC Department of Health and Mental Hygiene	Pathogen Discovery, Respiratory Viruses Branch, Division of Viral Diseases, Centers for Disease Control and Prevention	Ying Tao et al
USA/NY-SURV0592/2020	EPI_ISL_436072	2020-03-08	NYC Department of Health and Mental Hygiene	Pathogen Discovery, Respiratory Viruses Branch, Division of Viral Diseases, Centers for Disease Control and Prevention	Ying Tao et al
USA/NY-SURV0710/2020	EPI_ISL_436073	2020-03-17	NYC Department of Health and Mental Hygiene	Pathogen Discovery, Respiratory Viruses Branch, Division of Viral Diseases, Centers for Disease Control and Prevention	Ying Tao et al
USA/NY-SURV0862/2020	EPI_ISL_436074	2020-03-10	NYC Department of Health and Mental Hygiene	Pathogen Discovery, Respiratory Viruses Branch, Division of Viral Diseases, Centers for Disease Control and Prevention	Ying Tao et al
USA/NY-SURV0863/2020	EPI_ISL_436075	2020-03-10	NYC Department of Health and Mental Hygiene	Pathogen Discovery, Respiratory Viruses Branch, Division of Viral Diseases, Centers for Disease Control and Prevention	Ying Tao et al
USA/NY-SURV0874/2020	EPI_ISL_436076	2020-03-09	NYC Department of Health and Mental Hygiene	Pathogen Discovery, Respiratory Viruses Branch, Division of Viral Diseases, Centers for Disease Control and Prevention	Ying Tao et al
USA/NY-SURV0982/2020	EPI_ISL_436077	2020-03-19	NYC Department of Health and Mental Hygiene	Pathogen Discovery, Respiratory Viruses Branch, Division of Viral Diseases, Centers for Disease Control and Prevention	Ying Tao et al
USA/NY-SURV0983/2020	EPI_ISL_436078	2020-03-19	NYC Department of Health and Mental Hygiene	Pathogen Discovery, Respiratory Viruses Branch, Division of Viral Diseases, Centers for Disease Control and Prevention	Ying Tao et al
USA/NY-SURV0985/2020	EPI_ISL_436079	2020-03-19	NYC Department of Health and Mental Hygiene	Pathogen Discovery, Respiratory Viruses Branch, Division of Viral Diseases, Centers for Disease Control and Prevention	Ying Tao et al
Spain/Valencia211/2020	EPI_ISL_436306	2020-03-28	Servicio de Microbiologia. Hospital Clinico Universitario de Valencia	Sequencing and Bioinformatics Service and Molecular Epidemiology Research Group. FISABIO-Public Health	Loreto Ferr√∫s Abad et al
Spain/Valencia212/2020	EPI_ISL_436307	2020-03-28	Servicio de Microbiologia. Hospital Clinico Universitario de Valencia	Sequencing and Bioinformatics Service and Molecular Epidemiology Research Group. FISABIO-Public Health	Paula Ruiz-Hueso et al
Spain/Valencia215/2020	EPI_ISL_436310	2020-03-28	Servicio de Microbiologia. Hospital Clinico Universitario de Valencia	Sequencing and Bioinformatics Service and Molecular Epidemiology Research Group. FISABIO-Public Health	Ivan Ansari et al
Spain/Valencia218/2020	EPI_ISL_436313	2020-03-25	Servicio de Microbiologia. Hospital Clinico Universitario de Valencia	Sequencing and Bioinformatics Service and Molecular Epidemiology Research Group. FISABIO-Public Health	Griselda De Marco et al
Spain/Valencia219/2020	EPI_ISL_436314	2020-03-25	Servicio de Microbiologia. Hospital Clinico Universitario de Valencia	Sequencing and Bioinformatics Service and Molecular Epidemiology Research Group. FISABIO-Public Health	Beatriz Beamud et al
Spain/Valencia220/2020	EPI_ISL_436315	2020-03-27	Servicio de Microbiologia. Hospital Clinico Universitario de Valencia	Sequencing and Bioinformatics Service and Molecular Epidemiology Research Group. FISABIO-Public Health	Lidia Ruiz Roldan et al
USA/MN-MDH-470/2020	EPI_ISL_437374	2020-04-10	Minnesota Department of Health, Public Health Laboratory	Minnesota Department of Health, Public Health Laboratory	Matt Plumb et al
USA/MN-MDH-480/2020	EPI_ISL_437376	2020-04-12	Minnesota Department of Health, Public Health Laboratory	Minnesota Department of Health, Public Health Laboratory	Matt Plumb et al
USA/MN-MDH-506/2020	EPI_ISL_437377	2020-04-12	Minnesota Department of Health, Public Health Laboratory	Minnesota Department of Health, Public Health Laboratory	Matt Plumb et al
USA/MN-MDH-513/2020	EPI_ISL_437378	2020-04-13	Minnesota Department of Health, Public Health Laboratory	Minnesota Department of Health, Public Health Laboratory	Matt Plumb et al
USA/MN-MDH-517/2020	EPI_ISL_437379	2020-04-13	Minnesota Department of Health, Public Health Laboratory	Minnesota Department of Health, Public Health Laboratory	Matt Plumb et al
USA/VA-DCLS-0174/2020	EPI_ISL_437390	2020-04-13	Virginia DCLS	Virginia DCLS	Virginia DCLS et al
USA/VA-DCLS-0175/2020	EPI_ISL_437391	2020-04-13	Virginia DCLS	Virginia DCLS	Virginia DCLS et al
USA/VA-DCLS-0176/2020	EPI_ISL_437392	2020-04-13	Virginia DCLS	Virginia DCLS	Virginia DCLS et al
USA/VA-DCLS-0177/2020	EPI_ISL_437393	2020-04-06	Virginia DCLS	Virginia DCLS	Virginia DCLS et al
USA/VA-DCLS-0178/2020	EPI_ISL_437394	2020-04-06	Virginia DCLS	Virginia DCLS	Virginia DCLS et al
USA/VA-DCLS-0179/2020	EPI_ISL_437395	2020-04-06	Virginia DCLS	Virginia DCLS	Virginia DCLS et al
USA/VA-DCLS-0180/2020	EPI_ISL_437396	2020-04-06	Virginia DCLS	Virginia DCLS	Virginia DCLS et al
USA/VA-DCLS-0181/2020	EPI_ISL_437397	2020-04-06	Virginia DCLS	Virginia DCLS	Virginia DCLS et al
USA/VA-DCLS-0182/2020	EPI_ISL_437398	2020-03-28	Virginia DCLS	Virginia DCLS	Virginia DCLS et al
USA/VA-DCLS-0183/2020	EPI_ISL_437399	2020-03-31	Virginia DCLS	Virginia DCLS	Virginia DCLS et al
Thailand/SI206377-NST/2020	EPI_ISL_437604	2020-03-01	unknown	Faculty of Medicine	Rodpan et al
Thailand/SI205929-NT/2020	EPI_ISL_437605	2020-03-18	unknown	Faculty of Medicine	Rodpan et al
Thailand/SI205529-NT/2020	EPI_ISL_437606	2020-03-18	unknown	Faculty of Medicine	Rodpan et al
Thailand/SI205457-NST/2020	EPI_ISL_437607	2020-03-16	unknown	Faculty of Medicine	Rodpan et al
Thailand/SI204713-NT/2020	EPI_ISL_437608	2020-03-13	unknown	Faculty of Medicine	Rodpan et al
Thailand/SI204514-NT/2020	EPI_ISL_437609	2020-03-12	unknown	Faculty of Medicine	Rodpan et al
Thailand/SI204512-NT/2020	EPI_ISL_437610	2020-03-12	unknown	Faculty of Medicine	Rodpan et al
Thailand/SI204487-NT/2020	EPI_ISL_437611	2020-03-11	unknown	Faculty of Medicine	Rodpan et al
Thailand/SI203285-NT/2020	EPI_ISL_437612	2020-01-23	unknown	Faculty of Medicine	Rodpan et al
Thailand/SI202872-NT/2020	EPI_ISL_437613	2020-02-25	unknown	Faculty of Medicine	Rodpan et al
Thailand/SI202769-NT/2020	EPI_ISL_437614	2020-02-25	unknown	Faculty of Medicine	Rodpan et al
Thailand/SI202620-NT/2020	EPI_ISL_437615	2020-02-22	unknown	Faculty of Medicine	Rodpan et al
Thailand/SI202205-NT/2020	EPI_ISL_437616	2020-02-07	unknown	Faculty of Medicine	Rodpan et al
Thailand/SI201712-NT/2020	EPI_ISL_437617	2020-02-03	unknown	Faculty of Medicine	Rodpan et al
Thailand/SI200615-NT/2020	EPI_ISL_437618	2020-01-29	unknown	Faculty of Medicine	Rodpan et al
Thailand/SI200478-NST/2020	EPI_ISL_437619	2020-01-26	unknown	Faculty of Medicine	Rodpan et al
Thailand/SI200468-NT/2020	EPI_ISL_437620	2020-01-25	unknown	Faculty of Medicine	Rodpan et al
Thailand/SI200433-NT/2020	EPI_ISL_437621	2020-01-25	unknown	Faculty of Medicine	Rodpan et al
Thailand/SI200383-NT/2020	EPI_ISL_437622	2020-01-23	unknown	Faculty of Medicine	Rodpan et al
Thailand/SI200040-NT/2020	EPI_ISL_437623	2020-01-08	unknown	Faculty of Medicine	Rodpan et al
Thailand/SI200893-NT/2020	EPI_ISL_437624	2020-02-01	unknown	Faculty of Medicine	Rodpan et al
Poland/Wro-02/2020	EPI_ISL_437625	2020-03-18	Laboratory of Genomics & Bioinformatics, Institute of Immunology and Experimental Therapy, Polish Academy of Sciences Oddzial Mikrobiologii Wojewodzkiej Stacji Sanitarno-Epidemiologicznej.	Laboratory of Genomics & Bioinformatics, Institute of Immunology and Experimental Therapy, Polish Academy of Sciences	Dorota Kujawa et al
Denmark/ALAB-SSI-1230/2020	EPI_ISL_437637	2020-04-02	Department of Virus and Microbiological Special Diagnostics, Statens Serum Institut, Copenhagen, Denmark, Artillerivej 5, 2300 Copenahgen S	Albertsen lab, Department of Chemistry and Bioscience, Aalborg University, Denmark	Rasmus Kirkegaard et al
Denmark/ALAB-SSI-1280/2020	EPI_ISL_437639	2020-04-02	Department of Virus and Microbiological Special Diagnostics, Statens Serum Institut, Copenhagen, Denmark, Artillerivej 5, 2300 Copenahgen S	Albertsen lab, Department of Chemistry and Bioscience, Aalborg University, Denmark	Rasmus Kirkegaard et al
Denmark/ALAB-SSI-1299/2020	EPI_ISL_437640	2020-03-27	Department of Virus and Microbiological Special Diagnostics, Statens Serum Institut, Copenhagen, Denmark, Artillerivej 5, 2300 Copenahgen S	Albertsen lab, Department of Chemistry and Bioscience, Aalborg University, Denmark	Rasmus Kirkegaard et al
Denmark/ALAB-SSI-133/2020	EPI_ISL_437642	2020-03-08	Department of Virus and Microbiological Special Diagnostics, Statens Serum Institut, Copenhagen, Denmark, Artillerivej 5, 2300 Copenahgen S	Albertsen lab, Department of Chemistry and Bioscience, Aalborg University, Denmark	Rasmus Kirkegaard et al
Denmark/ALAB-SSI-1334/2020	EPI_ISL_437643	2020-04-02	Department of Virus and Microbiological Special Diagnostics, Statens Serum Institut, Copenhagen, Denmark, Artillerivej 5, 2300 Copenahgen S	Albertsen lab, Department of Chemistry and Bioscience, Aalborg University, Denmark	Rasmus Kirkegaard et al
Denmark/ALAB-SSI-1337/2020	EPI_ISL_437644	2020-04-02	Department of Virus and Microbiological Special Diagnostics, Statens Serum Institut, Copenhagen, Denmark, Artillerivej 5, 2300 Copenahgen S	Albertsen lab, Department of Chemistry and Bioscience, Aalborg University, Denmark	Rasmus Kirkegaard et al
Denmark/ALAB-SSI-1348/2020	EPI_ISL_437645	2020-04-02	Department of Virus and Microbiological Special Diagnostics, Statens Serum Institut, Copenhagen, Denmark, Artillerivej 5, 2300 Copenahgen S	Albertsen lab, Department of Chemistry and Bioscience, Aalborg University, Denmark	Rasmus Kirkegaard et al
Denmark/ALAB-SSI-1351/2020	EPI_ISL_437646	2020-04-02	Department of Virus and Microbiological Special Diagnostics, Statens Serum Institut, Copenhagen, Denmark, Artillerivej 5, 2300 Copenahgen S	Albertsen lab, Department of Chemistry and Bioscience, Aalborg University, Denmark	Rasmus Kirkegaard et al
Denmark/ALAB-SSI-135/2020	EPI_ISL_437647	2020-03-08	Department of Virus and Microbiological Special Diagnostics, Statens Serum Institut, Copenhagen, Denmark, Artillerivej 5, 2300 Copenahgen S	Albertsen lab, Department of Chemistry and Bioscience, Aalborg University, Denmark	Rasmus Kirkegaard et al
Scotland/CVR2738/2020	EPI_ISL_438937	2020-04-16	West of Scotland Specialist Virology Centre, NHSGGC / MRC-University of Glasgow Centre for Virus Research	COVID-19 Genomics UK (COG-UK) Consortium	Ana da Silva Filipe et al
Scotland/CVR2743/2020	EPI_ISL_438941	2020-04-18	West of Scotland Specialist Virology Centre, NHSGGC / MRC-University of Glasgow Centre for Virus Research	COVID-19 Genomics UK (COG-UK) Consortium	Ana da Silva Filipe et al
Scotland/CVR2746/2020	EPI_ISL_438944	2020-04-18	West of Scotland Specialist Virology Centre, NHSGGC / MRC-University of Glasgow Centre for Virus Research	COVID-19 Genomics UK (COG-UK) Consortium	Ana da Silva Filipe et al
Japan/Donner2/2020	EPI_ISL_438947	2020-04-06	Keio University School of Medicine	Keio University School of Medicine	Kenjiro Kosaki et al
Japan/Donner3/2020	EPI_ISL_438948	2020-04-06	Keio University School of Medicine	Keio University School of Medicine	Kenjiro Kosaki et al
Japan/Donner4/2020	EPI_ISL_438949	2020-04-06	Keio University School of Medicine	Keio University School of Medicine	Kenjiro Kosaki et al
Japan/Donner6/2020	EPI_ISL_438951	2020-04-06	Keio University School of Medicine	Keio University School of Medicine	Kenjiro Kosaki et al
Japan/Donner7/2020	EPI_ISL_438952	2020-04-06	Keio University School of Medicine	Keio University School of Medicine	Kenjiro Kosaki et al
Japan/Donner8/2020	EPI_ISL_438953	2020-04-06	Keio University School of Medicine	Keio University School of Medicine	Kenjiro Kosaki et al
Japan/Donner9/2020	EPI_ISL_438954	2020-04-06	Keio University School of Medicine	Keio University School of Medicine	Kenjiro Kosaki et al
Japan/Donner11/2020	EPI_ISL_438955	2020-04-08	Keio University School of Medicine	Keio University School of Medicine	Kenjiro Kosaki et al
Japan/Donner12/2020	EPI_ISL_438956	2020-04-09	Keio University School of Medicine	Keio University School of Medicine	Kenjiro Kosaki et al
Japan/Donner25/2020	EPI_ISL_438969	2020-04-22	Keio University School of Medicine	Keio University School of Medicine	Kenjiro Kosaki et al
Japan/Donner26/2020	EPI_ISL_438970	2020-03-25	Keio University School of Medicine	Keio University School of Medicine	Kenjiro Kosaki et al
Japan/Donner27/2020	EPI_ISL_438971	2020-04-24	Keio University School of Medicine	Keio University School of Medicine	Kenjiro Kosaki et al
Japan/Donner28/2020	EPI_ISL_438972	2020-03-27	Keio University School of Medicine	Keio University School of Medicine	Kenjiro Kosaki et al
Scotland/CVR2749/2020	EPI_ISL_438973	2020-04-18	West of Scotland Specialist Virology Centre, NHSGGC / MRC-University of Glasgow Centre for Virus Research	COVID-19 Genomics UK (COG-UK) Consortium	Ana da Silva Filipe et al
Scotland/CVR2750/2020	EPI_ISL_438974	2020-04-18	West of Scotland Specialist Virology Centre, NHSGGC / MRC-University of Glasgow Centre for Virus Research	COVID-19 Genomics UK (COG-UK) Consortium	Ana da Silva Filipe et al
Scotland/CVR2751/2020	EPI_ISL_438975	2020-04-18	West of Scotland Specialist Virology Centre, NHSGGC / MRC-University of Glasgow Centre for Virus Research	COVID-19 Genomics UK (COG-UK) Consortium	Ana da Silva Filipe et al
Scotland/CVR2757/2020	EPI_ISL_438976	2020-04-20	West of Scotland Specialist Virology Centre, NHSGGC / MRC-University of Glasgow Centre for Virus Research	COVID-19 Genomics UK (COG-UK) Consortium	Ana da Silva Filipe et al
Scotland/CVR2764/2020	EPI_ISL_438977	2020-04-20	West of Scotland Specialist Virology Centre, NHSGGC / MRC-University of Glasgow Centre for Virus Research	COVID-19 Genomics UK (COG-UK) Consortium	Ana da Silva Filipe et al
Scotland/CVR2770/2020	EPI_ISL_438978	2020-04-20	West of Scotland Specialist Virology Centre, NHSGGC / MRC-University of Glasgow Centre for Virus Research	COVID-19 Genomics UK (COG-UK) Consortium	Ana da Silva Filipe et al
England/CAMB-1AD8DF/2020	EPI_ISL_448021	2020-05-01	Department of Pathology, University of Cambridge	COVID-19 Genomics UK (COG-UK) Consortium	Luke W Meredith et al
England/CAMB-1AD8EE/2020	EPI_ISL_448022	2020-05-02	Department of Pathology, University of Cambridge	COVID-19 Genomics UK (COG-UK) Consortium	Luke W Meredith et al
England/CAMB-1AD909/2020	EPI_ISL_448023	2020-05-01	Department of Pathology, University of Cambridge	COVID-19 Genomics UK (COG-UK) Consortium	Luke W Meredith et al
England/CAMB-1AD918/2020	EPI_ISL_448024	2020-05-02	Department of Pathology, University of Cambridge	COVID-19 Genomics UK (COG-UK) Consortium	Luke W Meredith et al
England/CAMB-1ADB8B/2020	EPI_ISL_448040	2020-05-03	Department of Pathology, University of Cambridge	COVID-19 Genomics UK (COG-UK) Consortium	Luke W Meredith et al
England/CAMB-1ADB9A/2020	EPI_ISL_448041	2020-05-03	Department of Pathology, University of Cambridge	COVID-19 Genomics UK (COG-UK) Consortium	Luke W Meredith et al
England/CAMB-1ADBA9/2020	EPI_ISL_448042	2020-05-04	Department of Pathology, University of Cambridge	COVID-19 Genomics UK (COG-UK) Consortium	Luke W Meredith et al
England/CAMB-1ADBB8/2020	EPI_ISL_448043	2020-05-04	Department of Pathology, University of Cambridge	COVID-19 Genomics UK (COG-UK) Consortium	Luke W Meredith et al
England/CAMB-1ADBC7/2020	EPI_ISL_448044	2020-05-04	Department of Pathology, University of Cambridge	COVID-19 Genomics UK (COG-UK) Consortium	Luke W Meredith et al
England/CAMB-1ADBE5/2020	EPI_ISL_448046	2020-05-04	Department of Pathology, University of Cambridge	COVID-19 Genomics UK (COG-UK) Consortium	Luke W Meredith et al
England/CAMB-1ADBF4/2020	EPI_ISL_448047	2020-05-04	Department of Pathology, University of Cambridge	COVID-19 Genomics UK (COG-UK) Consortium	Luke W Meredith et al
England/CAMB-1ADC79/2020	EPI_ISL_448049	2020-05-06	Department of Pathology, University of Cambridge	COVID-19 Genomics UK (COG-UK) Consortium	Luke W Meredith et al
England/CAMB-1AE391/2020	EPI_ISL_448051	2020-05-04	Department of Pathology, University of Cambridge	COVID-19 Genomics UK (COG-UK) Consortium	Luke W Meredith et al
England/CAMB-1AEBB7/2020	EPI_ISL_448056	2020-05-01	Department of Pathology, University of Cambridge	COVID-19 Genomics UK (COG-UK) Consortium	Luke W Meredith et al
England/CAMB-1AEBE4/2020	EPI_ISL_448059	2020-05-04	Department of Pathology, University of Cambridge	COVID-19 Genomics UK (COG-UK) Consortium	Luke W Meredith et al
England/LOND-D3B05/2020	EPI_ISL_449626	2020-04-04	University College London, Great Ormond Street Hospital for Children NHS Foundation Trust, Imperial College Healthcare NHS Trust	COVID-19 Genomics UK (COG-UK) Consortium	Sergi Castellano et al
Bangladesh/BARJ_CVASU_CTG_506/2020	EPI_ISL_450342	2020-05-08	Corona (COVID-19) Testing Laboratory and Bangladesh Institute of Tropical & Infectious Diseases	Basic and Applied Research on Jute Project	Rasel Ahmed et al
Bangladesh/BARJ_CVASU_CTG_518/2020	EPI_ISL_450345	2020-05-10	Corona (COVID-19) Testing Laboratory and Bangladesh Institute of Tropical & Infectious Diseases	Basic and Applied Research on Jute Project	Md. Sabbir Hossain et al
Norway/Trondheim-S4/2020	EPI_ISL_450346	2020-03-25	St.Olavs hospital/NTNU	Institute of Genomics Core Facility, University of Tartu	Aleksandr Ianevski et al
Norway/Trondheim-S5/2020	EPI_ISL_450347	2020-03-25	St.Olavs hospital/NTNU	Institute of Genomics Core Facility, University of Tartu	Aleksandr Ianevski et al
Norway/Trondheim-S10/2020	EPI_ISL_450348	2020-03-24	St.Olavs hospital/NTNU	Institute of Genomics Core Facility, University of Tartu	Aleksandr Ianevski et al
Norway/Trondheim-S12/2020	EPI_ISL_450349	2020-03-29	St.Olavs hospital/NTNU	Institute of Genomics Core Facility, University of Tartu	Aleksandr Ianevski et al
Norway/Trondheim-E10/2020	EPI_ISL_450352	2020-03-11	St.Olavs hospital/NTNU	Institute of Genomics Core Facility, University of Tartu	Aleksandr Ianevski et al
Switzerland/100081/2020	EPI_ISL_451673	2020-03-13	Viollier AG	Department of Biosystems Science and Engineering, ETH Z√ºrich	Christian Beisel et al
Switzerland/100082/2020	EPI_ISL_451674	2020-03-13	Viollier AG	Department of Biosystems Science and Engineering, ETH Z√ºrich	Christian Beisel et al
Switzerland/100083/2020	EPI_ISL_451675	2020-03-13	Viollier AG	Department of Biosystems Science and Engineering, ETH Z√ºrich	Christian Beisel et al
Switzerland/100084/2020	EPI_ISL_451676	2020-03-13	Viollier AG	Department of Biosystems Science and Engineering, ETH Z√ºrich	Christian Beisel et al
Switzerland/100085/2020	EPI_ISL_451677	2020-03-13	Viollier AG	Department of Biosystems Science and Engineering, ETH Z√ºrich	Christian Beisel et al
Switzerland/100086/2020	EPI_ISL_451678	2020-03-13	Viollier AG	Department of Biosystems Science and Engineering, ETH Z√ºrich	Christian Beisel et al
Switzerland/100088/2020	EPI_ISL_451680	2020-03-13	Viollier AG	Department of Biosystems Science and Engineering, ETH Z√ºrich	Christian Beisel et al
Switzerland/100089/2020	EPI_ISL_451681	2020-03-12	Viollier AG	Department of Biosystems Science and Engineering, ETH Z√ºrich	Christian Beisel et al
Switzerland/100090/2020	EPI_ISL_451682	2020-03-13	Viollier AG	Department of Biosystems Science and Engineering, ETH Z√ºrich	Christian Beisel et al
Switzerland/100091/2020	EPI_ISL_451683	2020-03-13	Viollier AG	Department of Biosystems Science and Engineering, ETH Z√ºrich	Christian Beisel et al
Switzerland/100092/2020	EPI_ISL_451684	2020-03-13	Viollier AG	Department of Biosystems Science and Engineering, ETH Z√ºrich	Christian Beisel et al
Switzerland/100093/2020	EPI_ISL_451685	2020-03-13	Viollier AG	Department of Biosystems Science and Engineering, ETH Z√ºrich	Christian Beisel et al
Switzerland/100096/2020	EPI_ISL_451688	2020-03-12	Viollier AG	Department of Biosystems Science and Engineering, ETH Z√ºrich	Christian Beisel et al
Switzerland/100097/2020	EPI_ISL_451689	2020-03-13	Viollier AG	Department of Biosystems Science and Engineering, ETH Z√ºrich	Christian Beisel et al
Switzerland/100098/2020	EPI_ISL_451690	2020-03-13	Viollier AG	Department of Biosystems Science and Engineering, ETH Z√ºrich	Christian Beisel et al
Switzerland/100099/2020	EPI_ISL_451691	2020-03-13	Viollier AG	Department of Biosystems Science and Engineering, ETH Z√ºrich	Christian Beisel et al
Switzerland/100108/2020	EPI_ISL_451692	2020-03-14	Viollier AG	Department of Biosystems Science and Engineering, ETH Z√ºrich	Christian Beisel et al
Switzerland/100109/2020	EPI_ISL_451693	2020-03-14	Viollier AG	Department of Biosystems Science and Engineering, ETH Z√ºrich	Christian Beisel et al
Switzerland/100110/2020	EPI_ISL_451694	2020-03-16	Viollier AG	Department of Biosystems Science and Engineering, ETH Z√ºrich	Christian Beisel et al
Switzerland/100111/2020	EPI_ISL_451695	2020-03-16	Viollier AG	Department of Biosystems Science and Engineering, ETH Z√ºrich	Christian Beisel et al
Switzerland/100112/2020	EPI_ISL_451696	2020-03-16	Viollier AG	Department of Biosystems Science and Engineering, ETH Z√ºrich	Christian Beisel et al
Switzerland/100113/2020	EPI_ISL_451697	2020-03-16	Viollier AG	Department of Biosystems Science and Engineering, ETH Z√ºrich	Christian Beisel et al
Switzerland/100114/2020	EPI_ISL_451698	2020-03-16	Viollier AG	Department of Biosystems Science and Engineering, ETH Z√ºrich	Christian Beisel et al
Switzerland/100115/2020	EPI_ISL_451699	2020-03-16	Viollier AG	Department of Biosystems Science and Engineering, ETH Z√ºrich	Christian Beisel et al
Switzerland/110489/2020	EPI_ISL_451900	2020-04-07	Viollier AG	Department of Biosystems Science and Engineering, ETH Z√ºrich	Christian Beisel et al
Switzerland/110491/2020	EPI_ISL_451902	2020-04-07	Viollier AG	Department of Biosystems Science and Engineering, ETH Z√ºrich	Christian Beisel et al
Switzerland/110498/2020	EPI_ISL_451906	2020-04-07	Viollier AG	Department of Biosystems Science and Engineering, ETH Z√ºrich	Christian Beisel et al
Switzerland/110500/2020	EPI_ISL_451908	2020-04-07	Viollier AG	Department of Biosystems Science and Engineering, ETH Z√ºrich	Christian Beisel et al
Switzerland/110503/2020	EPI_ISL_451909	2020-04-07	Viollier AG	Department of Biosystems Science and Engineering, ETH Z√ºrich	Christian Beisel et al
Switzerland/110505/2020	EPI_ISL_451911	2020-04-07	Viollier AG	Department of Biosystems Science and Engineering, ETH Z√ºrich	Christian Beisel et al
Switzerland/110507/2020	EPI_ISL_451913	2020-04-07	Viollier AG	Department of Biosystems Science and Engineering, ETH Z√ºrich	Christian Beisel et al
Switzerland/110508/2020	EPI_ISL_451914	2020-04-07	Viollier AG	Department of Biosystems Science and Engineering, ETH Z√ºrich	Christian Beisel et al
Switzerland/110509/2020	EPI_ISL_451915	2020-04-07	Viollier AG	Department of Biosystems Science and Engineering, ETH Z√ºrich	Christian Beisel et al
Switzerland/110510/2020	EPI_ISL_451916	2020-04-07	Viollier AG	Department of Biosystems Science and Engineering, ETH Z√ºrich	Christian Beisel et al
HongKong/VB20024950-2/2020	EPI_ISL_412029	2020-01-30	Hong Kong Department of Health	The University of Hong Kong	Dominic N.C. Tsang et al
HongKong/VB20026565-2/2020	EPI_ISL_412030	2020-02-01	Hong Kong Department of Health	School of Public Health, The University of Hon g Kong	Dominic N.C. Tsang et al
Guangzhou/GZMU0048/2020	EPI_ISL_414691	2020-02-25	State Key Laboratory of Respiratory Disease, National Clinical Research Center for Respiratory Disease, Guangzhou Institute of Respiratory Health, the First Affiliated Hospital of Guangzhou Medical University	The First Affiliated Hospital of Guangzhou Medical University & BGI-Shenzhen	Zhao et al et al
Guangzhou/GZMU0014/2020	EPI_ISL_414692	2020-02-25	State Key Laboratory of Respiratory Disease, National Clinical Research Center for Respiratory Disease, Guangzhou Institute of Respiratory Health, the First Affiliated Hospital of Guangzhou Medical University	The First Affiliated Hospital of Guangzhou Medical University & BGI-Shenzhen	Zhao et al et al
England/20129018604/2020	EPI_ISL_424006	2020-03-20	Respiratory Virus Unit, Microbiology Services Colindale, Public Health England	Respiratory Virus Unit, Microbiology Services Colindale, Public Health England	Monica Galiano et al
England/20129018904/2020	EPI_ISL_424007	2020-03-20	Respiratory Virus Unit, Microbiology Services Colindale, Public Health England	Respiratory Virus Unit, Microbiology Services Colindale, Public Health England	Monica Galiano et al
England/20129020004/2020	EPI_ISL_424009	2020-03-20	Respiratory Virus Unit, Microbiology Services Colindale, Public Health England	Respiratory Virus Unit, Microbiology Services Colindale, Public Health England	Monica Galiano et al
England/20129020304/2020	EPI_ISL_424010	2020-03-20	Respiratory Virus Unit, Microbiology Services Colindale, Public Health England	Respiratory Virus Unit, Microbiology Services Colindale, Public Health England	Monica Galiano et al
England/20129020604/2020	EPI_ISL_424012	2020-03-20	Respiratory Virus Unit, Microbiology Services Colindale, Public Health England	Respiratory Virus Unit, Microbiology Services Colindale, Public Health England	Monica Galiano et al
England/20129023104/2020	EPI_ISL_424015	2020-03-19	Respiratory Virus Unit, Microbiology Services Colindale, Public Health England	Respiratory Virus Unit, Microbiology Services Colindale, Public Health England	Monica Galiano et al
England/20129025404/2020	EPI_ISL_424017	2020-03-12	Respiratory Virus Unit, Microbiology Services Colindale, Public Health England	Respiratory Virus Unit, Microbiology Services Colindale, Public Health England	Monica Galiano et al
England/20129025506/2020	EPI_ISL_424018	2020-03-12	Respiratory Virus Unit, Microbiology Services Colindale, Public Health England	Respiratory Virus Unit, Microbiology Services Colindale, Public Health England	Monica Galiano et al
England/20129091804/2020	EPI_ISL_424080	2020-03-11	Respiratory Virus Unit, Microbiology Services Colindale, Public Health England	Respiratory Virus Unit, Microbiology Services Colindale, Public Health England	Monica Galiano et al
England/20129096604/2020	EPI_ISL_424082	2020-03-11	Respiratory Virus Unit, Microbiology Services Colindale, Public Health England	Respiratory Virus Unit, Microbiology Services Colindale, Public Health England	Monica Galiano et al
England/20129096804/2020	EPI_ISL_424084	2020-03-11	Respiratory Virus Unit, Microbiology Services Colindale, Public Health England	Respiratory Virus Unit, Microbiology Services Colindale, Public Health England	Monica Galiano et al
England/20129099904/2020	EPI_ISL_424087	2020-03-21	Respiratory Virus Unit, Microbiology Services Colindale, Public Health England	Respiratory Virus Unit, Microbiology Services Colindale, Public Health England	Monica Galiano et al
England/20129100204/2020	EPI_ISL_424088	2020-03-13	Respiratory Virus Unit, Microbiology Services Colindale, Public Health England	Respiratory Virus Unit, Microbiology Services Colindale, Public Health England	Monica Galiano et al
England/CAMB-74580/2020	EPI_ISL_425308	2020-03-28	Department of Pathology, University of Cambridge	COVID-19 Genomics UK (COG-UK) Consortium	Luke W Meredith et al
England/CAMB-7459F/2020	EPI_ISL_425309	2020-03-30	Department of Pathology, University of Cambridge	COVID-19 Genomics UK (COG-UK) Consortium	Luke W Meredith et al
England/CAMB-745AE/2020	EPI_ISL_425310	2020-03-27	Department of Pathology, University of Cambridge	COVID-19 Genomics UK (COG-UK) Consortium	Luke W Meredith et al
England/CAMB-745BD/2020	EPI_ISL_425311	2020-03-27	Department of Pathology, University of Cambridge	COVID-19 Genomics UK (COG-UK) Consortium	Luke W Meredith et al
England/CAMB-745CC/2020	EPI_ISL_425312	2020-03-29	Department of Pathology, University of Cambridge	COVID-19 Genomics UK (COG-UK) Consortium	Luke W Meredith et al
England/CAMB-745DB/2020	EPI_ISL_425313	2020-03-28	Department of Pathology, University of Cambridge	COVID-19 Genomics UK (COG-UK) Consortium	Luke W Meredith et al
England/CAMB-745EA/2020	EPI_ISL_425314	2020-03-26	Department of Pathology, University of Cambridge	COVID-19 Genomics UK (COG-UK) Consortium	Luke W Meredith et al
England/CAMB-74605/2020	EPI_ISL_425315	2020-03-24	Department of Pathology, University of Cambridge	COVID-19 Genomics UK (COG-UK) Consortium	Luke W Meredith et al
England/CAMB-74614/2020	EPI_ISL_425316	2020-03-22	Department of Pathology, University of Cambridge	COVID-19 Genomics UK (COG-UK) Consortium	Luke W Meredith et al
England/CAMB-74623/2020	EPI_ISL_425317	2020-03-22	Department of Pathology, University of Cambridge	COVID-19 Genomics UK (COG-UK) Consortium	Luke W Meredith et al
England/CAMB-74641/2020	EPI_ISL_425318	2020-03-20	Department of Pathology, University of Cambridge	COVID-19 Genomics UK (COG-UK) Consortium	Luke W Meredith et al
England/CAMB-74650/2020	EPI_ISL_425319	2020-03-28	Department of Pathology, University of Cambridge	COVID-19 Genomics UK (COG-UK) Consortium	Luke W Meredith et al
England/CAMB-7467E/2020	EPI_ISL_425320	2020-03-28	Department of Pathology, University of Cambridge	COVID-19 Genomics UK (COG-UK) Consortium	Luke W Meredith et al
England/CAMB-746AB/2020	EPI_ISL_425323	2020-03-29	Department of Pathology, University of Cambridge	COVID-19 Genomics UK (COG-UK) Consortium	Luke W Meredith et al
England/CAMB-746BA/2020	EPI_ISL_425324	2020-03-29	Department of Pathology, University of Cambridge	COVID-19 Genomics UK (COG-UK) Consortium	Luke W Meredith et al
England/CAMB-746D8/2020	EPI_ISL_425325	2020-03-29	Department of Pathology, University of Cambridge	COVID-19 Genomics UK (COG-UK) Consortium	Luke W Meredith et al
England/CAMB-74702/2020	EPI_ISL_425326	2020-03-29	Department of Pathology, University of Cambridge	COVID-19 Genomics UK (COG-UK) Consortium	Luke W Meredith et al
England/CAMB-74711/2020	EPI_ISL_425327	2020-03-29	Department of Pathology, University of Cambridge	COVID-19 Genomics UK (COG-UK) Consortium	Luke W Meredith et al
England/CAMB-748E1/2020	EPI_ISL_425335	2020-03-28	Department of Pathology, University of Cambridge	COVID-19 Genomics UK (COG-UK) Consortium	Luke W Meredith et al
England/CAMB-7491B/2020	EPI_ISL_425338	2020-03-28	Department of Pathology, University of Cambridge	COVID-19 Genomics UK (COG-UK) Consortium	Luke W Meredith et al
England/CAMB-74984/2020	EPI_ISL_425340	2020-03-20	Department of Pathology, University of Cambridge	COVID-19 Genomics UK (COG-UK) Consortium	Luke W Meredith et al
England/CAMB-749A2/2020	EPI_ISL_425341	2020-03-18	Department of Pathology, University of Cambridge	COVID-19 Genomics UK (COG-UK) Consortium	Luke W Meredith et al
England/CAMB-74A18/2020	EPI_ISL_425343	2020-03-18	Department of Pathology, University of Cambridge	COVID-19 Genomics UK (COG-UK) Consortium	Luke W Meredith et al
England/CAMB-74B42/2020	EPI_ISL_425348	2020-03-18	Department of Pathology, University of Cambridge	COVID-19 Genomics UK (COG-UK) Consortium	Luke W Meredith et al
Australia/VIC327/2020	EPI_ISL_426637	2020-03-17	Victorian Infectious Diseases Reference Laboratory (VIDRL)	Microbiological Diagnostic Unit Public Health Laboratory and Victorian Infectious Diseases Reference Laboratory, Doherty Institute	Caly L. et al
Australia/VIC328/2020	EPI_ISL_426638	2020-03-17	Victorian Infectious Diseases Reference Laboratory (VIDRL)	Microbiological Diagnostic Unit Public Health Laboratory and Victorian Infectious Diseases Reference Laboratory, Doherty Institute	Caly L. et al
Australia/VIC329/2020	EPI_ISL_426639	2020-03-17	Victorian Infectious Diseases Reference Laboratory (VIDRL)	Microbiological Diagnostic Unit Public Health Laboratory and Victorian Infectious Diseases Reference Laboratory, Doherty Institute	Caly L. et al
Australia/VIC330/2020	EPI_ISL_426640	2020-03-18	Victorian Infectious Diseases Reference Laboratory (VIDRL)	Microbiological Diagnostic Unit Public Health Laboratory and Victorian Infectious Diseases Reference Laboratory, Doherty Institute	Caly L. et al
Australia/VIC332/2020	EPI_ISL_426641	2020-03-18	Victorian Infectious Diseases Reference Laboratory (VIDRL)	Microbiological Diagnostic Unit Public Health Laboratory and Victorian Infectious Diseases Reference Laboratory, Doherty Institute	Caly L. et al
Australia/VIC333/2020	EPI_ISL_426642	2020-03-18	Victorian Infectious Diseases Reference Laboratory (VIDRL)	Microbiological Diagnostic Unit Public Health Laboratory and Victorian Infectious Diseases Reference Laboratory, Doherty Institute	Caly L. et al
Australia/VIC334/2020	EPI_ISL_426643	2020-03-19	Victorian Infectious Diseases Reference Laboratory (VIDRL)	Microbiological Diagnostic Unit Public Health Laboratory and Victorian Infectious Diseases Reference Laboratory, Doherty Institute	Caly L. et al
Australia/VIC335/2020	EPI_ISL_426644	2020-03-20	Victorian Infectious Diseases Reference Laboratory (VIDRL)	Microbiological Diagnostic Unit Public Health Laboratory and Victorian Infectious Diseases Reference Laboratory, Doherty Institute	Caly L. et al
Australia/VIC336/2020	EPI_ISL_426645	2020-03-20	Victorian Infectious Diseases Reference Laboratory (VIDRL)	Microbiological Diagnostic Unit Public Health Laboratory and Victorian Infectious Diseases Reference Laboratory, Doherty Institute	Caly L. et al
Australia/VIC337/2020	EPI_ISL_426646	2020-03-20	Victorian Infectious Diseases Reference Laboratory (VIDRL)	Microbiological Diagnostic Unit Public Health Laboratory and Victorian Infectious Diseases Reference Laboratory, Doherty Institute	Caly L. et al
Australia/VIC338/2020	EPI_ISL_426647	2020-03-20	Victorian Infectious Diseases Reference Laboratory (VIDRL)	Microbiological Diagnostic Unit Public Health Laboratory and Victorian Infectious Diseases Reference Laboratory, Doherty Institute	Caly L. et al
Australia/VIC339/2020	EPI_ISL_426648	2020-03-20	Victorian Infectious Diseases Reference Laboratory (VIDRL)	Microbiological Diagnostic Unit Public Health Laboratory and Victorian Infectious Diseases Reference Laboratory, Doherty Institute	Caly L. et al
Australia/VIC340/2020	EPI_ISL_426649	2020-03-20	Victorian Infectious Diseases Reference Laboratory (VIDRL)	Microbiological Diagnostic Unit Public Health Laboratory and Victorian Infectious Diseases Reference Laboratory, Doherty Institute	Caly L. et al
Australia/VIC351/2020	EPI_ISL_426659	2020-03-20	Victorian Infectious Diseases Reference Laboratory (VIDRL)	Microbiological Diagnostic Unit Public Health Laboratory and Victorian Infectious Diseases Reference Laboratory, Doherty Institute	Caly L. et al
Australia/VIC353/2020	EPI_ISL_426661	2020-03-21	Victorian Infectious Diseases Reference Laboratory (VIDRL)	Microbiological Diagnostic Unit Public Health Laboratory and Victorian Infectious Diseases Reference Laboratory, Doherty Institute	Caly L. et al
Australia/VIC354/2020	EPI_ISL_426662	2020-03-21	Victorian Infectious Diseases Reference Laboratory (VIDRL)	Microbiological Diagnostic Unit Public Health Laboratory and Victorian Infectious Diseases Reference Laboratory, Doherty Institute	Caly L. et al
Australia/VIC355/2020	EPI_ISL_426663	2020-03-21	Victorian Infectious Diseases Reference Laboratory (VIDRL)	Microbiological Diagnostic Unit Public Health Laboratory and Victorian Infectious Diseases Reference Laboratory, Doherty Institute	Caly L. et al
Australia/VIC356/2020	EPI_ISL_426664	2020-03-21	Victorian Infectious Diseases Reference Laboratory (VIDRL)	Microbiological Diagnostic Unit Public Health Laboratory and Victorian Infectious Diseases Reference Laboratory, Doherty Institute	Caly L. et al
Australia/VIC357/2020	EPI_ISL_426665	2020-03-21	Victorian Infectious Diseases Reference Laboratory (VIDRL)	Microbiological Diagnostic Unit Public Health Laboratory and Victorian Infectious Diseases Reference Laboratory, Doherty Institute	Caly L. et al
Australia/VIC358/2020	EPI_ISL_426666	2020-03-21	Victorian Infectious Diseases Reference Laboratory (VIDRL)	Microbiological Diagnostic Unit Public Health Laboratory and Victorian Infectious Diseases Reference Laboratory, Doherty Institute	Caly L. et al
Australia/VIC359/2020	EPI_ISL_426667	2020-03-22	Victorian Infectious Diseases Reference Laboratory (VIDRL)	Microbiological Diagnostic Unit Public Health Laboratory and Victorian Infectious Diseases Reference Laboratory, Doherty Institute	Caly L. et al
Australia/VIC361/2020	EPI_ISL_426669	2020-03-22	Victorian Infectious Diseases Reference Laboratory (VIDRL)	Microbiological Diagnostic Unit Public Health Laboratory and Victorian Infectious Diseases Reference Laboratory, Doherty Institute	Caly L. et al
Australia/VIC362/2020	EPI_ISL_426670	2020-03-22	Victorian Infectious Diseases Reference Laboratory (VIDRL)	Microbiological Diagnostic Unit Public Health Laboratory and Victorian Infectious Diseases Reference Laboratory, Doherty Institute	Caly L. et al
Australia/VIC363/2020	EPI_ISL_426671	2020-03-22	Victorian Infectious Diseases Reference Laboratory (VIDRL)	Microbiological Diagnostic Unit Public Health Laboratory and Victorian Infectious Diseases Reference Laboratory, Doherty Institute	Caly L. et al
Australia/VIC364/2020	EPI_ISL_426672	2020-03-22	Victorian Infectious Diseases Reference Laboratory (VIDRL)	Microbiological Diagnostic Unit Public Health Laboratory and Victorian Infectious Diseases Reference Laboratory, Doherty Institute	Caly L. et al
Australia/VIC365/2020	EPI_ISL_426673	2020-03-22	Victorian Infectious Diseases Reference Laboratory (VIDRL)	Microbiological Diagnostic Unit Public Health Laboratory and Victorian Infectious Diseases Reference Laboratory, Doherty Institute	Caly L. et al
Australia/VIC366/2020	EPI_ISL_426674	2020-03-22	Victorian Infectious Diseases Reference Laboratory (VIDRL)	Microbiological Diagnostic Unit Public Health Laboratory and Victorian Infectious Diseases Reference Laboratory, Doherty Institute	Caly L. et al
Australia/VIC367/2020	EPI_ISL_426675	2020-03-22	Victorian Infectious Diseases Reference Laboratory (VIDRL)	Microbiological Diagnostic Unit Public Health Laboratory and Victorian Infectious Diseases Reference Laboratory, Doherty Institute	Caly L. et al
Australia/VIC368/2020	EPI_ISL_426676	2020-03-22	Victorian Infectious Diseases Reference Laboratory (VIDRL)	Microbiological Diagnostic Unit Public Health Laboratory and Victorian Infectious Diseases Reference Laboratory, Doherty Institute	Caly L. et al
Australia/VIC369/2020	EPI_ISL_426677	2020-03-22	Victorian Infectious Diseases Reference Laboratory (VIDRL)	Microbiological Diagnostic Unit Public Health Laboratory and Victorian Infectious Diseases Reference Laboratory, Doherty Institute	Caly L. et al
Australia/VIC372/2020	EPI_ISL_426679	2020-03-22	Victorian Infectious Diseases Reference Laboratory (VIDRL)	Microbiological Diagnostic Unit Public Health Laboratory and Victorian Infectious Diseases Reference Laboratory, Doherty Institute	Caly L. et al
USA/DC-CDC-9096/2020	EPI_ISL_436040	2020-03-20	DC Public Health Lab Dept of Forensic Science	Pathogen Discovery, Respiratory Viruses Branch, Division of Viral Diseases, Centers for Disease Control and Prevention	Ying Tao et al
USA/DC-CDC-9092/2020	EPI_ISL_436041	2020-03-22	DC Public Health Lab Dept of Forensic Science	Pathogen Discovery, Respiratory Viruses Branch, Division of Viral Diseases, Centers for Disease Control and Prevention	Ying Tao et al
USA/DC-CDC-1734/2020	EPI_ISL_436042	2020-03-29	DC Public Health Lab Dept of Forensic Science	Pathogen Discovery, Respiratory Viruses Branch, Division of Viral Diseases, Centers for Disease Control and Prevention	Ying Tao et al
USA/LA-CDC-1894/2020	EPI_ISL_436044	2020-03-23	Louisiana Office of Public Health Laboratories	Pathogen Discovery, Respiratory Viruses Branch, Division of Viral Diseases, Centers for Disease Control and Prevention	Ying Tao et al
USA/NY-SURV0144/2020	EPI_ISL_436050	2020-03-02	NYC Department of Health and Mental Hygiene	Pathogen Discovery, Respiratory Viruses Branch, Division of Viral Diseases, Centers for Disease Control and Prevention	Ying Tao et al
USA/NY-SURV0162/2020	EPI_ISL_436051	2020-03-09	NYC Department of Health and Mental Hygiene	Pathogen Discovery, Respiratory Viruses Branch, Division of Viral Diseases, Centers for Disease Control and Prevention	Ying Tao et al
USA/NY-SURV0165/2020	EPI_ISL_436052	2020-03-09	NYC Department of Health and Mental Hygiene	Pathogen Discovery, Respiratory Viruses Branch, Division of Viral Diseases, Centers for Disease Control and Prevention	Ying Tao et al
USA/NY-SURV0166/2020	EPI_ISL_436053	2020-03-09	NYC Department of Health and Mental Hygiene	Pathogen Discovery, Respiratory Viruses Branch, Division of Viral Diseases, Centers for Disease Control and Prevention	Ying Tao et al
USA/NY-SURV0168/2020	EPI_ISL_436054	2020-03-09	NYC Department of Health and Mental Hygiene	Pathogen Discovery, Respiratory Viruses Branch, Division of Viral Diseases, Centers for Disease Control and Prevention	Ying Tao et al
USA/NY-SURV0171/2020	EPI_ISL_436055	2020-03-09	NYC Department of Health and Mental Hygiene	Pathogen Discovery, Respiratory Viruses Branch, Division of Viral Diseases, Centers for Disease Control and Prevention	Ying Tao et al
USA/NY-SURV0175/2020	EPI_ISL_436056	2020-03-09	NYC Department of Health and Mental Hygiene	Pathogen Discovery, Respiratory Viruses Branch, Division of Viral Diseases, Centers for Disease Control and Prevention	Ying Tao et al
USA/NY-SURV0183/2020	EPI_ISL_436057	2020-03-17	NYC Department of Health and Mental Hygiene	Pathogen Discovery, Respiratory Viruses Branch, Division of Viral Diseases, Centers for Disease Control and Prevention	Ying Tao et al
USA/NY-SURV0186/2020	EPI_ISL_436058	2020-03-17	NYC Department of Health and Mental Hygiene	Pathogen Discovery, Respiratory Viruses Branch, Division of Viral Diseases, Centers for Disease Control and Prevention	Ying Tao et al
USA/NY-SURV0240/2020	EPI_ISL_436059	2020-03-17	NYC Department of Health and Mental Hygiene	Pathogen Discovery, Respiratory Viruses Branch, Division of Viral Diseases, Centers for Disease Control and Prevention	Ying Tao et al
USA/NY-SURV0988/2020	EPI_ISL_436080	2020-03-18	NYC Department of Health and Mental Hygiene	Pathogen Discovery, Respiratory Viruses Branch, Division of Viral Diseases, Centers for Disease Control and Prevention	Ying Tao et al
USA/NY-SURV0996/2020	EPI_ISL_436081	2020-03-17	NYC Department of Health and Mental Hygiene	Pathogen Discovery, Respiratory Viruses Branch, Division of Viral Diseases, Centers for Disease Control and Prevention	Ying Tao et al
USA/NY-SURV1000/2020	EPI_ISL_436082	2020-03-19	NYC Department of Health and Mental Hygiene	Pathogen Discovery, Respiratory Viruses Branch, Division of Viral Diseases, Centers for Disease Control and Prevention	Ying Tao et al
Australia/QLDID935/2020	EPI_ISL_436097	2020-03-25	Prince Charles Hospital	Public Health Virology Laboratory, Forensics and Scientific Services, Queensland Health	Alyssa Pyke et al
Australia/QLDID936/2020	EPI_ISL_436098	2020-03-23	Royal Brisbane and Women's Hospital	Public Health Virology Laboratory, Forensic and Scientific Services, Queensland Health	Alyssa Pyke et al
Taiwan/TSGH-24/2020	EPI_ISL_436099	2020-04-02	TSGH-CP molecular lab	TSGH-CP molecular lab	Cherng-Lih Perng et al
Turkey/HSGM-439/2020	EPI_ISL_437307	2020-03-25	Ministry of Health Turkey	Ministry of Health Turkey	Fatma Bayrakdar et al
Turkey/HSGM-515/2020	EPI_ISL_437308	2020-03-25	Ministry of Health Turkey	Ministry of Health Turkey	Fatma Bayrakdar et al
Turkey/HSGM-1049/2020	EPI_ISL_437309	2020-03-26	Ministry of Health Turkey	Ministry of Health Turkey	Fatma Bayrakdar et al
Turkey/HSGM-1081/2020	EPI_ISL_437310	2020-03-27	Ministry of Health Turkey	Ministry of Health Turkey	Fatma Bayrakdar et al
Turkey/HSGM-1428/2020	EPI_ISL_437311	2020-03-27	Ministry of Health Turkey	Ministry of Health Turkey	Fatma Bayrakdar et al
Turkey/HSGM-1468/2020	EPI_ISL_437312	2020-03-25	Ministry of Health Turkey	Ministry of Health Turkey	Fatma Bayrakdar et al
Turkey/HSGM-302/2020	EPI_ISL_437313	2020-03-27	Ministry of Health Turkey	Ministry of Health Turkey	Fatma Bayrakdar et al
Turkey/HSGM-510/2020	EPI_ISL_437314	2020-03-26	Ministry of Health Turkey	Ministry of Health Turkey	Fatma Bayrakdar et al
Turkey/HSGM-942/2020	EPI_ISL_437315	2020-03-26	Ministry of Health Turkey	Ministry of Health Turkey	Fatma Bayrakdar et al
Turkey/HSGM-1004/2020	EPI_ISL_437316	2020-03-25	Ministry of Health Turkey	Ministry of Health Turkey	Fatma Bayrakdar et al
Turkey/HSGM-1027/2020	EPI_ISL_437317	2020-03-27	Ministry of Health Turkey	Ministry of Health Turkey	Fatma Bayrakdar et al
Turkey/HSGM-1444/2020	EPI_ISL_437318	2020-03-19	Ministry of Health Turkey	Ministry of Health Turkey	Fatma Bayrakdar et al
Turkey/HSGM-1490/2020	EPI_ISL_437319	2020-03-19	Ministry of Health Turkey	Ministry of Health Turkey	Fatma Bayrakdar et al
Turkey/HSGM-1492/2020	EPI_ISL_437320	2020-03-19	Ministry of Health Turkey	Ministry of Health Turkey	Fatma Bayrakdar et al
Turkey/HSGM-1497/2020	EPI_ISL_437321	2020-03-19	Ministry of Health Turkey	Ministry of Health Turkey	Fatma Bayrakdar et al
Turkey/HSGM-1009/2020	EPI_ISL_437322	2020-03-19	Ministry of Health Turkey	Ministry of Health Turkey	Fatma Bayrakdar et al
Turkey/HSGM-1481/2020	EPI_ISL_437323	2020-03-19	Ministry of Health Turkey	Ministry of Health Turkey	Fatma Bayrakdar et al
Turkey/HSGM-1476/2020	EPI_ISL_437324	2020-03-19	Ministry of Health Turkey	Ministry of Health Turkey	Fatma Bayrakdar et al
Turkey/HSGM-1495/2020	EPI_ISL_437325	2020-03-19	Ministry of Health Turkey	Ministry of Health Turkey	Fatma Bayrakdar et al
Turkey/HSGM-1432/2020	EPI_ISL_437326	2020-03-19	Ministry of Health Turkey	Ministry of Health Turkey	Fatma Bayrakdar et al
Turkey/HSGM-1458/2020	EPI_ISL_437327	2020-03-19	Ministry of Health Turkey	Ministry of Health Turkey	Fatma Bayrakdar et al
Turkey/HSGM-7668/2020	EPI_ISL_437328	2020-03-19	Ministry of Health Turkey	Ministry of Health Turkey	Fatma Bayrakdar et al
USA/MN-MDH-400/2020	EPI_ISL_437370	2020-04-08	Minnesota Department of Health, Public Health Laboratory	Minnesota Department of Health, Public Health Laboratory	Matt Plumb et al
USA/MN-MDH-418/2020	EPI_ISL_437371	2020-04-09	Minnesota Department of Health, Public Health Laboratory	Minnesota Department of Health, Public Health Laboratory	Matt Plumb et al
USA/MN-MDH-435/2020	EPI_ISL_437372	2020-04-09	Minnesota Department of Health, Public Health Laboratory	Minnesota Department of Health, Public Health Laboratory	Matt Plumb et al
USA/MN-MDH-436/2020	EPI_ISL_437373	2020-04-09	Minnesota Department of Health, Public Health Laboratory	Minnesota Department of Health, Public Health Laboratory	Matt Plumb et al
USA/MN-MDH-472/2020	EPI_ISL_437375	2020-04-12	Minnesota Department of Health, Public Health Laboratory	Minnesota Department of Health, Public Health Laboratory	Matt Plumb et al
USA/MN-MDH-564/2020	EPI_ISL_437380	2020-04-14	Minnesota Department of Health, Public Health Laboratory	Minnesota Department of Health, Public Health Laboratory	Matt Plumb et al
USA/MN-MDH-578/2020	EPI_ISL_437381	2020-04-14	Minnesota Department of Health, Public Health Laboratory	Minnesota Department of Health, Public Health Laboratory	Matt Plumb et al
USA/MN-MDH-585/2020	EPI_ISL_437382	2020-04-14	Minnesota Department of Health, Public Health Laboratory	Minnesota Department of Health, Public Health Laboratory	Matt Plumb et al
USA/MN-MDH-621/2020	EPI_ISL_437383	2020-04-15	Minnesota Department of Health, Public Health Laboratory	Minnesota Department of Health, Public Health Laboratory	Matt Plumb et al
USA/MN-MDH-637/2020	EPI_ISL_437384	2020-04-16	Minnesota Department of Health, Public Health Laboratory	Minnesota Department of Health, Public Health Laboratory	Matt Plumb et al
USA/MN-MDH-640/2020	EPI_ISL_437385	2020-04-16	Minnesota Department of Health, Public Health Laboratory	Minnesota Department of Health, Public Health Laboratory	Matt Plumb et al
USA/MN-MDH-666/2020	EPI_ISL_437386	2020-04-17	Minnesota Department of Health, Public Health Laboratory	Minnesota Department of Health, Public Health Laboratory	Matt Plumb et al
USA/VA-DCLS-0171/2020	EPI_ISL_437387	2020-04-13	Virginia DCLS	Virginia DCLS	Virginia DCLS et al
USA/VA-DCLS-0172/2020	EPI_ISL_437388	2020-04-13	Virginia DCLS	Virginia DCLS	Virginia DCLS et al
USA/VA-DCLS-0173/2020	EPI_ISL_437389	2020-04-13	Virginia DCLS	Virginia DCLS	Virginia DCLS et al
England/CAMB-820AC/2020	EPI_ISL_438618	2020-04-21	Department of Pathology, University of Cambridge	COVID-19 Genomics UK (COG-UK) Consortium	Luke W Meredith et al
England/CAMB-820CA/2020	EPI_ISL_438619	2020-04-21	Department of Pathology, University of Cambridge	COVID-19 Genomics UK (COG-UK) Consortium	Luke W Meredith et al
England/CAMB-82103/2020	EPI_ISL_438620	2020-04-21	Department of Pathology, University of Cambridge	COVID-19 Genomics UK (COG-UK) Consortium	Luke W Meredith et al
England/CAMB-82121/2020	EPI_ISL_438621	2020-04-21	Department of Pathology, University of Cambridge	COVID-19 Genomics UK (COG-UK) Consortium	Luke W Meredith et al
England/CAMB-82130/2020	EPI_ISL_438622	2020-04-21	Department of Pathology, University of Cambridge	COVID-19 Genomics UK (COG-UK) Consortium	Luke W Meredith et al
England/CAMB-8214F/2020	EPI_ISL_438623	2020-04-21	Department of Pathology, University of Cambridge	COVID-19 Genomics UK (COG-UK) Consortium	Luke W Meredith et al
England/CAMB-8216D/2020	EPI_ISL_438624	2020-04-20	Department of Pathology, University of Cambridge	COVID-19 Genomics UK (COG-UK) Consortium	Luke W Meredith et al
England/CAMB-8217C/2020	EPI_ISL_438625	2020-04-21	Department of Pathology, University of Cambridge	COVID-19 Genomics UK (COG-UK) Consortium	Luke W Meredith et al
England/CAMB-8218B/2020	EPI_ISL_438626	2020-04-20	Department of Pathology, University of Cambridge	COVID-19 Genomics UK (COG-UK) Consortium	Luke W Meredith et al
England/CAMB-829DE/2020	EPI_ISL_438644	2020-04-23	Department of Pathology, University of Cambridge	COVID-19 Genomics UK (COG-UK) Consortium	Luke W Meredith et al
England/CAMB-829FC/2020	EPI_ISL_438645	2020-04-23	Department of Pathology, University of Cambridge	COVID-19 Genomics UK (COG-UK) Consortium	Luke W Meredith et al
England/CAMB-82A17/2020	EPI_ISL_438647	2020-04-23	Department of Pathology, University of Cambridge	COVID-19 Genomics UK (COG-UK) Consortium	Luke W Meredith et al
England/CAMB-82A44/2020	EPI_ISL_438649	2020-04-23	Department of Pathology, University of Cambridge	COVID-19 Genomics UK (COG-UK) Consortium	Luke W Meredith et al
England/CAMB-82A53/2020	EPI_ISL_438650	2020-04-23	Department of Pathology, University of Cambridge	COVID-19 Genomics UK (COG-UK) Consortium	Luke W Meredith et al
England/CAMB-82A71/2020	EPI_ISL_438652	2020-04-23	Department of Pathology, University of Cambridge	COVID-19 Genomics UK (COG-UK) Consortium	Luke W Meredith et al
England/CAMB-82ABD/2020	EPI_ISL_438656	2020-04-23	Department of Pathology, University of Cambridge	COVID-19 Genomics UK (COG-UK) Consortium	Luke W Meredith et al
England/CAMB-82ADB/2020	EPI_ISL_438658	2020-04-23	Department of Pathology, University of Cambridge	COVID-19 Genomics UK (COG-UK) Consortium	Luke W Meredith et al
England/CAMB-71CBB/2020	EPI_ISL_439947	2020-03-30	Department of Pathology, University of Cambridge	Wellcome Sanger Institute for the COVID-19 Genomics UK Consortium	Luke W Meredith et al
England/CAMB-72810/2020	EPI_ISL_439949	2020-03-23	Department of Pathology, University of Cambridge	Wellcome Sanger Institute for the COVID-19 Genomics UK Consortium	Luke W Meredith et al
England/BRIS-1221AA/2020	EPI_ISL_439957	2020-03-22	PHE South West Regional Laboratory, National Infection Service	Wellcome Sanger Institute for the COVID-19 Genomics UK Consortium	Stephanie Hutchings et al
England/BRIS-122377/2020	EPI_ISL_439973	2020-03-21	PHE South West Regional Laboratory, National Infection Service	Wellcome Sanger Institute for the COVID-19 Genomics UK Consortium	Stephanie Hutchings et al
England/BRIS-121DF2/2020	EPI_ISL_439974	2020-03-20	PHE South West Regional Laboratory, National Infection Service	Wellcome Sanger Institute for the COVID-19 Genomics UK Consortium	Stephanie Hutchings et al
England/CAMB-72C41/2020	EPI_ISL_439975	2020-03-22	Department of Pathology, University of Cambridge	Wellcome Sanger Institute for the COVID-19 Genomics UK Consortium	Luke W Meredith et al
England/BRIS-12218C/2020	EPI_ISL_439978	2020-03-23	PHE South West Regional Laboratory, National Infection Service	Wellcome Sanger Institute for the COVID-19 Genomics UK Consortium	Stephanie Hutchings et al
England/BRIS-121F47/2020	EPI_ISL_439979	2020-03-19	PHE South West Regional Laboratory, National Infection Service	Wellcome Sanger Institute for the COVID-19 Genomics UK Consortium	Stephanie Hutchings et al
England/CAMB-7334B/2020	EPI_ISL_439980	2020-03-21	Department of Pathology, University of Cambridge	Wellcome Sanger Institute for the COVID-19 Genomics UK Consortium	Luke W Meredith et al
England/BRIS-121D89/2020	EPI_ISL_439981	2020-03-20	PHE South West Regional Laboratory, National Infection Service	Wellcome Sanger Institute for the COVID-19 Genomics UK Consortium	Stephanie Hutchings et al
England/BRIS-122070/2020	EPI_ISL_439982	2020-03-22	PHE South West Regional Laboratory, National Infection Service	Wellcome Sanger Institute for the COVID-19 Genomics UK Consortium	Stephanie Hutchings et al
England/BRIS-121EC2/2020	EPI_ISL_439986	2020-03-19	PHE South West Regional Laboratory, National Infection Service	Wellcome Sanger Institute for the COVID-19 Genomics UK Consortium	Stephanie Hutchings et al
England/CAMB-73651/2020	EPI_ISL_439987	2020-03-21	Department of Pathology, University of Cambridge	Wellcome Sanger Institute for the COVID-19 Genomics UK Consortium	Luke W Meredith et al
England/BRIS-121F92/2020	EPI_ISL_439988	2020-03-20	PHE South West Regional Laboratory, National Infection Service	Wellcome Sanger Institute for the COVID-19 Genomics UK Consortium	Stephanie Hutchings et al
England/LIVE-9CA29/2020	EPI_ISL_440930	2020-04-24	Liverpool Clinical Laboratories	COVID-19 Genomics UK (COG-UK) Consortium	Sam Haldenby et al
England/LIVE-9CC05/2020	EPI_ISL_440939	2020-04-25	Liverpool Clinical Laboratories	COVID-19 Genomics UK (COG-UK) Consortium	Sam Haldenby et al
England/LOND-D3516/2020	EPI_ISL_440951	2020-03-27	University College London, Great Ormond Street Hospital for Children NHS Foundation Trust, Imperial College Healthcare NHS Trust	COVID-19 Genomics UK (COG-UK) Consortium	Sergi Castellano et al
England/LOND-D3525/2020	EPI_ISL_440952	2020-03-27	University College London, Great Ormond Street Hospital for Children NHS Foundation Trust, Imperial College Healthcare NHS Trust	COVID-19 Genomics UK (COG-UK) Consortium	Sergi Castellano et al
England/LOND-D3534/2020	EPI_ISL_440953	2020-03-27	University College London, Great Ormond Street Hospital for Children NHS Foundation Trust, Imperial College Healthcare NHS Trust	COVID-19 Genomics UK (COG-UK) Consortium	Sergi Castellano et al
England/LOND-D3543/2020	EPI_ISL_440954	2020-03-27	University College London, Great Ormond Street Hospital for Children NHS Foundation Trust, Imperial College Healthcare NHS Trust	COVID-19 Genomics UK (COG-UK) Consortium	Sergi Castellano et al
England/LOND-D3561/2020	EPI_ISL_440956	2020-03-27	University College London, Great Ormond Street Hospital for Children NHS Foundation Trust, Imperial College Healthcare NHS Trust	COVID-19 Genomics UK (COG-UK) Consortium	Sergi Castellano et al
England/LOND-D358F/2020	EPI_ISL_440957	2020-03-27	University College London, Great Ormond Street Hospital for Children NHS Foundation Trust, Imperial College Healthcare NHS Trust	COVID-19 Genomics UK (COG-UK) Consortium	Sergi Castellano et al
England/LOND-D359E/2020	EPI_ISL_440958	2020-03-27	University College London, Great Ormond Street Hospital for Children NHS Foundation Trust, Imperial College Healthcare NHS Trust	COVID-19 Genomics UK (COG-UK) Consortium	Sergi Castellano et al
England/LOND-D35BC/2020	EPI_ISL_440960	2020-04-02	University College London, Great Ormond Street Hospital for Children NHS Foundation Trust, Imperial College Healthcare NHS Trust	COVID-19 Genomics UK (COG-UK) Consortium	Sergi Castellano et al
England/LOND-D35E9/2020	EPI_ISL_440962	2020-04-02	University College London, Great Ormond Street Hospital for Children NHS Foundation Trust, Imperial College Healthcare NHS Trust	COVID-19 Genomics UK (COG-UK) Consortium	Sergi Castellano et al
England/LOND-D3604/2020	EPI_ISL_440964	2020-04-02	University College London, Great Ormond Street Hospital for Children NHS Foundation Trust, Imperial College Healthcare NHS Trust	COVID-19 Genomics UK (COG-UK) Consortium	Sergi Castellano et al
England/LOND-D3613/2020	EPI_ISL_440965	2020-04-02	University College London, Great Ormond Street Hospital for Children NHS Foundation Trust, Imperial College Healthcare NHS Trust	COVID-19 Genomics UK (COG-UK) Consortium	Sergi Castellano et al
England/LOND-D3622/2020	EPI_ISL_440966	2020-04-02	University College London, Great Ormond Street Hospital for Children NHS Foundation Trust, Imperial College Healthcare NHS Trust	COVID-19 Genomics UK (COG-UK) Consortium	Sergi Castellano et al
England/LOND-D3631/2020	EPI_ISL_440967	2020-04-02	University College London, Great Ormond Street Hospital for Children NHS Foundation Trust, Imperial College Healthcare NHS Trust	COVID-19 Genomics UK (COG-UK) Consortium	Sergi Castellano et al
England/LOND-D3640/2020	EPI_ISL_440968	2020-04-02	University College London, Great Ormond Street Hospital for Children NHS Foundation Trust, Imperial College Healthcare NHS Trust	COVID-19 Genomics UK (COG-UK) Consortium	Sergi Castellano et al
England/LOND-D365F/2020	EPI_ISL_440969	2020-04-02	University College London, Great Ormond Street Hospital for Children NHS Foundation Trust, Imperial College Healthcare NHS Trust	COVID-19 Genomics UK (COG-UK) Consortium	Sergi Castellano et al
England/CAMB-1ADAF7/2020	EPI_ISL_448033	2020-05-01	Department of Pathology, University of Cambridge	COVID-19 Genomics UK (COG-UK) Consortium	Luke W Meredith et al
England/CAMB-1ADB21/2020	EPI_ISL_448035	2020-05-01	Department of Pathology, University of Cambridge	COVID-19 Genomics UK (COG-UK) Consortium	Luke W Meredith et al
England/CAMB-1ADB30/2020	EPI_ISL_448036	2020-05-02	Department of Pathology, University of Cambridge	COVID-19 Genomics UK (COG-UK) Consortium	Luke W Meredith et al
England/CAMB-1ADB5E/2020	EPI_ISL_448037	2020-05-03	Department of Pathology, University of Cambridge	COVID-19 Genomics UK (COG-UK) Consortium	Luke W Meredith et al
England/CAMB-1ADB6D/2020	EPI_ISL_448038	2020	Department of Pathology, University of Cambridge	COVID-19 Genomics UK (COG-UK) Consortium	Luke W Meredith et al
England/CAMB-1ADB7C/2020	EPI_ISL_448039	2020-05-03	Department of Pathology, University of Cambridge	COVID-19 Genomics UK (COG-UK) Consortium	Luke W Meredith et al
England/CAMB-1AEBF3/2020	EPI_ISL_448060	2020-05-04	Department of Pathology, University of Cambridge	COVID-19 Genomics UK (COG-UK) Consortium	Luke W Meredith et al
England/CAMB-1AEC2D/2020	EPI_ISL_448063	2020-05-04	Department of Pathology, University of Cambridge	COVID-19 Genomics UK (COG-UK) Consortium	Luke W Meredith et al
England/CAMB-1AEC4B/2020	EPI_ISL_448064	2020-05-04	Department of Pathology, University of Cambridge	COVID-19 Genomics UK (COG-UK) Consortium	Luke W Meredith et al
England/CAMB-1AEC78/2020	EPI_ISL_448066	2020-05-05	Department of Pathology, University of Cambridge	COVID-19 Genomics UK (COG-UK) Consortium	Luke W Meredith et al
England/CAMB-1AEC96/2020	EPI_ISL_448068	2020-05-05	Department of Pathology, University of Cambridge	COVID-19 Genomics UK (COG-UK) Consortium	Luke W Meredith et al
England/CAMB-1AECE1/2020	EPI_ISL_448072	2020	Department of Pathology, University of Cambridge	COVID-19 Genomics UK (COG-UK) Consortium	Luke W Meredith et al
England/CAMB-1AECF0/2020	EPI_ISL_448073	2020	Department of Pathology, University of Cambridge	COVID-19 Genomics UK (COG-UK) Consortium	Luke W Meredith et al
England/CAMB-1AED39/2020	EPI_ISL_448077	2020-05-07	Department of Pathology, University of Cambridge	COVID-19 Genomics UK (COG-UK) Consortium	Luke W Meredith et al
England/CAMB-1AED48/2020	EPI_ISL_448078	2020-05-08	Department of Pathology, University of Cambridge	COVID-19 Genomics UK (COG-UK) Consortium	Luke W Meredith et al
England/CAMB-1AF55E/2020	EPI_ISL_448080	2020-05-08	Department of Pathology, University of Cambridge	COVID-19 Genomics UK (COG-UK) Consortium	Luke W Meredith et al
England/CAMB-1AF56D/2020	EPI_ISL_448081	2020-05-07	Department of Pathology, University of Cambridge	COVID-19 Genomics UK (COG-UK) Consortium	Luke W Meredith et al
England/CAMB-1AF58B/2020	EPI_ISL_448082	2020-05-09	Department of Pathology, University of Cambridge	COVID-19 Genomics UK (COG-UK) Consortium	Luke W Meredith et al
England/CAMB-1AF5A9/2020	EPI_ISL_448083	2020-05-07	Department of Pathology, University of Cambridge	COVID-19 Genomics UK (COG-UK) Consortium	Luke W Meredith et al
England/CAMB-1AF5C7/2020	EPI_ISL_448084	2020-05-07	Department of Pathology, University of Cambridge	COVID-19 Genomics UK (COG-UK) Consortium	Luke W Meredith et al
England/CAMB-1AF5E5/2020	EPI_ISL_448085	2020	Department of Pathology, University of Cambridge	COVID-19 Genomics UK (COG-UK) Consortium	Luke W Meredith et al
England/CAMB-1AF600/2020	EPI_ISL_448086	2020-05-06	Department of Pathology, University of Cambridge	COVID-19 Genomics UK (COG-UK) Consortium	Luke W Meredith et al
England/CAMB-1AF62E/2020	EPI_ISL_448087	2020-05-06	Department of Pathology, University of Cambridge	COVID-19 Genomics UK (COG-UK) Consortium	Luke W Meredith et al
England/CAMB-1AF64C/2020	EPI_ISL_448088	2020-05-08	Department of Pathology, University of Cambridge	COVID-19 Genomics UK (COG-UK) Consortium	Luke W Meredith et al
England/CAMB-1AF688/2020	EPI_ISL_448090	2020-05-07	Department of Pathology, University of Cambridge	COVID-19 Genomics UK (COG-UK) Consortium	Luke W Meredith et al
England/CAMB-1AFFAB/2020	EPI_ISL_448092	2020-05-07	Department of Pathology, University of Cambridge	COVID-19 Genomics UK (COG-UK) Consortium	Luke W Meredith et al
England/CAMB-1AFFE7/2020	EPI_ISL_448095	2020	Department of Pathology, University of Cambridge	COVID-19 Genomics UK (COG-UK) Consortium	Luke W Meredith et al
England/CAMB-1AFFF6/2020	EPI_ISL_448096	2020-05-07	Department of Pathology, University of Cambridge	COVID-19 Genomics UK (COG-UK) Consortium	Luke W Meredith et al
England/CAMB-1B000E/2020	EPI_ISL_448097	2020-05-06	Department of Pathology, University of Cambridge	COVID-19 Genomics UK (COG-UK) Consortium	Luke W Meredith et al
England/CAMB-1B001D/2020	EPI_ISL_448098	2020-05-06	Department of Pathology, University of Cambridge	COVID-19 Genomics UK (COG-UK) Consortium	Luke W Meredith et al
Scotland/EDB4367/2020	EPI_ISL_449300	2020-04-24	Virology Department, Royal Infirmary of Edinburgh, NHS Lothian / School of Biological Sciences, University of Edinburgh / Institute of Genetics and Molecular Medicine, University of Edinburgh	COVID-19 Genomics UK (COG-UK) Consortium	McHugh M et al
Scotland/EDB4368/2020	EPI_ISL_449301	2020-04-26	Virology Department, Royal Infirmary of Edinburgh, NHS Lothian / School of Biological Sciences, University of Edinburgh / Institute of Genetics and Molecular Medicine, University of Edinburgh	COVID-19 Genomics UK (COG-UK) Consortium	McHugh M et al
Scotland/EDB4372/2020	EPI_ISL_449302	2020-04-26	Virology Department, Royal Infirmary of Edinburgh, NHS Lothian / School of Biological Sciences, University of Edinburgh / Institute of Genetics and Molecular Medicine, University of Edinburgh	COVID-19 Genomics UK (COG-UK) Consortium	McHugh M et al
Scotland/EDB4373/2020	EPI_ISL_449303	2020-04-27	Virology Department, Royal Infirmary of Edinburgh, NHS Lothian / School of Biological Sciences, University of Edinburgh / Institute of Genetics and Molecular Medicine, University of Edinburgh	COVID-19 Genomics UK (COG-UK) Consortium	McHugh M et al
India/CCMB_J220/2020	EPI_ISL_450331	2020-04-01	CSIR-Centre for Cellular and Molecular Biology	CSIR-Centre for Cellular and Molecular Biology	Tulasi Nagabandi et al
India/CCMB_J222/2020	EPI_ISL_450332	2020-04-01	CSIR-Centre for Cellular and Molecular Biology	CSIR-Centre for Cellular and Molecular Biology	Payel Mukherjee et al
Spain/Barcelona_VH7924/2020	EPI_ISL_450337	2020-03-25	Hospital Universitari Vall d'Hebron - Vall d'Hebron Institut de Recerca	Hospital Universitari Vall d'Hebron	Cristina Andr√©s et al
Poland/IHG_PAS_1_77/2020	EPI_ISL_450338	2020-04-11	Institute of Human Genetics, Polish Academy of Sciences; Sanitary and Epidemiological Station in Pozna≈Ñ	Institute of Human Genetics, Polish Academy of Sciences	Szymon Hryhorowicz et al
Bangladesh/BARJ_CVASU_CTG_501/2020	EPI_ISL_450339	2020-05-10	Corona (COVID-19) Testing Laboratory and Bangladesh Institute of Tropical & Infectious Diseases	Basic and Applied Research on Jute Project	Rasel Ahmed et al
Bangladesh/BARJ_CVASU_CTG_502/2020	EPI_ISL_450340	2020-05-13	Corona (COVID-19) Testing Laboratory and Bangladesh Institute of Tropical & Infectious Diseases	Basic and Applied Research on Jute Project	Rasel Ahmed et al
Bangladesh/BARJ_CVASU_CTG_503/2020	EPI_ISL_450341	2020-05-13	unknown	Basic and Applied Research on Jute Project	Md. Sabbir Hossain et al
Norway/Trondheim-S15/2020	EPI_ISL_450350	2020-03-28	St.Olavs hospital/NTNU	Institute of Genomics Core Facility, University of Tartu	Aleksandr Ianevski et al
Norway/Trondheim-E9/2020	EPI_ISL_450351	2020-03-11	St.Olavs hospital/NTNU	Institute of Genomics Core Facility, University of Tartu	Aleksandr Ianevski et al
USA/NY-NYUMC676/2020	EPI_ISL_450393	2020-03-29	NYU Langone Health	Departments of Pathology and Medicine, New York University School of Medicine	Maria Aguero-Rosenfeld et al
USA/NY-NYUMC677/2020	EPI_ISL_450394	2020-03-30	NYU Langone Health	Departments of Pathology and Medicine, New York University School of Medicine	Maria Aguero-Rosenfeld et al
USA/NY-NYUMC679/2020	EPI_ISL_450396	2020-03-30	NYU Langone Health	Departments of Pathology and Medicine, New York University School of Medicine	Maria Aguero-Rosenfeld et al
USA/NY-NYUMC680/2020	EPI_ISL_450397	2020-03-30	NYU Langone Health	Departments of Pathology and Medicine, New York University School of Medicine	Maria Aguero-Rosenfeld et al
USA/NY-NYUMC681/2020	EPI_ISL_450398	2020-03-30	NYU Langone Health	Departments of Pathology and Medicine, New York University School of Medicine	Maria Aguero-Rosenfeld et al
USA/NJ-NYUMC682/2020	EPI_ISL_450399	2020-03-30	NYU Langone Health	Departments of Pathology and Medicine, New York University School of Medicine	Maria Aguero-Rosenfeld et al
Australia/NSW338/2020	EPI_ISL_451600	2020-04-05	Pathology North Hunter- NSW Health Pathology	NSW Health Pathology - Institute of Clinical Pathology and Medical Research; Westmead Hospital; University of Sydney	CIDM-PH et al. et al
Australia/NSW339/2020	EPI_ISL_451601	2020-03-25	Douglas Hanly Moir Pathology	NSW Health Pathology - Institute of Clinical Pathology and Medical Research; Westmead Hospital; University of Sydney	CIDM-PH et al. et al
Australia/NSW340/2020	EPI_ISL_451602	2020-03-24	Laverty Pathology	NSW Health Pathology - Institute of Clinical Pathology and Medical Research; Westmead Hospital; University of Sydney	CIDM-PH et al. et al
Australia/NSW341/2020	EPI_ISL_451603	2020-04-01	Pathology Sydney South West - NSW Health Pathology	NSW Health Pathology - Institute of Clinical Pathology and Medical Research; Westmead Hospital; University of Sydney	CIDM-PH et al. et al
Australia/NSW342/2020	EPI_ISL_451604	2020-03-29	Pathology North - NSW Health Pathology	NSW Health Pathology - Institute of Clinical Pathology and Medical Research; Westmead Hospital; University of Sydney	CIDM-PH et al. et al
Australia/NSW344/2020	EPI_ISL_451605	2020-04-02	Childrens Hospital Westmead	NSW Health Pathology - Institute of Clinical Pathology and Medical Research; Westmead Hospital; University of Sydney	CIDM-PH et al. et al
Australia/NSW345/2020	EPI_ISL_451606	2020-04-01	Pathology West - NSW Health Pathology	NSW Health Pathology - Institute of Clinical Pathology and Medical Research; Westmead Hospital; University of Sydney	CIDM-PH et al. et al
Australia/NSW346/2020	EPI_ISL_451607	2020-03-30	Pathology West - NSW Health Pathology	NSW Health Pathology - Institute of Clinical Pathology and Medical Research; Westmead Hospital; University of Sydney	CIDM-PH et al. et al
Australia/NSW347/2020	EPI_ISL_451608	2020-03-27	Pathology Sydney South West - NSW Health Pathology	NSW Health Pathology - Institute of Clinical Pathology and Medical Research; Westmead Hospital; University of Sydney	CIDM-PH et al. et al
Australia/NSW348/2020	EPI_ISL_451609	2020-03-23	Laverty Pathology	NSW Health Pathology - Institute of Clinical Pathology and Medical Research; Westmead Hospital; University of Sydney	CIDM-PH et al. et al
Australia/NSW349/2020	EPI_ISL_451610	2020-04-02	Medlab Pathology	NSW Health Pathology - Institute of Clinical Pathology and Medical Research; Westmead Hospital; University of Sydney	CIDM-PH et al. et al
Australia/NSW350/2020	EPI_ISL_451611	2020-03-24	Laverty Pathology	NSW Health Pathology - Institute of Clinical Pathology and Medical Research; Westmead Hospital; University of Sydney	CIDM-PH et al. et al
Australia/NSW351/2020	EPI_ISL_451612	2020-03-20	ACT pathology	NSW Health Pathology - Institute of Clinical Pathology and Medical Research; Westmead Hospital; University of Sydney	CIDM-PH et al. et al
Australia/NSW352/2020	EPI_ISL_451613	2020-04-08	Pathology West - NSW Health Pathology	NSW Health Pathology - Institute of Clinical Pathology and Medical Research; Westmead Hospital; University of Sydney	CIDM-PH et al. et al
Australia/NSW353/2020	EPI_ISL_451614	2020-04-17	Pathology West - NSW Health Pathology	NSW Health Pathology - Institute of Clinical Pathology and Medical Research; Westmead Hospital; University of Sydney	CIDM-PH et al. et al
Australia/NSW354/2020	EPI_ISL_451615	2020-04-17	Pathology West - NSW Health Pathology	NSW Health Pathology - Institute of Clinical Pathology and Medical Research; Westmead Hospital; University of Sydney	CIDM-PH et al. et al
Australia/NSW355/2020	EPI_ISL_451616	2020-04-17	Pathology West - NSW Health Pathology	NSW Health Pathology - Institute of Clinical Pathology and Medical Research; Westmead Hospital; University of Sydney	CIDM-PH et al. et al
Australia/NSW356/2020	EPI_ISL_451617	2020-04-14	Pathology West - NSW Health Pathology	NSW Health Pathology - Institute of Clinical Pathology and Medical Research; Westmead Hospital; University of Sydney	CIDM-PH et al. et al
Australia/NSW357/2020	EPI_ISL_451618	2020-04-14	Pathology West - NSW Health Pathology	NSW Health Pathology - Institute of Clinical Pathology and Medical Research; Westmead Hospital; University of Sydney	CIDM-PH et al. et al
Australia/NSW358/2020	EPI_ISL_451619	2020-04-14	Pathology West - NSW Health Pathology	NSW Health Pathology - Institute of Clinical Pathology and Medical Research; Westmead Hospital; University of Sydney	CIDM-PH et al. et al
Poland/Sla8/2020	EPI_ISL_451662	2020-05-05	State Sanitary Inspectorate	Laboratory of Recombinant Vaccines	Lukasz Rabalski et al
Poland/Sla9/2020	EPI_ISL_451663	2020-05-05	State Sanitary Inspectorate	Laboratory of Recombinant Vaccines	Lukasz Rabalski et al
Poland/Sla10/2020	EPI_ISL_451664	2020-05-05	State Sanitary Inspectorate	Laboratory of Recombinant Vaccines	Lukasz Rabalski et al
USA/NY-NYUMC751/2020	EPI_ISL_451665	2020-03-20	NYU Langone Health	Departments of Pathology and Medicine, New York University School of Medicine	Maria Aguero-Rosenfeld et al
India/GBRC103/2020	EPI_ISL_451666	2020-05-04	M.P Shah Government Medocal college Jamnagar	Gujarat Biotechnology Research Centre	Binita Aring et al
Switzerland/100075/2020	EPI_ISL_451668	2020-03-12	Viollier AG	Department of Biosystems Science and Engineering, ETH Z√ºrich	Christian Beisel et al
Switzerland/100076/2020	EPI_ISL_451669	2020-03-12	Viollier AG	Department of Biosystems Science and Engineering, ETH Z√ºrich	Christian Beisel et al
Switzerland/100080/2020	EPI_ISL_451672	2020-03-13	Viollier AG	Department of Biosystems Science and Engineering, ETH Z√ºrich	Christian Beisel et al
HongKong/VM20001061-2/2020	EPI_ISL_412028	2020-01-22	Hong Kong Department of Health	School of Public Health, The University of Hon g Kong	Dominic N.C. Tsang et al
Guangzhou/GZMU0030/2020	EPI_ISL_414686	2020-02-27	State Key Laboratory of Respiratory Disease, National Clinical Research Center for Respiratory Disease, Guangzhou Institute of Respiratory Health, the First Affiliated Hospital of Guangzhou Medical University	The First Affiliated Hospital of Guangzhou Medical University & BGI-Shenzhen	Zhao et al et al
Guangzhou/GZMU0044/2020	EPI_ISL_414689	2020-02-25	State Key Laboratory of Respiratory Disease, National Clinical Research Center for Respiratory Disease, Guangzhou Institute of Respiratory Health, the First Affiliated Hospital of Guangzhou Medical University	The First Affiliated Hospital of Guangzhou Medical University & BGI-Shenzhen	Zhao et al et al
England/20129016004/2020	EPI_ISL_424000	2020-03-21	Respiratory Virus Unit, Microbiology Services Colindale, Public Health England	Respiratory Virus Unit, Microbiology Services Colindale, Public Health England	Monica Galiano et al
England/20129016104/2020	EPI_ISL_424001	2020-03-19	Respiratory Virus Unit, Microbiology Services Colindale, Public Health England	Respiratory Virus Unit, Microbiology Services Colindale, Public Health England	Monica Galiano et al
England/20129017104/2020	EPI_ISL_424003	2020-03-20	Respiratory Virus Unit, Microbiology Services Colindale, Public Health England	Respiratory Virus Unit, Microbiology Services Colindale, Public Health England	Monica Galiano et al
England/20129031804/2020	EPI_ISL_424019	2020-03-19	Respiratory Virus Unit, Microbiology Services Colindale, Public Health England	Respiratory Virus Unit, Microbiology Services Colindale, Public Health England	Monica Galiano et al
England/20129032404/2020	EPI_ISL_424021	2020-03-20	Respiratory Virus Unit, Microbiology Services Colindale, Public Health England	Respiratory Virus Unit, Microbiology Services Colindale, Public Health England	Monica Galiano et al
England/20129033804/2020	EPI_ISL_424024	2020-03-20	Respiratory Virus Unit, Microbiology Services Colindale, Public Health England	Respiratory Virus Unit, Microbiology Services Colindale, Public Health England	Monica Galiano et al
England/20129033904/2020	EPI_ISL_424025	2020-03-20	Respiratory Virus Unit, Microbiology Services Colindale, Public Health England	Respiratory Virus Unit, Microbiology Services Colindale, Public Health England	Monica Galiano et al
England/20129034704/2020	EPI_ISL_424027	2020-03-21	Respiratory Virus Unit, Microbiology Services Colindale, Public Health England	Respiratory Virus Unit, Microbiology Services Colindale, Public Health England	Monica Galiano et al
England/20129035304/2020	EPI_ISL_424028	2020-03-21	Respiratory Virus Unit, Microbiology Services Colindale, Public Health England	Respiratory Virus Unit, Microbiology Services Colindale, Public Health England	Monica Galiano et al
England/20129035404/2020	EPI_ISL_424029	2020-03-20	Respiratory Virus Unit, Microbiology Services Colindale, Public Health England	Respiratory Virus Unit, Microbiology Services Colindale, Public Health England	Monica Galiano et al
England/20129035804/2020	EPI_ISL_424031	2020-03-20	Respiratory Virus Unit, Microbiology Services Colindale, Public Health England	Respiratory Virus Unit, Microbiology Services Colindale, Public Health England	Monica Galiano et al
England/20129036004/2020	EPI_ISL_424032	2020-03-20	Respiratory Virus Unit, Microbiology Services Colindale, Public Health England	Respiratory Virus Unit, Microbiology Services Colindale, Public Health England	Monica Galiano et al
England/20129036404/2020	EPI_ISL_424034	2020-03-20	Respiratory Virus Unit, Microbiology Services Colindale, Public Health England	Respiratory Virus Unit, Microbiology Services Colindale, Public Health England	Monica Galiano et al
England/20129036504/2020	EPI_ISL_424035	2020-03-20	Respiratory Virus Unit, Microbiology Services Colindale, Public Health England	Respiratory Virus Unit, Microbiology Services Colindale, Public Health England	Monica Galiano et al
England/20129037204/2020	EPI_ISL_424037	2020-03-20	Respiratory Virus Unit, Microbiology Services Colindale, Public Health England	Respiratory Virus Unit, Microbiology Services Colindale, Public Health England	Monica Galiano et al
England/20129037304/2020	EPI_ISL_424038	2020-03-20	Respiratory Virus Unit, Microbiology Services Colindale, Public Health England	Respiratory Virus Unit, Microbiology Services Colindale, Public Health England	Monica Galiano et al
England/20129042806/2020	EPI_ISL_424045	2020-03-11	Respiratory Virus Unit, Microbiology Services Colindale, Public Health England	Respiratory Virus Unit, Microbiology Services Colindale, Public Health England	Monica Galiano et al
England/20129047706/2020	EPI_ISL_424049	2020-03-13	Respiratory Virus Unit, Microbiology Services Colindale, Public Health England	Respiratory Virus Unit, Microbiology Services Colindale, Public Health England	Monica Galiano et al
England/20129054906/2020	EPI_ISL_424051	2020-02-12	Respiratory Virus Unit, Microbiology Services Colindale, Public Health England	Respiratory Virus Unit, Microbiology Services Colindale, Public Health England	Monica Galiano et al
England/20129056804/2020	EPI_ISL_424052	2020-03-21	Respiratory Virus Unit, Microbiology Services Colindale, Public Health England	Respiratory Virus Unit, Microbiology Services Colindale, Public Health England	Monica Galiano et al
England/20129059204/2020	EPI_ISL_424054	2020-03-09	Respiratory Virus Unit, Microbiology Services Colindale, Public Health England	Respiratory Virus Unit, Microbiology Services Colindale, Public Health England	Monica Galiano et al
England/CAMB-7474E/2020	EPI_ISL_425330	2020-03-29	Department of Pathology, University of Cambridge	COVID-19 Genomics UK (COG-UK) Consortium	Luke W Meredith et al
England/CAMB-7475D/2020	EPI_ISL_425331	2020-03-29	Department of Pathology, University of Cambridge	COVID-19 Genomics UK (COG-UK) Consortium	Luke W Meredith et al
England/CAMB-7476C/2020	EPI_ISL_425332	2020-03-29	Department of Pathology, University of Cambridge	COVID-19 Genomics UK (COG-UK) Consortium	Luke W Meredith et al
England/CAMB-7477B/2020	EPI_ISL_425333	2020-03-29	Department of Pathology, University of Cambridge	COVID-19 Genomics UK (COG-UK) Consortium	Luke W Meredith et al
England/CAMB-74B60/2020	EPI_ISL_425350	2020-03-18	Department of Pathology, University of Cambridge	COVID-19 Genomics UK (COG-UK) Consortium	Luke W Meredith et al
England/CAMB-74BBB/2020	EPI_ISL_425353	2020-03-17	Department of Pathology, University of Cambridge	COVID-19 Genomics UK (COG-UK) Consortium	Luke W Meredith et al
England/CAMB-74BF7/2020	EPI_ISL_425355	2020-03-17	Department of Pathology, University of Cambridge	COVID-19 Genomics UK (COG-UK) Consortium	Luke W Meredith et al
England/CAMB-74C30/2020	EPI_ISL_425359	2020-03-17	Department of Pathology, University of Cambridge	COVID-19 Genomics UK (COG-UK) Consortium	Luke W Meredith et al
England/CAMB-74C4F/2020	EPI_ISL_425360	2020-03-19	Department of Pathology, University of Cambridge	COVID-19 Genomics UK (COG-UK) Consortium	Luke W Meredith et al
England/CAMB-74C5E/2020	EPI_ISL_425361	2020-03-19	Department of Pathology, University of Cambridge	COVID-19 Genomics UK (COG-UK) Consortium	Luke W Meredith et al
England/CAMB-74C8B/2020	EPI_ISL_425362	2020-03-17	Department of Pathology, University of Cambridge	COVID-19 Genomics UK (COG-UK) Consortium	Luke W Meredith et al
England/CAMB-74CF4/2020	EPI_ISL_425366	2020-03-17	Department of Pathology, University of Cambridge	COVID-19 Genomics UK (COG-UK) Consortium	Luke W Meredith et al
England/CAMB-74D00/2020	EPI_ISL_425367	2020-03-18	Department of Pathology, University of Cambridge	COVID-19 Genomics UK (COG-UK) Consortium	Luke W Meredith et al
England/CAMB-74D1F/2020	EPI_ISL_425368	2020-03-16	Department of Pathology, University of Cambridge	COVID-19 Genomics UK (COG-UK) Consortium	Luke W Meredith et al
England/CAMB-74D3D/2020	EPI_ISL_425370	2020-03-19	Department of Pathology, University of Cambridge	COVID-19 Genomics UK (COG-UK) Consortium	Luke W Meredith et al
England/CAMB-74D4C/2020	EPI_ISL_425371	2020-03-19	Department of Pathology, University of Cambridge	COVID-19 Genomics UK (COG-UK) Consortium	Luke W Meredith et al
England/CAMB-74D5B/2020	EPI_ISL_425373	2020-03-19	Department of Pathology, University of Cambridge	COVID-19 Genomics UK (COG-UK) Consortium	Luke W Meredith et al
England/CAMB-74D6A/2020	EPI_ISL_425374	2020-03-19	Department of Pathology, University of Cambridge	COVID-19 Genomics UK (COG-UK) Consortium	Luke W Meredith et al
England/CAMB-74DE2/2020	EPI_ISL_425375	2020-03-18	Department of Pathology, University of Cambridge	COVID-19 Genomics UK (COG-UK) Consortium	Luke W Meredith et al
England/CAMB-74E0D/2020	EPI_ISL_425377	2020-03-18	Department of Pathology, University of Cambridge	COVID-19 Genomics UK (COG-UK) Consortium	Luke W Meredith et al
England/CAMB-74E85/2020	EPI_ISL_425382	2020-03-18	Department of Pathology, University of Cambridge	COVID-19 Genomics UK (COG-UK) Consortium	Luke W Meredith et al
England/CAMB-74EC1/2020	EPI_ISL_425385	2020-03-18	Department of Pathology, University of Cambridge	COVID-19 Genomics UK (COG-UK) Consortium	Luke W Meredith et al
Australia/VIC341/2020	EPI_ISL_426650	2020-03-20	Victorian Infectious Diseases Reference Laboratory (VIDRL)	Microbiological Diagnostic Unit Public Health Laboratory and Victorian Infectious Diseases Reference Laboratory, Doherty Institute	Caly L. et al
Australia/VIC342/2020	EPI_ISL_426651	2020-03-20	Victorian Infectious Diseases Reference Laboratory (VIDRL)	Microbiological Diagnostic Unit Public Health Laboratory and Victorian Infectious Diseases Reference Laboratory, Doherty Institute	Caly L. et al
Australia/VIC343/2020	EPI_ISL_426652	2020-03-20	Victorian Infectious Diseases Reference Laboratory (VIDRL)	Microbiological Diagnostic Unit Public Health Laboratory and Victorian Infectious Diseases Reference Laboratory, Doherty Institute	Caly L. et al
Australia/VIC344/2020	EPI_ISL_426653	2020-03-20	Victorian Infectious Diseases Reference Laboratory (VIDRL)	Microbiological Diagnostic Unit Public Health Laboratory and Victorian Infectious Diseases Reference Laboratory, Doherty Institute	Caly L. et al
Australia/VIC345/2020	EPI_ISL_426654	2020-03-20	Victorian Infectious Diseases Reference Laboratory (VIDRL)	Microbiological Diagnostic Unit Public Health Laboratory and Victorian Infectious Diseases Reference Laboratory, Doherty Institute	Caly L. et al
Australia/VIC346/2020	EPI_ISL_426655	2020-03-20	Victorian Infectious Diseases Reference Laboratory (VIDRL)	Microbiological Diagnostic Unit Public Health Laboratory and Victorian Infectious Diseases Reference Laboratory, Doherty Institute	Caly L. et al
Australia/VIC347/2020	EPI_ISL_426656	2020-03-20	Victorian Infectious Diseases Reference Laboratory (VIDRL)	Microbiological Diagnostic Unit Public Health Laboratory and Victorian Infectious Diseases Reference Laboratory, Doherty Institute	Caly L. et al
Australia/VIC348/2020	EPI_ISL_426657	2020-03-20	Victorian Infectious Diseases Reference Laboratory (VIDRL)	Microbiological Diagnostic Unit Public Health Laboratory and Victorian Infectious Diseases Reference Laboratory, Doherty Institute	Caly L. et al
Australia/VIC350/2020	EPI_ISL_426658	2020-03-20	Victorian Infectious Diseases Reference Laboratory (VIDRL)	Microbiological Diagnostic Unit Public Health Laboratory and Victorian Infectious Diseases Reference Laboratory, Doherty Institute	Caly L. et al
Australia/VIC373/2020	EPI_ISL_426680	2020-03-22	Victorian Infectious Diseases Reference Laboratory (VIDRL)	Microbiological Diagnostic Unit Public Health Laboratory and Victorian Infectious Diseases Reference Laboratory, Doherty Institute	Caly L. et al
Australia/VIC375/2020	EPI_ISL_426682	2020-03-22	Victorian Infectious Diseases Reference Laboratory (VIDRL)	Microbiological Diagnostic Unit Public Health Laboratory and Victorian Infectious Diseases Reference Laboratory, Doherty Institute	Caly L. et al
Australia/VIC376/2020	EPI_ISL_426683	2020-03-22	Victorian Infectious Diseases Reference Laboratory (VIDRL)	Microbiological Diagnostic Unit Public Health Laboratory and Victorian Infectious Diseases Reference Laboratory, Doherty Institute	Caly L. et al
Australia/VIC377/2020	EPI_ISL_426684	2020-03-22	Victorian Infectious Diseases Reference Laboratory (VIDRL)	Microbiological Diagnostic Unit Public Health Laboratory and Victorian Infectious Diseases Reference Laboratory, Doherty Institute	Caly L. et al
Australia/VIC378/2020	EPI_ISL_426685	2020-03-22	Victorian Infectious Diseases Reference Laboratory (VIDRL)	Microbiological Diagnostic Unit Public Health Laboratory and Victorian Infectious Diseases Reference Laboratory, Doherty Institute	Caly L. et al
Australia/VIC379/2020	EPI_ISL_426686	2020-03-22	Victorian Infectious Diseases Reference Laboratory (VIDRL)	Microbiological Diagnostic Unit Public Health Laboratory and Victorian Infectious Diseases Reference Laboratory, Doherty Institute	Caly L. et al
Australia/VIC380/2020	EPI_ISL_426687	2020-03-23	Victorian Infectious Diseases Reference Laboratory (VIDRL)	Microbiological Diagnostic Unit Public Health Laboratory and Victorian Infectious Diseases Reference Laboratory, Doherty Institute	Caly L. et al
Australia/VIC381/2020	EPI_ISL_426688	2020-03-23	Victorian Infectious Diseases Reference Laboratory (VIDRL)	Microbiological Diagnostic Unit Public Health Laboratory and Victorian Infectious Diseases Reference Laboratory, Doherty Institute	Caly L. et al
Australia/VIC382/2020	EPI_ISL_426689	2020-03-23	Victorian Infectious Diseases Reference Laboratory (VIDRL)	Microbiological Diagnostic Unit Public Health Laboratory and Victorian Infectious Diseases Reference Laboratory, Doherty Institute	Caly L. et al
Austria/Graz-MUG11/2020	EPI_ISL_437300	2020-04-14	Diagnostic- and Research Institute of Pathology, Medical University of Graz	Diagnostic- and Research Institute of Pathology, Medical University of Graz	Karl Kashofer et al
Austria/Graz-MUG15/2020	EPI_ISL_437301	2020-04-17	Diagnostic- and Research Institute of Pathology, Medical University of Graz	Diagnostic- and Research Institute of Pathology, Medical University of Graz	Karl Kashofer et al
Austria/Graz-MUG16/2020	EPI_ISL_437302	2020-04-17	Diagnostic- and Research Institute of Pathology, Medical University of Graz	Diagnostic- and Research Institute of Pathology, Medical University of Graz	Karl Kashofer et al
Austria/Graz-MUG17/2020	EPI_ISL_437303	2020-04-17	Diagnostic- and Research Institute of Pathology, Medical University of Graz	Diagnostic- and Research Institute of Pathology, Medical University of Graz	Karl Kashofer et al
Turkey/HSGM-674/2020	EPI_ISL_437304	2020-03-26	Ministry of Health Turkey	Ministry of Health Turkey	Fatma Bayrakdar et al
Turkey/HSGM-1418/2020	EPI_ISL_437305	2020-03-27	Ministry of Health Turkey	Ministry of Health Turkey	Fatma Bayrakdar et al
Turkey/HSGM-1450/2020	EPI_ISL_437306	2020-03-27	Ministry of Health Turkey	Ministry of Health Turkey	Fatma Bayrakdar et al
Turkey/HSGM-6204/2020	EPI_ISL_437329	2020-03-19	Ministry of Health Turkey	Ministry of Health Turkey	Fatma Bayrakdar et al
Turkey/HSGM-1452/2020	EPI_ISL_437330	2020-03-19	Ministry of Health Turkey	Ministry of Health Turkey	Fatma Bayrakdar et al
Turkey/HSGM-1014/2020	EPI_ISL_437331	2020-03-25	Ministry of Health Turkey	Ministry of Health Turkey	Fatma Bayrakdar et al
Turkey/HSGM-4698/2020	EPI_ISL_437332	2020-03-18	Ministry of Health Turkey	Ministry of Health Turkey	Fatma Bayrakdar et al
Turkey/HSGM-11640/2020	EPI_ISL_437333	2020-03-25	Ministry of Health Turkey	Ministry of Health Turkey	Fatma Bayrakdar et al
Turkey/HSGM-10232/2020	EPI_ISL_437334	2020-03-24	Ministry of Health Turkey	Ministry of Health Turkey	Fatma Bayrakdar et al
Turkey/HSGM-12059/2020	EPI_ISL_437335	2020-03-25	Ministry of Health Turkey	Ministry of Health Turkey	Fatma Bayrakdar et al
DRC/2496/2020	EPI_ISL_437337	2020-04-15	Viral Respiratory Lab, National Institute for Biomedical Research (INRB)	Pathogen Sequencing Lab, National Institute for Biomedical Research (INRB)	Placide Mbala-Kingebeni et al
DRC/2529/2020	EPI_ISL_437338	2020-04-15	Viral Respiratory Lab, National Institute for Biomedical Research (INRB)	Pathogen Sequencing Lab, National Institute for Biomedical Research (INRB)	Placide Mbala-Kingebeni et al
DRC/2536/2020	EPI_ISL_437339	2020-04-15	Viral Respiratory Lab, National Institute for Biomedical Research (INRB)	Pathogen Sequencing Lab, National Institute for Biomedical Research (INRB)	Placide Mbala-Kingebeni et al
DRC/2855/2020	EPI_ISL_437350	2020-04-16	Viral Respiratory Lab, National Institute for Biomedical Research (INRB)	Pathogen Sequencing Lab, National Institute for Biomedical Research (INRB)	Placide Mbala-Kingebeni et al
DRC/2864/2020	EPI_ISL_437351	2020-04-16	Viral Respiratory Lab, National Institute for Biomedical Research (INRB)	Pathogen Sequencing Lab, National Institute for Biomedical Research (INRB)	Placide Mbala-Kingebeni et al
DRC/2904/2020	EPI_ISL_437352	2020-04-17	Viral Respiratory Lab, National Institute for Biomedical Research (INRB)	Pathogen Sequencing Lab, National Institute for Biomedical Research (INRB)	Placide Mbala-Kingebeni et al
DRC/2939/2020	EPI_ISL_437354	2020-04-17	Viral Respiratory Lab, National Institute for Biomedical Research (INRB)	Pathogen Sequencing Lab, National Institute for Biomedical Research (INRB)	Placide Mbala-Kingebeni et al
DRC/3041/2020	EPI_ISL_437356	2020-04-18	Viral Respiratory Lab, National Institute for Biomedical Research (INRB)	Pathogen Sequencing Lab, National Institute for Biomedical Research (INRB)	Placide Mbala-Kingebeni et al
DRC/3070/2020	EPI_ISL_437357	2020-04-18	Viral Respiratory Lab, National Institute for Biomedical Research (INRB)	Pathogen Sequencing Lab, National Institute for Biomedical Research (INRB)	Placide Mbala-Kingebeni et al
DRC/3089/2020	EPI_ISL_437358	2020-04-19	Viral Respiratory Lab, National Institute for Biomedical Research (INRB)	Pathogen Sequencing Lab, National Institute for Biomedical Research (INRB)	Placide Mbala-Kingebeni et al
Germany/BAV-MVP0001/2020	EPI_ISL_437359	2020-03-14	Max von Pettenkofer Institute, Virology, National Reference Center for Retroviruses, LMU M√ºnchen	Laboratory for Functional Genome Analysis, Dept. Genomics, Gene Center of the LMU Munich	Max Muenchhoff et al
USA/MN-MDH-284/2020	EPI_ISL_437361	2020-03-29	Minnesota Department of Health, Public Health Laboratory	Minnesota Department of Health, Public Health Laboratory	Matt Plumb et al
USA/MN-MDH-286/2020	EPI_ISL_437362	2020-03-29	Minnesota Department of Health, Public Health Laboratory	Minnesota Department of Health, Public Health Laboratory	Matt Plumb et al
USA/MN-MDH-315/2020	EPI_ISL_437363	2020-03-31	Minnesota Department of Health, Public Health Laboratory	Minnesota Department of Health, Public Health Laboratory	Matt Plumb et al
USA/MN-MDH-336/2020	EPI_ISL_437364	2020-04-02	Minnesota Department of Health, Public Health Laboratory	Minnesota Department of Health, Public Health Laboratory	Matt Plumb et al
USA/MN-MDH-372/2020	EPI_ISL_437365	2020-04-05	Minnesota Department of Health, Public Health Laboratory	Minnesota Department of Health, Public Health Laboratory	Matt Plumb et al
USA/MN-MDH-374/2020	EPI_ISL_437366	2020-04-06	Minnesota Department of Health, Public Health Laboratory	Minnesota Department of Health, Public Health Laboratory	Matt Plumb et al
USA/MN-MDH-387/2020	EPI_ISL_437367	2020-04-08	Minnesota Department of Health, Public Health Laboratory	Minnesota Department of Health, Public Health Laboratory	Matt Plumb et al
USA/MN-MDH-390/2020	EPI_ISL_437368	2020-04-08	Minnesota Department of Health, Public Health Laboratory	Minnesota Department of Health, Public Health Laboratory	Matt Plumb et al
USA/MN-MDH-398/2020	EPI_ISL_437369	2020-04-07	Minnesota Department of Health, Public Health Laboratory	Minnesota Department of Health, Public Health Laboratory	Matt Plumb et al
England/CAMB-821A9/2020	EPI_ISL_438628	2020-04-20	Department of Pathology, University of Cambridge	COVID-19 Genomics UK (COG-UK) Consortium	Luke W Meredith et al
England/CAMB-821C7/2020	EPI_ISL_438630	2020-04-21	Department of Pathology, University of Cambridge	COVID-19 Genomics UK (COG-UK) Consortium	Luke W Meredith et al
England/CAMB-821E5/2020	EPI_ISL_438631	2020-04-21	Department of Pathology, University of Cambridge	COVID-19 Genomics UK (COG-UK) Consortium	Luke W Meredith et al
England/CAMB-821F4/2020	EPI_ISL_438632	2020-04-21	Department of Pathology, University of Cambridge	COVID-19 Genomics UK (COG-UK) Consortium	Luke W Meredith et al
England/CAMB-82200/2020	EPI_ISL_438633	2020-04-21	Department of Pathology, University of Cambridge	COVID-19 Genomics UK (COG-UK) Consortium	Luke W Meredith et al
England/CAMB-82B14/2020	EPI_ISL_438660	2020-04-23	Department of Pathology, University of Cambridge	COVID-19 Genomics UK (COG-UK) Consortium	Luke W Meredith et al
England/CAMB-82B32/2020	EPI_ISL_438662	2020-04-23	Department of Pathology, University of Cambridge	COVID-19 Genomics UK (COG-UK) Consortium	Luke W Meredith et al
England/CAMB-82B50/2020	EPI_ISL_438663	2020-04-22	Department of Pathology, University of Cambridge	COVID-19 Genomics UK (COG-UK) Consortium	Luke W Meredith et al
England/CAMB-82B6F/2020	EPI_ISL_438664	2020-04-22	Department of Pathology, University of Cambridge	COVID-19 Genomics UK (COG-UK) Consortium	Luke W Meredith et al
England/CAMB-82B7E/2020	EPI_ISL_438665	2020-04-22	Department of Pathology, University of Cambridge	COVID-19 Genomics UK (COG-UK) Consortium	Luke W Meredith et al
England/CAMB-82BAB/2020	EPI_ISL_438666	2020-04-25	Department of Pathology, University of Cambridge	COVID-19 Genomics UK (COG-UK) Consortium	Luke W Meredith et al
England/CAMB-82BBA/2020	EPI_ISL_438667	2020-04-25	Department of Pathology, University of Cambridge	COVID-19 Genomics UK (COG-UK) Consortium	Luke W Meredith et al
England/CAMB-82BD8/2020	EPI_ISL_438669	2020-04-24	Department of Pathology, University of Cambridge	COVID-19 Genomics UK (COG-UK) Consortium	Luke W Meredith et al
England/CAMB-83481/2020	EPI_ISL_438681	2020-04-25	Department of Pathology, University of Cambridge	COVID-19 Genomics UK (COG-UK) Consortium	Luke W Meredith et al
England/CAMB-83CF2/2020	EPI_ISL_438682	2020-04-23	Department of Pathology, University of Cambridge	COVID-19 Genomics UK (COG-UK) Consortium	Luke W Meredith et al
England/CAMB-83D0E/2020	EPI_ISL_438683	2020-04-22	Department of Pathology, University of Cambridge	COVID-19 Genomics UK (COG-UK) Consortium	Luke W Meredith et al
England/CAMB-83D1D/2020	EPI_ISL_438684	2020-04-22	Department of Pathology, University of Cambridge	COVID-19 Genomics UK (COG-UK) Consortium	Luke W Meredith et al
England/CAMB-83D68/2020	EPI_ISL_438687	2020-04-23	Department of Pathology, University of Cambridge	COVID-19 Genomics UK (COG-UK) Consortium	Luke W Meredith et al
England/CAMB-83D77/2020	EPI_ISL_438688	2020	Department of Pathology, University of Cambridge	COVID-19 Genomics UK (COG-UK) Consortium	Luke W Meredith et al
England/CAMB-83D86/2020	EPI_ISL_438689	2020-04-23	Department of Pathology, University of Cambridge	COVID-19 Genomics UK (COG-UK) Consortium	Luke W Meredith et al
England/CAMB-83D95/2020	EPI_ISL_438690	2020-04-24	Department of Pathology, University of Cambridge	COVID-19 Genomics UK (COG-UK) Consortium	Luke W Meredith et al
England/CAMB-83DA4/2020	EPI_ISL_438691	2020-04-24	Department of Pathology, University of Cambridge	COVID-19 Genomics UK (COG-UK) Consortium	Luke W Meredith et al
England/CAMB-83DB3/2020	EPI_ISL_438692	2020-04-24	Department of Pathology, University of Cambridge	COVID-19 Genomics UK (COG-UK) Consortium	Luke W Meredith et al
England/CAMB-83DC2/2020	EPI_ISL_438693	2020-04-24	Department of Pathology, University of Cambridge	COVID-19 Genomics UK (COG-UK) Consortium	Luke W Meredith et al
England/CAMB-83E0B/2020	EPI_ISL_438696	2020-04-25	Department of Pathology, University of Cambridge	COVID-19 Genomics UK (COG-UK) Consortium	Luke W Meredith et al
England/CAMB-83E1A/2020	EPI_ISL_438697	2020-04-26	Department of Pathology, University of Cambridge	COVID-19 Genomics UK (COG-UK) Consortium	Luke W Meredith et al
England/CAMB-83E29/2020	EPI_ISL_438698	2020-04-25	Department of Pathology, University of Cambridge	COVID-19 Genomics UK (COG-UK) Consortium	Luke W Meredith et al
England/CAMB-83E38/2020	EPI_ISL_438699	2020-04-27	Department of Pathology, University of Cambridge	COVID-19 Genomics UK (COG-UK) Consortium	Luke W Meredith et al
England/BRIS-12230E/2020	EPI_ISL_439959	2020-03-23	PHE South West Regional Laboratory, National Infection Service	Wellcome Sanger Institute for the COVID-19 Genomics UK Consortium	Stephanie Hutchings et al
England/CAMB-72C23/2020	EPI_ISL_439963	2020-03-22	Department of Pathology, University of Cambridge	Wellcome Sanger Institute for the COVID-19 Genomics UK Consortium	Luke W Meredith et al
England/BRIS-121D4D/2020	EPI_ISL_439966	2020-03-21	PHE South West Regional Laboratory, National Infection Service	Wellcome Sanger Institute for the COVID-19 Genomics UK Consortium	Stephanie Hutchings et al
England/BRIS-12217D/2020	EPI_ISL_439967	2020-03-21	PHE South West Regional Laboratory, National Infection Service	Wellcome Sanger Institute for the COVID-19 Genomics UK Consortium	Stephanie Hutchings et al
England/CAMB-72E2D/2020	EPI_ISL_439968	2020-03-20	Department of Pathology, University of Cambridge	Wellcome Sanger Institute for the COVID-19 Genomics UK Consortium	Luke W Meredith et al
England/CAMB-72ED2/2020	EPI_ISL_439990	2020-03-22	Department of Pathology, University of Cambridge	Wellcome Sanger Institute for the COVID-19 Genomics UK Consortium	Luke W Meredith et al
England/CAMB-72CE7/2020	EPI_ISL_439991	2020-03-23	Department of Pathology, University of Cambridge	Wellcome Sanger Institute for the COVID-19 Genomics UK Consortium	Luke W Meredith et al
England/BRIS-121DC5/2020	EPI_ISL_439992	2020-03-20	PHE South West Regional Laboratory, National Infection Service	Wellcome Sanger Institute for the COVID-19 Genomics UK Consortium	Stephanie Hutchings et al
England/CAMB-734B1/2020	EPI_ISL_439997	2020-03-20	Department of Pathology, University of Cambridge	Wellcome Sanger Institute for the COVID-19 Genomics UK Consortium	Luke W Meredith et al
England/BRIS-121F74/2020	EPI_ISL_439998	2020-03-31	PHE South West Regional Laboratory, National Infection Service	Wellcome Sanger Institute for the COVID-19 Genomics UK Consortium	Stephanie Hutchings et al
England/CAMB-72DE4/2020	EPI_ISL_439999	2020-03-22	Department of Pathology, University of Cambridge	Wellcome Sanger Institute for the COVID-19 Genomics UK Consortium	Luke W Meredith et al
England/LIVE-9CE0F/2020	EPI_ISL_440946	2020-04-26	Liverpool Clinical Laboratories	COVID-19 Genomics UK (COG-UK) Consortium	Sam Haldenby et al
England/LIVE-9CE78/2020	EPI_ISL_440948	2020-04-26	Liverpool Clinical Laboratories	COVID-19 Genomics UK (COG-UK) Consortium	Sam Haldenby et al
England/LOND-D366E/2020	EPI_ISL_440970	2020-04-02	University College London, Great Ormond Street Hospital for Children NHS Foundation Trust, Imperial College Healthcare NHS Trust	COVID-19 Genomics UK (COG-UK) Consortium	Sergi Castellano et al
England/LOND-D368C/2020	EPI_ISL_440971	2020-03-31	University College London, Great Ormond Street Hospital for Children NHS Foundation Trust, Imperial College Healthcare NHS Trust	COVID-19 Genomics UK (COG-UK) Consortium	Sergi Castellano et al
England/LOND-D369B/2020	EPI_ISL_440972	2020-03-31	University College London, Great Ormond Street Hospital for Children NHS Foundation Trust, Imperial College Healthcare NHS Trust	COVID-19 Genomics UK (COG-UK) Consortium	Sergi Castellano et al
England/LOND-D36B9/2020	EPI_ISL_440973	2020-03-31	University College London, Great Ormond Street Hospital for Children NHS Foundation Trust, Imperial College Healthcare NHS Trust	COVID-19 Genomics UK (COG-UK) Consortium	Sergi Castellano et al
England/LOND-D36D7/2020	EPI_ISL_440975	2020-03-31	University College London, Great Ormond Street Hospital for Children NHS Foundation Trust, Imperial College Healthcare NHS Trust	COVID-19 Genomics UK (COG-UK) Consortium	Sergi Castellano et al
England/LOND-D36F5/2020	EPI_ISL_440976	2020-03-31	University College London, Great Ormond Street Hospital for Children NHS Foundation Trust, Imperial College Healthcare NHS Trust	COVID-19 Genomics UK (COG-UK) Consortium	Sergi Castellano et al
England/LOND-D373E/2020	EPI_ISL_440980	2020-03-31	University College London, Great Ormond Street Hospital for Children NHS Foundation Trust, Imperial College Healthcare NHS Trust	COVID-19 Genomics UK (COG-UK) Consortium	Sergi Castellano et al
England/LOND-D37E3/2020	EPI_ISL_440989	2020-03-31	University College London, Great Ormond Street Hospital for Children NHS Foundation Trust, Imperial College Healthcare NHS Trust	COVID-19 Genomics UK (COG-UK) Consortium	Sergi Castellano et al
England/LOND-D37F2/2020	EPI_ISL_440990	2020-03-31	University College London, Great Ormond Street Hospital for Children NHS Foundation Trust, Imperial College Healthcare NHS Trust	COVID-19 Genomics UK (COG-UK) Consortium	Sergi Castellano et al
England/LOND-D380E/2020	EPI_ISL_440991	2020-04-02	University College London, Great Ormond Street Hospital for Children NHS Foundation Trust, Imperial College Healthcare NHS Trust	COVID-19 Genomics UK (COG-UK) Consortium	Sergi Castellano et al
England/LOND-D382C/2020	EPI_ISL_440993	2020-04-02	University College London, Great Ormond Street Hospital for Children NHS Foundation Trust, Imperial College Healthcare NHS Trust	COVID-19 Genomics UK (COG-UK) Consortium	Sergi Castellano et al
England/LOND-D383B/2020	EPI_ISL_440994	2020-04-02	University College London, Great Ormond Street Hospital for Children NHS Foundation Trust, Imperial College Healthcare NHS Trust	COVID-19 Genomics UK (COG-UK) Consortium	Sergi Castellano et al
England/LOND-D384A/2020	EPI_ISL_440995	2020-04-02	University College London, Great Ormond Street Hospital for Children NHS Foundation Trust, Imperial College Healthcare NHS Trust	COVID-19 Genomics UK (COG-UK) Consortium	Sergi Castellano et al
England/LOND-D3859/2020	EPI_ISL_440996	2020-04-02	University College London, Great Ormond Street Hospital for Children NHS Foundation Trust, Imperial College Healthcare NHS Trust	COVID-19 Genomics UK (COG-UK) Consortium	Sergi Castellano et al
England/LOND-D3868/2020	EPI_ISL_440997	2020-04-02	University College London, Great Ormond Street Hospital for Children NHS Foundation Trust, Imperial College Healthcare NHS Trust	COVID-19 Genomics UK (COG-UK) Consortium	Sergi Castellano et al
England/LOND-D3877/2020	EPI_ISL_440998	2020-04-02	University College London, Great Ormond Street Hospital for Children NHS Foundation Trust, Imperial College Healthcare NHS Trust	COVID-19 Genomics UK (COG-UK) Consortium	Sergi Castellano et al
England/LOND-D3886/2020	EPI_ISL_440999	2020-04-02	University College London, Great Ormond Street Hospital for Children NHS Foundation Trust, Imperial College Healthcare NHS Trust	COVID-19 Genomics UK (COG-UK) Consortium	Sergi Castellano et al
England/CAMB-1AD71E/2020	EPI_ISL_448000	2020-05-01	Department of Pathology, University of Cambridge	COVID-19 Genomics UK (COG-UK) Consortium	Luke W Meredith et al
England/CAMB-1AD72D/2020	EPI_ISL_448001	2020-05-01	Department of Pathology, University of Cambridge	COVID-19 Genomics UK (COG-UK) Consortium	Luke W Meredith et al
England/CAMB-1AD769/2020	EPI_ISL_448003	2020-04-30	Department of Pathology, University of Cambridge	COVID-19 Genomics UK (COG-UK) Consortium	Luke W Meredith et al
England/CAMB-1AD7A5/2020	EPI_ISL_448007	2020-05-01	Department of Pathology, University of Cambridge	COVID-19 Genomics UK (COG-UK) Consortium	Luke W Meredith et al
England/CAMB-1AD7B4/2020	EPI_ISL_448008	2020-04-30	Department of Pathology, University of Cambridge	COVID-19 Genomics UK (COG-UK) Consortium	Luke W Meredith et al
England/CAMB-1AD7D2/2020	EPI_ISL_448010	2020-05-01	Department of Pathology, University of Cambridge	COVID-19 Genomics UK (COG-UK) Consortium	Luke W Meredith et al
England/CAMB-1AD7E1/2020	EPI_ISL_448011	2020-05-02	Department of Pathology, University of Cambridge	COVID-19 Genomics UK (COG-UK) Consortium	Luke W Meredith et al
England/CAMB-1AD7F0/2020	EPI_ISL_448012	2020-05-04	Department of Pathology, University of Cambridge	COVID-19 Genomics UK (COG-UK) Consortium	Luke W Meredith et al
England/CAMB-1AD80C/2020	EPI_ISL_448013	2020-05-02	Department of Pathology, University of Cambridge	COVID-19 Genomics UK (COG-UK) Consortium	Luke W Meredith et al
England/CAMB-1AD81B/2020	EPI_ISL_448014	2020	Department of Pathology, University of Cambridge	COVID-19 Genomics UK (COG-UK) Consortium	Luke W Meredith et al
England/CAMB-1AD82A/2020	EPI_ISL_448015	2020-05-01	Department of Pathology, University of Cambridge	COVID-19 Genomics UK (COG-UK) Consortium	Luke W Meredith et al
England/CAMB-1AD857/2020	EPI_ISL_448016	2020-05-02	Department of Pathology, University of Cambridge	COVID-19 Genomics UK (COG-UK) Consortium	Luke W Meredith et al
England/CAMB-1AD866/2020	EPI_ISL_448017	2020-05-01	Department of Pathology, University of Cambridge	COVID-19 Genomics UK (COG-UK) Consortium	Luke W Meredith et al
England/CAMB-1AD8A2/2020	EPI_ISL_448019	2020-04-30	Department of Pathology, University of Cambridge	COVID-19 Genomics UK (COG-UK) Consortium	Luke W Meredith et al
Scotland/EDB4488/2020	EPI_ISL_449311	2020-05-05	Virology Department, Royal Infirmary of Edinburgh, NHS Lothian / School of Biological Sciences, University of Edinburgh / Institute of Genetics and Molecular Medicine, University of Edinburgh	COVID-19 Genomics UK (COG-UK) Consortium	McHugh M et al
Scotland/EDB4492/2020	EPI_ISL_449312	2020-05-05	Virology Department, Royal Infirmary of Edinburgh, NHS Lothian / School of Biological Sciences, University of Edinburgh / Institute of Genetics and Molecular Medicine, University of Edinburgh	COVID-19 Genomics UK (COG-UK) Consortium	McHugh M et al
Scotland/EDB4621/2020	EPI_ISL_449313	2020-05-06	Virology Department, Royal Infirmary of Edinburgh, NHS Lothian / School of Biological Sciences, University of Edinburgh / Institute of Genetics and Molecular Medicine, University of Edinburgh	COVID-19 Genomics UK (COG-UK) Consortium	McHugh M et al
Scotland/EDB4654/2020	EPI_ISL_449315	2020-05-08	Virology Department, Royal Infirmary of Edinburgh, NHS Lothian / School of Biological Sciences, University of Edinburgh / Institute of Genetics and Molecular Medicine, University of Edinburgh	COVID-19 Genomics UK (COG-UK) Consortium	McHugh M et al
Scotland/EDB4656/2020	EPI_ISL_449316	2020-05-08	Virology Department, Royal Infirmary of Edinburgh, NHS Lothian / School of Biological Sciences, University of Edinburgh / Institute of Genetics and Molecular Medicine, University of Edinburgh	COVID-19 Genomics UK (COG-UK) Consortium	McHugh M et al
Scotland/EDB4661/2020	EPI_ISL_449318	2020-05-08	Virology Department, Royal Infirmary of Edinburgh, NHS Lothian / School of Biological Sciences, University of Edinburgh / Institute of Genetics and Molecular Medicine, University of Edinburgh	COVID-19 Genomics UK (COG-UK) Consortium	McHugh M et al
Scotland/EDB4679/2020	EPI_ISL_449320	2020-05-08	Virology Department, Royal Infirmary of Edinburgh, NHS Lothian / School of Biological Sciences, University of Edinburgh / Institute of Genetics and Molecular Medicine, University of Edinburgh	COVID-19 Genomics UK (COG-UK) Consortium	McHugh M et al
Scotland/EDB4682/2020	EPI_ISL_449321	2020-05-09	Virology Department, Royal Infirmary of Edinburgh, NHS Lothian / School of Biological Sciences, University of Edinburgh / Institute of Genetics and Molecular Medicine, University of Edinburgh	COVID-19 Genomics UK (COG-UK) Consortium	McHugh M et al
Scotland/EDB4705/2020	EPI_ISL_449322	2020-05-09	Virology Department, Royal Infirmary of Edinburgh, NHS Lothian / School of Biological Sciences, University of Edinburgh / Institute of Genetics and Molecular Medicine, University of Edinburgh	COVID-19 Genomics UK (COG-UK) Consortium	McHugh M et al
Scotland/EDB4706/2020	EPI_ISL_449323	2020-05-10	Virology Department, Royal Infirmary of Edinburgh, NHS Lothian / School of Biological Sciences, University of Edinburgh / Institute of Genetics and Molecular Medicine, University of Edinburgh	COVID-19 Genomics UK (COG-UK) Consortium	McHugh M et al
Scotland/EDB4708/2020	EPI_ISL_449324	2020-04-27	Virology Department, Royal Infirmary of Edinburgh, NHS Lothian / School of Biological Sciences, University of Edinburgh / Institute of Genetics and Molecular Medicine, University of Edinburgh	COVID-19 Genomics UK (COG-UK) Consortium	McHugh M et al
Scotland/EDB4709/2020	EPI_ISL_449325	2020-04-27	Virology Department, Royal Infirmary of Edinburgh, NHS Lothian / School of Biological Sciences, University of Edinburgh / Institute of Genetics and Molecular Medicine, University of Edinburgh	COVID-19 Genomics UK (COG-UK) Consortium	McHugh M et al
Scotland/EDB4710/2020	EPI_ISL_449326	2020-04-27	Virology Department, Royal Infirmary of Edinburgh, NHS Lothian / School of Biological Sciences, University of Edinburgh / Institute of Genetics and Molecular Medicine, University of Edinburgh	COVID-19 Genomics UK (COG-UK) Consortium	McHugh M et al
Scotland/EDB4711/2020	EPI_ISL_449327	2020-04-27	Virology Department, Royal Infirmary of Edinburgh, NHS Lothian / School of Biological Sciences, University of Edinburgh / Institute of Genetics and Molecular Medicine, University of Edinburgh	COVID-19 Genomics UK (COG-UK) Consortium	McHugh M et al
Scotland/EDB4712/2020	EPI_ISL_449328	2020-04-27	Virology Department, Royal Infirmary of Edinburgh, NHS Lothian / School of Biological Sciences, University of Edinburgh / Institute of Genetics and Molecular Medicine, University of Edinburgh	COVID-19 Genomics UK (COG-UK) Consortium	McHugh M et al
Scotland/EDB4713/2020	EPI_ISL_449329	2020-04-27	Virology Department, Royal Infirmary of Edinburgh, NHS Lothian / School of Biological Sciences, University of Edinburgh / Institute of Genetics and Molecular Medicine, University of Edinburgh	COVID-19 Genomics UK (COG-UK) Consortium	McHugh M et al
Canada/Qc-L00240556/2020	EPI_ISL_450302	2020-03-27	Centre hospitalier Anna-Laberge	Laboratoire de sant√© publique du Qu√©bec	Sandrine Moreira et al
Canada/Qc-L00240587/2020	EPI_ISL_450303	2020-03-27	Centre hospitalier Anna-Laberge	Laboratoire de sant√© publique du Qu√©bec	Sandrine Moreira et al
Canada/Qc-L00240652/2020	EPI_ISL_450304	2020-03-27	H√¥pital Charles-LeMoyne	Laboratoire de sant√© publique du Qu√©bec	Sandrine Moreira et al
Canada/Qc-L00240685/2020	EPI_ISL_450305	2020-03-27	H√¥pital Charles-LeMoyne	Laboratoire de sant√© publique du Qu√©bec	Sandrine Moreira et al
Canada/Qc-L00240857/2020	EPI_ISL_450306	2020-03-27	CSSS Haut-Richelieu/Rouville (H√¥pital)	Laboratoire de sant√© publique du Qu√©bec	Sandrine Moreira et al
Canada/Qc-L00240954/2020	EPI_ISL_450307	2020-03-27	H√¥pital du Suro√Æt	Laboratoire de sant√© publique du Qu√©bec	Sandrine Moreira et al
Canada/Qc-L00240979/2020	EPI_ISL_450308	2020-03-27	H√¥pital Charles-LeMoyne	Laboratoire de sant√© publique du Qu√©bec	Sandrine Moreira et al
Canada/Qc-L00241026/2020	EPI_ISL_450309	2020-03-27	H√¥pital Pierre-Boucher	Laboratoire de sant√© publique du Qu√©bec	Sandrine Moreira et al
Canada/Qc-L00241042/2020	EPI_ISL_450310	2020-03-27	H√¥pital Charles-LeMoyne	Laboratoire de sant√© publique du Qu√©bec	Sandrine Moreira et al
Canada/Qc-L00241168/2020	EPI_ISL_450311	2020-03-27	H√¥pital du Suro√Æt	Laboratoire de sant√© publique du Qu√©bec	Sandrine Moreira et al
Canada/Qc-L00241192/2020	EPI_ISL_450312	2020-03-27	H√¥pital du Suro√Æt	Laboratoire de sant√© publique du Qu√©bec	Sandrine Moreira et al
Canada/Qc-L00241205/2020	EPI_ISL_450313	2020-03-27	H√¥pital du Suro√Æt	Laboratoire de sant√© publique du Qu√©bec	Sandrine Moreira et al
Canada/Qc-L00241208/2020	EPI_ISL_450314	2020-03-27	H√¥pital Pierre-Boucher	Laboratoire de sant√© publique du Qu√©bec	Sandrine Moreira et al
Canada/Qc-L00241245/2020	EPI_ISL_450315	2020-03-27	H√¥pital Pierre-Boucher	Laboratoire de sant√© publique du Qu√©bec	Sandrine Moreira et al
Canada/Qc-L00241292/2020	EPI_ISL_450316	2020-03-27	H√¥pital Charles-LeMoyne	Laboratoire de sant√© publique du Qu√©bec	Sandrine Moreira et al
Canada/Qc-L00241344/2020	EPI_ISL_450317	2020-03-27	H√¥pital Pierre-Boucher	Laboratoire de sant√© publique du Qu√©bec	Sandrine Moreira et al
Canada/Qc-L00241355/2020	EPI_ISL_450318	2020-03-27	H√¥pital Pierre-Boucher	Laboratoire de sant√© publique du Qu√©bec	Sandrine Moreira et al
India/CCMB_NIV1/2020	EPI_ISL_450321	2020-04-04	NIV Pune	CSIR-Centre for Cellular and Molecular Biology	Dr V A Potdar et al
India/CCMB_NIV2/2020	EPI_ISL_450322	2020-04-04	NIV Pune	CSIR-Centre for Cellular and Molecular Biology	Dr V A Potdar et al
India/CCMB_NIV3/2020	EPI_ISL_450323	2020-03-27	NIV Pune	CSIR-Centre for Cellular and Molecular Biology	Dr V A Potdar et al
India/CCMB_NIV4/2020	EPI_ISL_450324	2020-03-26	NIV Pune	CSIR-Centre for Cellular and Molecular Biology	Dr V A Potdar et al
India/CCMB_NIV5/2020	EPI_ISL_450325	2020-03-17	NIV Pune	CSIR-Centre for Cellular and Molecular Biology	Dr V A Potdar et al
India/CCMB_J125/2020	EPI_ISL_450326	2020-04-01	CSIR-Centre for Cellular and Molecular Biology	CSIR-Centre for Cellular and Molecular Biology	Payel Mukherjee et al
India/CCMB_J199/2020	EPI_ISL_450327	2020-04-01	CSIR-Centre for Cellular and Molecular Biology	CSIR-Centre for Cellular and Molecular Biology	Sofia Banu et al
India/CCMB_J283/2020	EPI_ISL_450328	2020-04-01	CSIR-Centre for Cellular and Molecular Biology	CSIR-Centre for Cellular and Molecular Biology	Shagufta Khan et al
India/CCMB_J288/2020	EPI_ISL_450329	2020-04-01	CSIR-Centre for Cellular and Molecular Biology	CSIR-Centre for Cellular and Molecular Biology	Namami Gaur et al
India/CCMB_J375/2020	EPI_ISL_450330	2020-04-02	CSIR-Centre for Cellular and Molecular Biology	CSIR-Centre for Cellular and Molecular Biology	Sakshi Shambhavi et al
Australia/NSW359/2020	EPI_ISL_451620	2020-04-14	Pathology West - NSW Health Pathology	NSW Health Pathology - Institute of Clinical Pathology and Medical Research; Westmead Hospital; University of Sydney	CIDM-PH et al. et al
Australia/NSW360/2020	EPI_ISL_451621	2020-04-17	Pathology West - NSW Health Pathology	NSW Health Pathology - Institute of Clinical Pathology and Medical Research; Westmead Hospital; University of Sydney	CIDM-PH et al. et al
Australia/NSW361/2020	EPI_ISL_451622	2020-04-17	Pathology West - NSW Health Pathology	NSW Health Pathology - Institute of Clinical Pathology and Medical Research; Westmead Hospital; University of Sydney	CIDM-PH et al. et al
Australia/NSW362/2020	EPI_ISL_451623	2020-04-15	Pathology West - NSW Health Pathology	NSW Health Pathology - Institute of Clinical Pathology and Medical Research; Westmead Hospital; University of Sydney	CIDM-PH et al. et al
Australia/NSW363/2020	EPI_ISL_451624	2020-04-19	Pathology West - NSW Health Pathology	NSW Health Pathology - Institute of Clinical Pathology and Medical Research; Westmead Hospital; University of Sydney	CIDM-PH et al. et al
Australia/NSW364/2020	EPI_ISL_451625	2020-04-14	Pathology West - NSW Health Pathology	NSW Health Pathology - Institute of Clinical Pathology and Medical Research; Westmead Hospital; University of Sydney	CIDM-PH et al. et al
Australia/NSW365/2020	EPI_ISL_451626	2020-04-14	Pathology West - NSW Health Pathology	NSW Health Pathology - Institute of Clinical Pathology and Medical Research; Westmead Hospital; University of Sydney	CIDM-PH et al. et al
Australia/NSW366/2020	EPI_ISL_451627	2020-04-14	Pathology West - NSW Health Pathology	NSW Health Pathology - Institute of Clinical Pathology and Medical Research; Westmead Hospital; University of Sydney	CIDM-PH et al. et al
Australia/NSW367/2020	EPI_ISL_451628	2020-04-14	Pathology West - NSW Health Pathology	NSW Health Pathology - Institute of Clinical Pathology and Medical Research; Westmead Hospital; University of Sydney	CIDM-PH et al. et al
Australia/NSW368/2020	EPI_ISL_451629	2020-04-14	Pathology West - NSW Health Pathology	NSW Health Pathology - Institute of Clinical Pathology and Medical Research; Westmead Hospital; University of Sydney	CIDM-PH et al. et al
Australia/NSW369/2020	EPI_ISL_451630	2020-04-20	Pathology West - NSW Health Pathology	NSW Health Pathology - Institute of Clinical Pathology and Medical Research; Westmead Hospital; University of Sydney	CIDM-PH et al. et al
Australia/NSW370/2020	EPI_ISL_451631	2020-03-26	Laverty Pathology	NSW Health Pathology - Institute of Clinical Pathology and Medical Research; Westmead Hospital; University of Sydney	CIDM-PH et al. et al
Australia/NSW371/2020	EPI_ISL_451632	2020-03-27	South Eastern Area Laboratory Services	NSW Health Pathology - Institute of Clinical Pathology and Medical Research; Westmead Hospital; University of Sydney	CIDM-PH et al. et al
Australia/NSW373/2020	EPI_ISL_451633	2020-03-22	South Eastern Area Laboratory Services	NSW Health Pathology - Institute of Clinical Pathology and Medical Research; Westmead Hospital; University of Sydney	CIDM-PH et al. et al
Australia/NSW374/2020	EPI_ISL_451634	2020-03-21	South Eastern Area Laboratory Services	NSW Health Pathology - Institute of Clinical Pathology and Medical Research; Westmead Hospital; University of Sydney	CIDM-PH et al. et al
Australia/NSW375/2020	EPI_ISL_451635	2020-03-08	South Eastern Area Laboratory Services	NSW Health Pathology - Institute of Clinical Pathology and Medical Research; Westmead Hospital; University of Sydney	CIDM-PH et al. et al
Australia/NSW376/2020	EPI_ISL_451636	2020-03-10	South Eastern Area Laboratory Services	NSW Health Pathology - Institute of Clinical Pathology and Medical Research; Westmead Hospital; University of Sydney	CIDM-PH et al. et al
Australia/NSW377/2020	EPI_ISL_451637	2020-04-13	Pathology West - NSW Health Pathology	NSW Health Pathology - Institute of Clinical Pathology and Medical Research; Westmead Hospital; University of Sydney	CIDM-PH et al. et al
Australia/NSW378/2020	EPI_ISL_451638	2020-04-13	Pathology West - NSW Health Pathology	NSW Health Pathology - Institute of Clinical Pathology and Medical Research; Westmead Hospital; University of Sydney	CIDM-PH et al. et al
Australia/NSW379/2020	EPI_ISL_451639	2020-04-13	Pathology West - NSW Health Pathology	NSW Health Pathology - Institute of Clinical Pathology and Medical Research; Westmead Hospital; University of Sydney	CIDM-PH et al. et al
Australia/NSW380/2020	EPI_ISL_451640	2020-04-13	Pathology West - NSW Health Pathology	NSW Health Pathology - Institute of Clinical Pathology and Medical Research; Westmead Hospital; University of Sydney	CIDM-PH et al. et al
Australia/NSW381/2020	EPI_ISL_451641	2020-04-06	Laverty Pathology	NSW Health Pathology - Institute of Clinical Pathology and Medical Research; Westmead Hospital; University of Sydney	CIDM-PH et al. et al
Australia/NSW382/2020	EPI_ISL_451642	2020-04-21	Pathology Sydney South West - NSW Health Pathology	NSW Health Pathology - Institute of Clinical Pathology and Medical Research; Westmead Hospital; University of Sydney	CIDM-PH et al. et al
Australia/NSW383/2020	EPI_ISL_451643	2020-04-07	Pathology Sydney South West - NSW Health Pathology	NSW Health Pathology - Institute of Clinical Pathology and Medical Research; Westmead Hospital; University of Sydney	CIDM-PH et al. et al
Poland/Pom3/2020	EPI_ISL_451644	2020-05-02	Laboratory of Molecular Biology, Diagnostyka sp. z o.o.	Laboratory of Recombinant Vaccines	Lukasz Rabalski et al
Poland/Pom4/2020	EPI_ISL_451645	2020-05-02	Laboratory of Molecular Biology, Diagnostyka sp. z o.o.	Laboratory of Recombinant Vaccines	Lukasz Rabalski et al
Poland/Pom5/2020	EPI_ISL_451646	2020-04-22	Laboratory of Molecular Biology, Diagnostyka sp. z o.o.	Laboratory of Recombinant Vaccines	Lukasz Rabalski et al
[truncated: 18,354 more rows]
