# Supplementary material for: Genomic epidemiology of the early stages of the SARS-CoV-2 outbreak in Russia
Source: Nat Commun. 2021 Jan 28;12:649. doi: 10.1038/s41467-020-20880-z (PMC7844267; doi:10.1038/s41467-020-20880-z)
Supplement: Supplementary file 6 — Supplementary Data 3 [file 41467_2020_20880_MOESM6_ESM.xlsx]

## Sheet: Sheet1
Virus ID	GISAID ID	Collection date	Reason for sample exclusion
hCoV-19/Australia/QLD02/2020	EPI_ISL_407896	2020-01-30	Exclusion list
hCoV-19/Australia/VIC15/2020	EPI_ISL_419735	2020-02-24	Quality
hCoV-19/Australia/VIC161/2020	EPI_ISL_419858	2020-03-18	Quality
hCoV-19/Australia/VIC235/2020	EPI_ISL_419930	2020-03-21	Quality
hCoV-19/Australia/VIC401/2020	EPI_ISL_426704	2020-03-24	Quality
hCoV-19/Australia/VIC420/2020	EPI_ISL_426720	2020-03-25	Quality
hCoV-19/Australia/VIC441/2020	EPI_ISL_426738	2020-03-27	Quality
hCoV-19/Australia/VIC446/2020	EPI_ISL_426742	2020-03-27	Quality
hCoV-19/Australia/VIC462/2020	EPI_ISL_426755	2020-03-27	Quality
hCoV-19/Australia/VIC505/2020	EPI_ISL_426776	2020-03-22	Quality
hCoV-19/Australia/VIC648/2020	EPI_ISL_426944	2020-03-28	Quality
hCoV-19/Australia/VIC650/2020	EPI_ISL_426946	2020-03-28	Quality
hCoV-19/Australia/VIC722/2020	EPI_ISL_427005	2020-03-29	Quality
hCoV-19/Australia/VIC743/2020	EPI_ISL_427021	2020-03-29	Quality
hCoV-19/Australia/VIC749/2020	EPI_ISL_427027	2020-03-31	Quality
hCoV-19/Australia/VIC756/2020	EPI_ISL_427033	2020-03-30	Quality
hCoV-19/Australia/VIC761/2020	EPI_ISL_427037	2020-03-30	Quality
hCoV-19/Australia/VIC831/2020	EPI_ISL_427098	2020-04-04	Quality
hCoV-19/Australia/VIC877/2020	EPI_ISL_427132	2020-04-05	Quality
hCoV-19/Australia/VIC891/2020	EPI_ISL_427143	2020-04-06	Quality
hCoV-19/Australia/VIC908/2020	EPI_ISL_426879	2020-03-23	Quality
hCoV-19/Australia/VIC909/2020	EPI_ISL_426880	2020-03-23	Quality
hCoV-19/Australia/VIC915/2020	EPI_ISL_427150	2020-03-26	Quality
hCoV-19/Australia/VIC922/2020	EPI_ISL_427154	2020-03-28	Quality
hCoV-19/Bangladesh/DNAS_CPH_436/2020	EPI_ISL_445217	2020-04-28	Exclusion list
hCoV-19/Beijing/IVDC-BJ-005/2020	EPI_ISL_408485	2020-01-18	Exclusion list
hCoV-19/Belgium/ULG-10034/2020	EPI_ISL_427342	2020-03-31	Quality
hCoV-19/Belgium/ULG-10065/2020	EPI_ISL_424635	2020-04-03	Quality
hCoV-19/Belgium/ULG-10096/2020	EPI_ISL_427389	2020-04-05	Quality
hCoV-19/Belgium/ULG-10138/2020	EPI_ISL_427383	2020-04-08	Quality
hCoV-19/Belgium/ULG-3162/2020	EPI_ISL_417005	2020-03-05	Quality
hCoV-19/Belgium/ULG-9617/2020	EPI_ISL_418647	2020-03-22	Quality
hCoV-19/Belgium/ULG-9719/2020	EPI_ISL_418658	2020-03-22	Quality
hCoV-19/Brazil/CV11/2020	EPI_ISL_429673	2020-03-16	Quality
hCoV-19/Brazil/CV1/2020	EPI_ISL_429664	2020-03-04	Quality
hCoV-19/Brazil/CV13/2020	EPI_ISL_429675	2020-03-15	Quality
hCoV-19/Brazil/CV17/2020	EPI_ISL_429677	2020-03-11	Quality
hCoV-19/Brazil/CV18/2020	EPI_ISL_429678	2020-03-16	Quality
hCoV-19/Brazil/CV20/2020	EPI_ISL_429680	2020-03-16	Quality
hCoV-19/Brazil/CV2/2020	EPI_ISL_429665	2020-03-08	Quality
hCoV-19/Brazil/CV22/2020	EPI_ISL_429682	2020-03-16	Quality
hCoV-19/Brazil/CV24/2020	EPI_ISL_429683	2020-03-16	Quality
hCoV-19/Brazil/CV27/2020	EPI_ISL_429685	2020-03-17	Quality
hCoV-19/Brazil/CV28/2020	EPI_ISL_429686	2020-03-17	Quality
hCoV-19/Brazil/CV3/2020	EPI_ISL_429666	2020-03-09	Quality
hCoV-19/Brazil/CV34/2020	EPI_ISL_429690	2020-03-18	Quality
hCoV-19/Brazil/CV35/2020	EPI_ISL_429691	2020-03-18	Quality
hCoV-19/Brazil/CV36/2020	EPI_ISL_429692	2020-03-18	Quality
hCoV-19/Brazil/CV40/2020	EPI_ISL_429693	2020-03-19	Quality
hCoV-19/Brazil/CV41/2020	EPI_ISL_429694	2020-03-18	Quality
hCoV-19/Brazil/CV43/2020	EPI_ISL_429696	2020-03-17	Quality
hCoV-19/Brazil/CV44/2020	EPI_ISL_429697	2020-03-18	Quality
hCoV-19/Brazil/CV45/2020	EPI_ISL_429698	2020-03-20	Quality
hCoV-19/Brazil/CV46/2020	EPI_ISL_429699	2020-03-20	Quality
hCoV-19/Brazil/CV47/2020	EPI_ISL_429700	2020-03-19	Quality
hCoV-19/Brazil/CV48/2020	EPI_ISL_429701	2020-03-20	Quality
hCoV-19/Brazil/CV50/2020	EPI_ISL_429703	2020-03-26	Quality
hCoV-19/Brazil/CV7/2020	EPI_ISL_429670	2020-03-13	Quality
hCoV-19/Brazil/GO0106/2020	EPI_ISL_417930	2020-03-13	Quality
hCoV-19/Brazil/MG0101/2020	EPI_ISL_417925	2020-03-17	Quality
hCoV-19/Brazil/MG0102/2020	EPI_ISL_417926	2020-03-18	Quality
hCoV-19/Brazil/MG0108/2020	EPI_ISL_417936	2020-03-15	Quality
hCoV-19/Brazil/MG0109/2020	EPI_ISL_417940	2020-03-16	Quality
hCoV-19/Brazil/MG0112/2020	EPI_ISL_417949	2020-03-17	Quality
hCoV-19/Brazil/RJ0113/2020	EPI_ISL_418959	2020-03-17	Quality
hCoV-19/Brazil/RJ0114/2020	EPI_ISL_417951	2020-03-17	Quality
hCoV-19/Brazil/RJ0115/2020	EPI_ISL_417953	2020-03-18	Quality
hCoV-19/Brazil/RJ0116/2020	EPI_ISL_417982	2020-03-19	Quality
hCoV-19/Brazil/RJ0117/2020	EPI_ISL_417983	2020-03-19	Quality
hCoV-19/Brazil/RJ0118/2020	EPI_ISL_417984	2020-03-19	Quality
hCoV-19/Brazil/RJ0119/2020	EPI_ISL_417985	2020-03-19	Quality
hCoV-19/Brazil/RS0107/2020	EPI_ISL_417934	2020-03-14	Quality
hCoV-19/Brazil/SP0104/2020	EPI_ISL_417928	2020-03-13	Quality
hCoV-19/Brazil/SP0105/2020	EPI_ISL_417929	2020-03-13	Quality
hCoV-19/Brazil/SP0110/2020	EPI_ISL_417943	2020-03-17	Quality
hCoV-19/Brazil/SP0111/2020	EPI_ISL_417945	2020-03-17	Quality
hCoV-19/Canada/BC_40860/2020	EPI_ISL_415583	2020-03-03	Exclusion list
hCoV-19/Canada/ON_PHL3501/2020	EPI_ISL_418333	2020-03-10	Exclusion list
hCoV-19/Canada/ON_PHL4069/2020	EPI_ISL_418334	2020-03-07	Exclusion list
hCoV-19/Colombia/GVI-97181/2020	EPI_ISL_447792	2020-04-03	Exclusion list
hCoV-19/Denmark/ALAB-HH-128/2020	EPI_ISL_452009	2020-03-11	Quality
hCoV-19/Denmark/ALAB-HH32/2020	EPI_ISL_429290	2020-03-11	Quality
hCoV-19/Denmark/ALAB-HH36/2020	EPI_ISL_429292	2020-03-12	Quality
hCoV-19/Denmark/ALAB-HH40/2020	EPI_ISL_429296	2020-03-14	Quality
hCoV-19/Denmark/ALAB-HH67/2020	EPI_ISL_429313	2020-03-18	Quality
hCoV-19/Denmark/ALAB-HH73/2020	EPI_ISL_429314	2020-03-18	Quality
hCoV-19/Denmark/ALAB-HH76/2020	EPI_ISL_429317	2020-03-18	Quality
hCoV-19/Denmark/ALAB-HH78/2020	EPI_ISL_429320	2020-03-16	Quality
hCoV-19/Denmark/ALAB-HH86/2020	EPI_ISL_429326	2020-03-15	Quality
hCoV-19/Denmark/ALAB-SSI166/2020	EPI_ISL_429380	2020-03-09	Quality
hCoV-19/Denmark/ALAB-SSI187/2020	EPI_ISL_429391	2020-03-09	Quality
hCoV-19/Denmark/ALAB-SSI234/2020	EPI_ISL_429413	2020-03-10	Quality
hCoV-19/Denmark/ALAB-SSI237/2020	EPI_ISL_429415	2020-03-10	Quality
hCoV-19/Denmark/ALAB-SSI287/2020	EPI_ISL_429445	2020-03-10	Quality
hCoV-19/Denmark/ALAB-SSI330/2020	EPI_ISL_429457	2020-03-09	Quality
hCoV-19/Denmark/ALAB-SSI337/2020	EPI_ISL_429459	2020-03-09	Quality
hCoV-19/Denmark/ALAB-SSI348/2020	EPI_ISL_429462	2020-03-23	Quality
hCoV-19/Denmark/ALAB-SSI359/2020	EPI_ISL_429470	2020-03-23	Quality
hCoV-19/Denmark/ALAB-SSI404A/2020	EPI_ISL_429498	2020-03-23	Quality
hCoV-19/Denmark/ALAB-SSI425/2020	EPI_ISL_429523	2020-03-02	Quality
hCoV-19/Denmark/ALAB-SSI491/2020	EPI_ISL_429568	2020-03-23	Quality
hCoV-19/DRC/KN-0017/2020	EPI_ISL_417433	2020-03-11	Quality
hCoV-19/DRC/KN-0043/2020	EPI_ISL_417435	2020-03-15	Quality
hCoV-19/DRC/KN-0051/2020	EPI_ISL_417436	2020-03-17	Exclusion list
hCoV-19/DRC/KN-0059/2020	EPI_ISL_417439	2020-03-17	Quality
hCoV-19/England/02/2020	EPI_ISL_407073	2020-01-29	Exclusion list
hCoV-19/England/20102000906/2020	EPI_ISL_415148	2020-03-03	Exclusion list
hCoV-19/England/20109050106/2020	EPI_ISL_417263	2020-03-06	Exclusion list
hCoV-19/England/20129171402/2020	EPI_ISL_424137	2020-03-20	Exclusion list
hCoV-19/England/20132002004/2020	EPI_ISL_423707	2020-03-23	Exclusion list
hCoV-19/England/201360246/2020	EPI_ISL_423257	2020-03-25	Exclusion list
hCoV-19/England/20144064004/2020	EPI_ISL_423554	2020-03-30	Exclusion list
hCoV-19/England/CAMB-7393A/2020	EPI_ISL_425256	2020-03-31	Quality
hCoV-19/England/CAMB-73A64/2020	EPI_ISL_425271	2020-03-31	Quality
hCoV-19/England/CAMB-7441A/2020	EPI_ISL_425289	2020-03-21	Quality
hCoV-19/England/CAMB-74526/2020	EPI_ISL_425302	2020-03-27	Quality
hCoV-19/England/CAMB-7467E/2020	EPI_ISL_425320	2020-03-28	Quality
hCoV-19/England/CAMB-7474E/2020	EPI_ISL_425330	2020-03-29	Quality
hCoV-19/England/CAMB-74984/2020	EPI_ISL_425340	2020-03-20	Quality
hCoV-19/England/CAMB-749A2/2020	EPI_ISL_425341	2020-03-18	Quality
hCoV-19/England/CAMB-74A18/2020	EPI_ISL_425343	2020-03-18	Quality
hCoV-19/England/CAMB-74B60/2020	EPI_ISL_425350	2020-03-18	Quality
hCoV-19/England/CAMB-74BBB/2020	EPI_ISL_425353	2020-03-17	Quality
hCoV-19/England/CAMB-74BF7/2020	EPI_ISL_425355	2020-03-17	Quality
hCoV-19/England/CAMB-74C4F/2020	EPI_ISL_425360	2020-03-19	Quality
hCoV-19/England/CAMB-74CF4/2020	EPI_ISL_425366	2020-03-17	Quality
hCoV-19/England/CAMB-74D00/2020	EPI_ISL_425367	2020-03-18	Quality
hCoV-19/England/CAMB-74D1F/2020	EPI_ISL_425368	2020-03-16	Quality
hCoV-19/England/CAMB-74D3D/2020	EPI_ISL_425370	2020-03-19	Quality
hCoV-19/England/CAMB-74DE2/2020	EPI_ISL_425375	2020-03-18	Quality
hCoV-19/England/CAMB-74E0D/2020	EPI_ISL_425377	2020-03-18	Quality
hCoV-19/England/CAMB-74EC1/2020	EPI_ISL_425385	2020-03-18	Quality
hCoV-19/England/CAMB-754FB/2020	EPI_ISL_425399	2020-03-13	Quality
hCoV-19/England/CAMB-75570/2020	EPI_ISL_425406	2020-03-17	Quality
hCoV-19/England/CAMB-755BC/2020	EPI_ISL_425408	2020-03-15	Quality
hCoV-19/England/CAMB-75604/2020	EPI_ISL_425413	2020-03-16	Quality
hCoV-19/England/CAMB-76D77/2020	EPI_ISL_425426	2020-03-31	Quality
hCoV-19/England/CAMB-76EFC/2020	EPI_ISL_425438	2020-03-31	Quality
hCoV-19/England/CAMB-76FBD/2020	EPI_ISL_425445	2020-04-01	Quality
hCoV-19/England/LOND-D3DA5/2020	EPI_ISL_449652	2020-04-04	Quality
hCoV-19/England/NOTT-10DEBD/2020	EPI_ISL_425463	2020-03-07	Quality
hCoV-19/England/NOTT-10E4F6/2020	EPI_ISL_425556	2020-03-23	Quality
hCoV-19/England/NOTT-10E502/2020	EPI_ISL_425557	2020-03-23	Quality
hCoV-19/England/NOTT-10E63C/2020	EPI_ISL_425572	2020-03-23	Quality
hCoV-19/England/NOTT-10E757/2020	EPI_ISL_425588	2020-03-24	Quality
hCoV-19/England/NOTT-10E7DF/2020	EPI_ISL_425594	2020-03-25	Quality
hCoV-19/England/NOTT-10E7EE/2020	EPI_ISL_425595	2020-03-25	Quality
hCoV-19/England/NOTT-10E890/2020	EPI_ISL_425605	2020-03-25	Quality
hCoV-19/England/NOTT-10E915/2020	EPI_ISL_425612	2020-03-29	Quality
hCoV-19/England/NOTT-10E99D/2020	EPI_ISL_425619	2020-03-29	Quality
hCoV-19/England/SHEF-BFD09/2020	EPI_ISL_416735	2020-03-09	Quality
hCoV-19/England/SHEF-BFD18/2020	EPI_ISL_416736	2020-03-09	Quality
hCoV-19/England/SHEF-BFD27/2020	EPI_ISL_416737	2020-03-03	Quality
hCoV-19/England/SHEF-BFD36/2020	EPI_ISL_416738	2020-03-09	Quality
hCoV-19/England/SHEF-BFD63/2020	EPI_ISL_418286	2020-03-18	Quality
hCoV-19/England/SHEF-BFD72/2020	EPI_ISL_418287	2020-03-16	Quality
hCoV-19/England/SHEF-BFD81/2020	EPI_ISL_418288	2020-03-18	Quality
hCoV-19/England/SHEF-BFDAF/2020	EPI_ISL_418289	2020-03-18	Quality
hCoV-19/England/SHEF-BFDBE/2020	EPI_ISL_418290	2020-03-18	Quality
hCoV-19/England/SHEF-BFDCD/2020	EPI_ISL_418291	2020-03-16	Quality
hCoV-19/England/SHEF-BFDDC/2020	EPI_ISL_418292	2020-03-18	Quality
hCoV-19/England/SHEF-BFDEB/2020	EPI_ISL_418293	2020-03-16	Quality
hCoV-19/England/SHEF-BFE15/2020	EPI_ISL_418296	2020-03-18	Quality
hCoV-19/England/SHEF-BFE24/2020	EPI_ISL_418297	2020-03-17	Quality
hCoV-19/England/SHEF-BFE33/2020	EPI_ISL_418298	2020-03-16	Quality
hCoV-19/England/SHEF-BFE42/2020	EPI_ISL_418299	2020-03-18	Quality
hCoV-19/England/SHEF-BFE51/2020	EPI_ISL_418300	2020-03-15	Quality
hCoV-19/England/SHEF-BFE60/2020	EPI_ISL_418301	2020-03-05	Quality
hCoV-19/England/SHEF-BFF12/2020	EPI_ISL_418308	2020-03-25	Quality
hCoV-19/England/SHEF-BFF21/2020	EPI_ISL_418309	2020-03-25	Quality
hCoV-19/England/SHEF-BFF30/2020	EPI_ISL_418310	2020-03-25	Quality
hCoV-19/England/SHEF-BFF4F/2020	EPI_ISL_418311	2020-03-25	Quality
hCoV-19/England/SHEF-BFF5E/2020	EPI_ISL_418312	2020-03-25	Quality
hCoV-19/England/SHEF-BFF7C/2020	EPI_ISL_418314	2020-03-25	Quality
hCoV-19/England/SHEF-BFF8B/2020	EPI_ISL_418315	2020-03-25	Quality
hCoV-19/England/SHEF-BFF9A/2020	EPI_ISL_418316	2020-03-25	Quality
hCoV-19/England/SHEF-BFFC7/2020	EPI_ISL_418319	2020-03-25	Quality
hCoV-19/England/SHEF-BFFE5/2020	EPI_ISL_418321	2020-03-25	Quality
hCoV-19/England/SHEF-BFFF4/2020	EPI_ISL_420281	2020-03-21	Quality
hCoV-19/England/SHEF-C000C/2020	EPI_ISL_420273	2020-03-22	Quality
hCoV-19/England/SHEF-C001B/2020	EPI_ISL_420283	2020-03-20	Quality
hCoV-19/England/SHEF-C002A/2020	EPI_ISL_420272	2020-03-23	Quality
hCoV-19/England/SHEF-C0039/2020	EPI_ISL_420275	2020-03-22	Quality
hCoV-19/England/SHEF-C0048/2020	EPI_ISL_420287	2020-03-20	Quality
hCoV-19/England/SHEF-C0057/2020	EPI_ISL_420266	2020-03-23	Quality
hCoV-19/England/SHEF-C0075/2020	EPI_ISL_420271	2020-03-23	Quality
hCoV-19/England/SHEF-C00A2/2020	EPI_ISL_420286	2020-03-20	Quality
hCoV-19/England/SHEF-C00C0/2020	EPI_ISL_420291	2020-03-15	Quality
hCoV-19/England/SHEF-C00FD/2020	EPI_ISL_420288	2020-03-18	Quality
hCoV-19/England/SHEF-C0109/2020	EPI_ISL_420290	2020-03-16	Quality
hCoV-19/England/SHEF-C0118/2020	EPI_ISL_420258	2020-03-24	Quality
hCoV-19/England/SHEF-C0127/2020	EPI_ISL_420228	2020-03-25	Quality
hCoV-19/England/SHEF-C0145/2020	EPI_ISL_420230	2020-03-25	Quality
hCoV-19/England/SHEF-C0154/2020	EPI_ISL_420226	2020-03-25	Quality
hCoV-19/England/SHEF-C0190/2020	EPI_ISL_420257	2020-03-25	Quality
hCoV-19/England/SHEF-C01BE/2020	EPI_ISL_420253	2020-03-25	Quality
hCoV-19/England/SHEF-C01DC/2020	EPI_ISL_420256	2020-03-25	Quality
hCoV-19/England/SHEF-C0215/2020	EPI_ISL_420204	2020-03-29	Quality
hCoV-19/England/SHEF-C0242/2020	EPI_ISL_420187	2020-03-27	Quality
hCoV-19/England/SHEF-C027F/2020	EPI_ISL_420209	2020-03-29	Quality
hCoV-19/England/SHEF-C029D/2020	EPI_ISL_420182	2020-03-27	Quality
hCoV-19/England/SHEF-C02E8/2020	EPI_ISL_420207	2020-03-29	Quality
hCoV-19/England/SHEF-C0303/2020	EPI_ISL_420183	2020-03-27	Quality
hCoV-19/England/SHEF-C0330/2020	EPI_ISL_420214	2020-03-29	Quality
hCoV-19/England/SHEF-C039A/2020	EPI_ISL_420195	2020-03-28	Quality
hCoV-19/England/SHEF-C03D6/2020	EPI_ISL_420212	2020-03-28	Quality
hCoV-19/England/SHEF-C0479/2020	EPI_ISL_420186	2020-03-27	Quality
hCoV-19/England/SHEF-C0488/2020	EPI_ISL_420201	2020-03-29	Quality
hCoV-19/England/SHEF-C0567/2020	EPI_ISL_420234	2020-03-24	Quality
hCoV-19/England/SHEF-C06CE/2020	EPI_ISL_420245	2020-03-25	Quality
hCoV-19/England/SHEF-C07AD/2020	EPI_ISL_420155	2020-03-27	Quality
hCoV-19/England/SHEF-C07DA/2020	EPI_ISL_420156	2020-03-27	Quality
hCoV-19/England/SHEF-C087D/2020	EPI_ISL_420168	2020-03-25	Quality
hCoV-19/England/SHEF-C088C/2020	EPI_ISL_420174	2020-03-21	Quality
hCoV-19/England/SHEF-C089B/2020	EPI_ISL_420172	2020-03-24	Quality
hCoV-19/England/SHEF-C08AA/2020	EPI_ISL_420164	2020-03-25	Quality
hCoV-19/England/SHEF-C08E6/2020	EPI_ISL_420161	2020-03-23	Quality
hCoV-19/England/SHEF-C0901/2020	EPI_ISL_420170	2020-03-24	Quality
hCoV-19/England/SHEF-C092F/2020	EPI_ISL_420176	2020-03-20	Quality
hCoV-19/England/SHEF-C093E/2020	EPI_ISL_420154	2020-03-30	Quality
hCoV-19/England/SHEF-D0731/2020	EPI_ISL_432614	2020-04-01	Quality
hCoV-19/Foshan/20SF211/2020	EPI_ISL_406536	2020-01-22	Exclusion list
hCoV-19/France/HF1805/2020	EPI_ISL_414628	2020-03-02	Exclusion list
hCoV-19/France/IDF0372-isl/2020	EPI_ISL_410720	2020-01-23	Exclusion list
hCoV-19/France/IDF0373/2020	EPI_ISL_406597	2020-01-23	Exclusion list
hCoV-19/France/IDF0386-islP3/2020	EPI_ISL_411220	2020-01-28	Exclusion list
hCoV-19/France/IDF0515-isl/2020	EPI_ISL_410984	2020-01-29	Exclusion list
hCoV-19/France/IDF0571/2020	EPI_ISL_411218	2020-02-02	Exclusion list
hCoV-19/Germany/NRW-011/2020	EPI_ISL_414507	2020-03-03	Quality
hCoV-19/Germany/NRW-03/2020	EPI_ISL_414498	2020-02-26	Quality
hCoV-19/Germany/NRW-05/2020	EPI_ISL_414504	2020-02-26	Quality
hCoV-19/Germany/NRW-07/2020	EPI_ISL_414506	2020-02-27	Quality
hCoV-19/Germany/NRW-08/2020	EPI_ISL_414508	2020-02-27	Quality
hCoV-19/Germany/NRW-10/2020	EPI_ISL_414574	2020-02-28	Quality
hCoV-19/Germany/NRW-30/2020	EPI_ISL_419547	2020-03-15	Quality
hCoV-19/Germany/NRW-31/2020	EPI_ISL_419548	2020-03-15	Exclusion list
hCoV-19/Germany/NRW-36/2020	EPI_ISL_425120	2020-03-16	Quality
hCoV-19/Germany/NRW-45/2020	EPI_ISL_425129	2020-03-20	Quality
hCoV-19/Germany/NRW-49/2020	EPI_ISL_425133	2020-03-10	Quality
hCoV-19/Germany/NRW-50/2020	EPI_ISL_425134	2020-03-11	Quality
hCoV-19/Germany/NRW-51/2020	EPI_ISL_425135	2020-03-13	Quality
hCoV-19/Germany/NRW-52/2020	EPI_ISL_425136	2020-03-14	Quality
hCoV-19/Germany/NRW-53/2020	EPI_ISL_425137	2020-03-14	Quality
hCoV-19/Germany/NRW-54/2020	EPI_ISL_425140	2020-03-20	Quality
hCoV-19/Germany/NRW-55/2020	EPI_ISL_425141	2020-03-20	Quality
hCoV-19/Ghana/1513_S1/2020	EPI_ISL_422382	2020-03-24	Quality
hCoV-19/Ghana/1565_S13/2020	EPI_ISL_422404	2020-03-24	Quality
hCoV-19/Ghana/1622_S2/2020	EPI_ISL_422384	2020-03-24	Quality
hCoV-19/Ghana/2850_S15/2020	EPI_ISL_422406	2020-03-29	Quality
hCoV-19/Ghana/2853_S7/2020	EPI_ISL_422398	2020-03-29	Quality
hCoV-19/Ghana/2944_S9/2020	EPI_ISL_422400	2020-03-30	Quality
hCoV-19/Ghana/2986_S10/2020	EPI_ISL_422401	2020-03-31	Quality
hCoV-19/Ghana/3176_S11/2020	EPI_ISL_422402	2020-03-30	Quality
hCoV-19/Ghana/3177_S12/2020	EPI_ISL_422403	2020-03-30	Quality
hCoV-19/Guangdong/20SF012/2020	EPI_ISL_403932	2020-01-14	Exclusion list
hCoV-19/Guangdong/20SF013/2020	EPI_ISL_403933	2020-01-15	Exclusion list
hCoV-19/Guangdong/20SF025/2020	EPI_ISL_403935	2020-01-15	Exclusion list
hCoV-19/Guangdong/20SF028/2020	EPI_ISL_403936	2020-01-17	Exclusion list
hCoV-19/Guangdong/20SF040/2020	EPI_ISL_403937	2020-01-18	Exclusion list
hCoV-19/Guangdong/20SF156/2020	EPI_ISL_428450	2020-01-22	Quality
hCoV-19/Guangdong/20SF179/2020	EPI_ISL_428451	2020-01-22	Quality
hCoV-19/Guangdong/20SF262/2020	EPI_ISL_428459	2020-01-23	Quality
hCoV-19/Guangdong/DG-S2-P0054/2020	EPI_ISL_413894	2020-02-28	Quality
hCoV-19/Guangdong/DG-S41-P0056/2020	EPI_ISL_413896	2020-02-28	Quality
hCoV-19/Guangdong/DG-S6-P0055/2020	EPI_ISL_413895	2020-02-28	Quality
hCoV-19/Guangdong/DG-S9-P0045/2020	EPI_ISL_413868	2020-02-28	Quality
hCoV-19/Guangdong/FS-S29-P0051/2020	EPI_ISL_413891	2020-02-28	Quality
hCoV-19/Guangdong/FS-S30-P0052/2020	EPI_ISL_413892	2020-02-28	Quality
hCoV-19/Guangdong/FS-S34-P0015/2020	EPI_ISL_413890	2020-02-28	Quality
hCoV-19/Guangdong/FS-S48-P0047/2020	EPI_ISL_413870	2020-02-28	Quality
hCoV-19/Guangdong/FS-S50-P0053/2020	EPI_ISL_413893	2020-02-28	Quality
hCoV-19/Guangdong/GD2020012-P0022/2020	EPI_ISL_413886	2020-02-01	Quality
hCoV-19/Guangdong/GD2020016-P0011/2020	EPI_ISL_413885	2020-02-01	Quality
hCoV-19/Guangdong/GD2020085-P0043/2020	EPI_ISL_413887	2020-02-01	Quality
hCoV-19/Guangdong/GD2020134-P0031/2020	EPI_ISL_413883	2020-02-02	Quality
hCoV-19/Guangdong/GD2020227-P0029/2020	EPI_ISL_413880	2020-02-05	Quality
hCoV-19/Guangdong/GD2020241-P0013/2020	EPI_ISL_413877	2020-02-09	Quality
hCoV-19/Guangdong/GD2020258-P0018/2020	EPI_ISL_413878	2020-02-09	Quality
hCoV-19/Guangdong/GDFS2020056-P0044/2020	EPI_ISL_413876	2020-02-10	Quality
hCoV-19/Guangdong/GDSZ202004-P0004/2020	EPI_ISL_413879	2020-02-05	Quality
hCoV-19/Guangdong/GDSZ202009-P0032/2020	EPI_ISL_413881	2020-02-05	Quality
hCoV-19/Guangdong/GDSZ202013-P0014/2020	EPI_ISL_413865	2020-02-05	Exclusion list
hCoV-19/Guangdong/GZ-S6-P0050/2020	EPI_ISL_413873	2020-02-28	Quality
hCoV-19/Guangdong/JM-S1-P0062/2020	EPI_ISL_413902	2020-02-28	Quality
hCoV-19/Guangdong/MM-S1-P0048/2020	EPI_ISL_413871	2020-02-28	Quality
hCoV-19/Guangdong/SZ-N128-P0057/2020	EPI_ISL_413897	2020-02-28	Quality
hCoV-19/Guangdong/ZH-N22-P0059/2020	EPI_ISL_413899	2020-02-28	Quality
hCoV-19/Guangdong/ZH-S33-P0058/2020	EPI_ISL_413898	2020-02-28	Quality
hCoV-19/Guangdong/ZQ-S2-P0061/2020	EPI_ISL_413901	2020-02-28	Quality
hCoV-19/Guangdong/ZS-S6-P0060/2020	EPI_ISL_413900	2020-02-28	Quality
hCoV-19/Guangzhou/GZMU0016/2020	EPI_ISL_414663	2020-02-25	Exclusion list
hCoV-19/Guangzhou/GZMU0031/2020	EPI_ISL_414687	2020-02-25	Exclusion list
hCoV-19/Guangzhou/GZMU0047/2020	EPI_ISL_414690	2020-02-25	Exclusion list
hCoV-19/Hefei/2/2020	EPI_ISL_412026	2020-02-23	Exclusion list
hCoV-19/Hong Kong/HKPU102_2802/2020	EPI_ISL_420455	2020-03-04	Quality
hCoV-19/Hong Kong/HKPU12_2201/2020	EPI_ISL_417179	2020-01-30	Quality
hCoV-19/Hong Kong/HKPU49-3001/2020	EPI_ISL_419223	2020-02-11	Quality
hCoV-19/Hong Kong/HKPU61-0202/2020	EPI_ISL_419229	2020-02-17	Quality
hCoV-19/Hong Kong/HKPU65-1202/2020	EPI_ISL_419241	2020-02-19	Quality
hCoV-19/Hong Kong/HKPU66-2501/2020	EPI_ISL_419242	2020-02-23	Quality
hCoV-19/Hong Kong/HKPU73-0802/2020	EPI_ISL_419244	2020-02-22	Quality
hCoV-19/Hong Kong/HKPU76-0802/2020	EPI_ISL_419246	2020-02-23	Quality
hCoV-19/Hong Kong/HKPU84-2502/2020	EPI_ISL_419248	2020-02-24	Quality
hCoV-19/Hong Kong/HKPU86-1802/2020	EPI_ISL_419249	2020-02-25	Quality
hCoV-19/Hong Kong/HKPU90-1602/2020	EPI_ISL_419251	2020-02-26	Quality
hCoV-19/Hong Kong/HKPU91-2002/2020	EPI_ISL_419252	2020-02-26	Quality
hCoV-19/Hong Kong/HKPU92-1302/2020	EPI_ISL_419253	2020-02-26	Quality
hCoV-19/Hong Kong/VM20002508/2020	EPI_ISL_414567	2020-02-10	Quality
hCoV-19/Iceland/105/2020	EPI_ISL_417778	2020-03-10	Quality
hCoV-19/Iceland/122/2020	EPI_ISL_417547	2020-03-17	Quality
hCoV-19/Iceland/143/2020	EPI_ISL_417794	2020-03-12	Quality
hCoV-19/Iceland/154/2020	EPI_ISL_417719	2020-03-13	Quality
hCoV-19/Iceland/194/2020	EPI_ISL_417821	2020-03-16	Quality
hCoV-19/Iceland/225/2020	EPI_ISL_417554	2020-03-16	Quality
hCoV-19/Iceland/250/2020	EPI_ISL_417578	2020-03-17	Quality
hCoV-19/Iceland/263/2020	EPI_ISL_417591	2020-03-17	Exclusion list
hCoV-19/Iceland/274/2020	EPI_ISL_417602	2020-03-17	Exclusion list
hCoV-19/Iceland/28/2020	EPI_ISL_417767	2020-03-03	Quality
hCoV-19/Iceland/288/2020	EPI_ISL_417616	2020-03-18	Exclusion list
hCoV-19/Iceland/342/2020	EPI_ISL_417671	2020-03-15	Quality
hCoV-19/Iceland/348/2020	EPI_ISL_424372	2020-03	Quality
hCoV-19/Iceland/350/2020	EPI_ISL_424374	2020-03	Quality
hCoV-19/Iceland/384/2020	EPI_ISL_424408	2020-03-19	Quality
hCoV-19/Iceland/41/2020	EPI_ISL_417847	2020-03-04	Quality
hCoV-19/Iceland/42/2020	EPI_ISL_417673	2020-03-04	Quality
hCoV-19/Iceland/43/2020	EPI_ISL_417686	2020-03-04	Quality
hCoV-19/Iceland/458/2020	EPI_ISL_424481	2020-03-20	Quality
hCoV-19/Iceland/481/2020	EPI_ISL_424504	2020-03-20	Quality
hCoV-19/Iceland/516/2020	EPI_ISL_424538	2020-03-24	Exclusion list
hCoV-19/Iceland/523/2020	EPI_ISL_424544	2020-03-25	Quality
hCoV-19/Iceland/533/2020	EPI_ISL_424553	2020-03-27	Quality
hCoV-19/Iceland/534/2020	EPI_ISL_424554	2020-03-28	Quality
hCoV-19/Iceland/545/2020	EPI_ISL_424565	2020-03-26	Quality
hCoV-19/Iceland/546/2020	EPI_ISL_424566	2020-03-26	Quality
hCoV-19/Iceland/549/2020	EPI_ISL_424569	2020-03-28	Quality
hCoV-19/Iceland/567/2020	EPI_ISL_424587	2020-03-28	Quality
hCoV-19/Iceland/574/2020	EPI_ISL_424594	2020-03	Quality
hCoV-19/Iceland/58/2020	EPI_ISL_417756	2020-03-06	Quality
hCoV-19/Iceland/587/2020	EPI_ISL_424607	2020-03-28	Quality
hCoV-19/Iceland/591/2020	EPI_ISL_424611	2020-03-27	Quality
hCoV-19/Iceland/598/2020	EPI_ISL_424618	2020-03-27	Quality
hCoV-19/Iceland/600/2020	EPI_ISL_424620	2020-03-28	Quality
hCoV-19/Iceland/603/2020	EPI_ISL_424623	2020-03-28	Quality
hCoV-19/Iceland/68/2020	EPI_ISL_417858	2020-03-08	Quality
hCoV-19/Iceland/71/2020	EPI_ISL_417859	2020-03-08	Quality
hCoV-19/Iceland/85/2020	EPI_ISL_417869	2020-03-10	Quality
hCoV-19/Iceland/86/2020	EPI_ISL_417870	2020-03-10	Quality
hCoV-19/India/nimh-0116/2020	EPI_ISL_428480	2020-04-06	Quality
hCoV-19/India/nimh-0834/2020	EPI_ISL_428485	2020-04-12	Quality
hCoV-19/India/S12/2020	EPI_ISL_437539	2020-04-06	Exclusion list
hCoV-19/Ireland/COR-20134/2020	EPI_ISL_414487	2020-03-04	Exclusion list
hCoV-19/Italy/INMI1-isl/2020	EPI_ISL_410545	2020-01-29	Exclusion list
hCoV-19/Japan/DP0005/2020	EPI_ISL_416565	2020-02-15	Exclusion list
hCoV-19/Japan/DP0027/2020	EPI_ISL_416566	2020-02-15	Exclusion list
hCoV-19/Japan/DP0037/2020	EPI_ISL_416567	2020-02-15	Exclusion list
hCoV-19/Japan/DP0059/2020	EPI_ISL_416569	2020-02-15	Exclusion list
hCoV-19/Japan/DP0065/2020	EPI_ISL_416570	2020-02-15	Exclusion list
hCoV-19/Japan/DP0077/2020	EPI_ISL_416571	2020-02-15	Exclusion list
hCoV-19/Japan/DP0078/2020	EPI_ISL_416572	2020-02-15	Exclusion list
hCoV-19/Japan/DP0104/2020	EPI_ISL_416573	2020-02-15	Exclusion list
hCoV-19/Japan/DP0107/2020	EPI_ISL_416574	2020-02-15	Exclusion list
hCoV-19/Japan/DP0121/2020	EPI_ISL_416575	2020-02-15	Exclusion list
hCoV-19/Japan/DP0133/2020	EPI_ISL_416576	2020-02-15	Exclusion list
hCoV-19/Japan/DP0134/2020	EPI_ISL_416577	2020-02-15	Exclusion list
hCoV-19/Japan/DP0152/2020	EPI_ISL_416578	2020-02-15	Exclusion list
hCoV-19/Japan/DP0158/2020	EPI_ISL_416579	2020-02-15	Exclusion list
hCoV-19/Japan/DP0184/2020	EPI_ISL_416580	2020-02-15	Exclusion list
hCoV-19/Japan/DP0190/2020	EPI_ISL_416581	2020-02-15	Exclusion list
hCoV-19/Japan/DP0191/2020	EPI_ISL_416582	2020-02-15	Exclusion list
hCoV-19/Japan/DP0196/2020	EPI_ISL_416583	2020-02-15	Exclusion list
hCoV-19/Japan/DP0200/2020	EPI_ISL_416584	2020-02-15	Exclusion list
hCoV-19/Japan/DP0236/2020	EPI_ISL_416585	2020-02-16	Exclusion list
hCoV-19/Japan/DP0274/2020	EPI_ISL_416586	2020-02-16	Exclusion list
hCoV-19/Japan/DP0278/2020	EPI_ISL_416587	2020-02-16	Exclusion list
hCoV-19/Japan/DP0287/2020	EPI_ISL_416589	2020-02-16	Exclusion list
hCoV-19/Japan/DP0289/2020	EPI_ISL_416590	2020-02-16	Exclusion list
hCoV-19/Japan/DP0290/2020	EPI_ISL_416591	2020-02-16	Exclusion list
hCoV-19/Japan/DP0294/2020	EPI_ISL_416592	2020-02-16	Exclusion list
hCoV-19/Japan/DP0311/2020	EPI_ISL_416593	2020-02-16	Exclusion list
hCoV-19/Japan/DP0319/2020	EPI_ISL_416594	2020-02-16	Exclusion list
hCoV-19/Japan/DP0328/2020	EPI_ISL_416595	2020-02-16	Exclusion list
hCoV-19/Japan/DP0344/2020	EPI_ISL_416596	2020-02-16	Exclusion list
hCoV-19/Japan/DP0346/2020	EPI_ISL_416597	2020-02-16	Exclusion list
hCoV-19/Japan/DP0357/2020	EPI_ISL_416598	2020-02-16	Exclusion list
hCoV-19/Japan/DP0361/2020	EPI_ISL_416599	2020-02-16	Exclusion list
hCoV-19/Japan/DP0438/2020	EPI_ISL_416600	2020-02-16	Exclusion list
hCoV-19/Japan/DP0457/2020	EPI_ISL_416601	2020-02-16	Exclusion list
hCoV-19/Japan/DP0462/2020	EPI_ISL_416602	2020-02-16	Exclusion list
hCoV-19/Japan/DP0464/2020	EPI_ISL_416603	2020-02-16	Exclusion list
hCoV-19/Japan/DP0476/2020	EPI_ISL_416604	2020-02-16	Exclusion list
hCoV-19/Japan/DP0481/2020	EPI_ISL_416605	2020-02-16	Exclusion list
hCoV-19/Japan/DP0482/2020	EPI_ISL_416606	2020-02-16	Exclusion list
hCoV-19/Japan/DP0543/2020	EPI_ISL_416607	2020-02-17	Exclusion list
hCoV-19/Japan/DP0544/2020	EPI_ISL_416608	2020-02-17	Exclusion list
hCoV-19/Japan/DP0568/2020	EPI_ISL_416609	2020-02-17	Exclusion list
hCoV-19/Japan/DP0588/2020	EPI_ISL_416610	2020-02-17	Exclusion list
hCoV-19/Japan/DP0644/2020	EPI_ISL_416611	2020-02-17	Exclusion list
hCoV-19/Japan/DP0645/2020	EPI_ISL_416612	2020-02-17	Exclusion list
hCoV-19/Japan/DP0654/2020	EPI_ISL_416613	2020-02-17	Exclusion list
hCoV-19/Japan/DP0687/2020	EPI_ISL_416614	2020-02-17	Exclusion list
hCoV-19/Japan/DP0690/2020	EPI_ISL_416615	2020-02-17	Exclusion list
hCoV-19/Japan/DP0699/2020	EPI_ISL_416617	2020-02-17	Exclusion list
hCoV-19/Japan/DP0700/2020	EPI_ISL_416618	2020-02-17	Exclusion list
hCoV-19/Japan/DP0703/2020	EPI_ISL_416619	2020-02-17	Exclusion list
hCoV-19/Japan/DP0724/2020	EPI_ISL_416620	2020-02-17	Exclusion list
hCoV-19/Japan/DP0743/2020	EPI_ISL_416621	2020-02-17	Exclusion list
hCoV-19/Japan/DP0752/2020	EPI_ISL_416622	2020-02-17	Exclusion list
hCoV-19/Japan/DP0764/2020	EPI_ISL_416624	2020-02-17	Exclusion list
hCoV-19/Japan/DP0765/2020	EPI_ISL_416625	2020-02-17	Exclusion list
hCoV-19/Japan/DP0779/2020	EPI_ISL_416626	2020-02-17	Exclusion list
hCoV-19/Japan/DP0785/2020	EPI_ISL_416627	2020-02-17	Exclusion list
hCoV-19/Japan/DP0786/2020	EPI_ISL_416628	2020-02-17	Exclusion list
hCoV-19/Japan/DP0802/2020	EPI_ISL_416629	2020-02-17	Exclusion list
hCoV-19/Japan/DP0803/2020	EPI_ISL_416630	2020-02-17	Exclusion list
hCoV-19/Japan/DP0804/2020	EPI_ISL_416631	2020-02-17	Exclusion list
hCoV-19/Japan/DP0827/2020	EPI_ISL_416632	2020-02-17	Exclusion list
hCoV-19/Japan/DP0880/2020	EPI_ISL_416633	2020-02-17	Exclusion list
hCoV-19/Japan/DP0890/2020	EPI_ISL_416634	2020-02-17	Exclusion list
hCoV-19/Japan/TY-WK-501/2020	EPI_ISL_408666	2020-01-31	Exclusion list
hCoV-19/Japan/TY-WK-521/2020	EPI_ISL_408667	2020-01-31	Exclusion list
hCoV-19/Jingzhou/HBCDC-HB-01/2020	EPI_ISL_412459	2020-01-08	Exclusion list
hCoV-19/Luxembourg/LNS0522318/2020	EPI_ISL_428948	2020-04-04	Exclusion list
hCoV-19/Mexico/CDMX-INER_03/2020	EPI_ISL_424625	2020-03-13	Exclusion list
hCoV-19/Mexico/Chiapas-InDRE_02/2020	EPI_ISL_424666	2020-02-29	Quality
hCoV-19/Mexico/Chihuahua-IMSS_01/2020	EPI_ISL_424731	2020-03-13	Quality
hCoV-19/Netherlands/NA_105/2020	EPI_ISL_422654	2020-03-18	Quality
hCoV-19/Netherlands/NA_246/2020	EPI_ISL_422780	2020-03-29	Quality
hCoV-19/Netherlands/NA_247/2020	EPI_ISL_422781	2020-03-29	Quality
hCoV-19/Netherlands/NA_308/2020	EPI_ISL_422617	2020-04-02	Quality
hCoV-19/Netherlands/NA_318/2020	EPI_ISL_422627	2020-04-02	Quality
hCoV-19/Netherlands/NA_72/2020	EPI_ISL_422832	2020-03-10	Quality
hCoV-19/Netherlands/NoordBrabant_34/2020	EPI_ISL_414543	2020-03	Exclusion list
hCoV-19/Netherlands/NoordBrabant_37/2020	EPI_ISL_414546	2020-03-06	Quality
hCoV-19/Netherlands/NoordBrabant_38/2020	EPI_ISL_414547	2020-03-06	Quality
hCoV-19/Netherlands/NoordBrabant_5/2020	EPI_ISL_414430	2020-03-05	Exclusion list
hCoV-19/Netherlands/NoordHolland_5/2020	EPI_ISL_422896	2020-03-29	Quality
hCoV-19/Netherlands/Oisterwijk_1364072/2020	EPI_ISL_413580	2020-03-02	Exclusion list
hCoV-19/Netherlands/Rotterdam_1363790/2020	EPI_ISL_413582	2020-03-01	Exclusion list
hCoV-19/Netherlands/Utrecht_1364066/2020	EPI_ISL_413590	2020-03-02	Exclusion list
hCoV-19/Netherlands/ZuidHolland_23/2020	EPI_ISL_414565	2020-03-09	Quality
hCoV-19/Netherlands/ZuidHolland_65/2020	EPI_ISL_422933	2020-03-23	Quality
hCoV-19/Norway/1539/2020	EPI_ISL_417487	2020-03-01	Exclusion list
hCoV-19/Norway/2065/2020	EPI_ISL_420149	2020-03-09	Quality
hCoV-19/Norway/2093/2020	EPI_ISL_420310	2020-03-16	Quality
hCoV-19/Norway/2113/2020	EPI_ISL_420311	2020-03-18	Quality
hCoV-19/Portugal/PT0006b/2020	EPI_ISL_417991	2020-03-08	Exclusion list
hCoV-19/Qatar/QA13/2020	EPI_ISL_427408	2020-03-23	Exclusion list
hCoV-19/Qatar/QA14/2020	EPI_ISL_427409	2020-03-23	Quality
hCoV-19/Qatar/QA15/2020	EPI_ISL_427410	2020-03-23	Exclusion list
hCoV-19/Qatar/QA17/2020	EPI_ISL_427412	2020-03-23	Exclusion list
hCoV-19/Qatar/QA18/2020	EPI_ISL_427414	2020-03-23	Exclusion list
hCoV-19/Qatar/QA19/2020	EPI_ISL_427415	2020-03-23	Exclusion list
hCoV-19/Qatar/QA20/2020	EPI_ISL_427416	2020-03-23	Exclusion list
hCoV-19/Qatar/QA21/2020	EPI_ISL_427417	2020-03-23	Exclusion list
hCoV-19/Qatar/QA22/2020	EPI_ISL_427418	2020-03-23	Exclusion list
hCoV-19/Qatar/QA24/2020	EPI_ISL_427420	2020-03-23	Exclusion list
hCoV-19/Russia/Ulan-Ude-RII4560S/2020	EPI_ISL_427315	2020-03-25	Quality
hCoV-19/Scotland/CVR122/2020	EPI_ISL_425665	2020-03-15	Quality
hCoV-19/Scotland/CVR124/2020	EPI_ISL_425667	2020-03-16	Quality
hCoV-19/Scotland/CVR146/2020	EPI_ISL_425689	2020-03-14	Quality
hCoV-19/Scotland/CVR167/2020	EPI_ISL_425706	2020-03-17	Quality
hCoV-19/Scotland/CVR185/2020	EPI_ISL_425723	2020-03-17	Quality
hCoV-19/Scotland/EDB559/2020	EPI_ISL_426018	2020-03-31	Quality
hCoV-19/Senegal/610/2020	EPI_ISL_420075	2020-03-20	Exclusion list
hCoV-19/Shandong/LY001/2020	EPI_ISL_414934	2020-01-21	Exclusion list
hCoV-19/Shandong/LY002/2020	EPI_ISL_414935	2020-01-21	Exclusion list
hCoV-19/Shandong/LY007/2020	EPI_ISL_414940	2020-01-25	Exclusion list
hCoV-19/Shanghai/SH0048/2020	EPI_ISL_416356	2020-02-01	Quality
hCoV-19/Shanghai/SH0068/2020	EPI_ISL_416371	2020-02-05	Quality
hCoV-19/Shanghai/SH0071/2020	EPI_ISL_416374	2020-02-07	Quality
hCoV-19/Shanghai/SH0104/2020	EPI_ISL_416395	2020-02-09	Quality
hCoV-19/Shenzhen/HKU-SZ-005/2020	EPI_ISL_405839	2020-01-11	Exclusion list
hCoV-19/Shenzhen/SZTH-001/2020	EPI_ISL_406592	2020-01-13	Exclusion list
hCoV-19/Shenzhen/SZTH-004/2020	EPI_ISL_406595	2020-01-16	Exclusion list
hCoV-19/Singapore/28/2020	EPI_ISL_420105	2020-03-06	Exclusion list
hCoV-19/Singapore/31/2020	EPI_ISL_420108	2020-03-10	Exclusion list
hCoV-19/Singapore/32/2020	EPI_ISL_420109	2020-03-11	Exclusion list
hCoV-19/Spain/Valencia10/2020	EPI_ISL_417206	2020-03-06	Quality
hCoV-19/Spain/Valencia23/2020	EPI_ISL_419687	2020-02-27	Quality
hCoV-19/Spain/Valencia24/2020	EPI_ISL_419688	2020-03-09	Quality
hCoV-19/Spain/Valencia25/2020	EPI_ISL_419689	2020-02-27	Quality
hCoV-19/Spain/Valencia26/2020	EPI_ISL_419690	2020-03-06	Quality
hCoV-19/Switzerland/42169310/2020	EPI_ISL_418275	2020-02-27	Quality
hCoV-19/Switzerland/42169471/2020	EPI_ISL_418273	2020-02-28	Quality
hCoV-19/Switzerland/42175075/2020	EPI_ISL_418278	2020-03-03	Quality
hCoV-19/Switzerland/42176216/2020	EPI_ISL_418281	2020-03-04	Quality
hCoV-19/Thailand/Bangkok-0030/2020	EPI_ISL_429168	2020-03-17	Quality
hCoV-19/Uruguay/UY-7/2020	EPI_ISL_426482	2020-03-17	Quality
hCoV-19/Uruguay/UY-9/2020	EPI_ISL_426584	2020-03-19	Quality
hCoV-19/USA/AK-PHL180/2020	EPI_ISL_435443	2020-04-08	Exclusion list
hCoV-19/USA/CA4/2020	EPI_ISL_408009	2020-01-29	Exclusion list
hCoV-19/USA/CA-CDPH-UC10/2020	EPI_ISL_418865	2020-03-05	Quality
hCoV-19/USA/CA-CDPH-UC12/2020	EPI_ISL_417316	2020-03-11	Quality
hCoV-19/USA/CA-CDPH-UC18/2020	EPI_ISL_417322	2020-03-04	Quality
hCoV-19/USA/CA-CDPH-UC21/2020	EPI_ISL_417325	2020-03-03	Quality
hCoV-19/USA/CA-CDPH-UC22/2020	EPI_ISL_417326	2020-03-04	Quality
hCoV-19/USA/CA-CDPH-UC23/2020	EPI_ISL_417327	2020-03-09	Quality
hCoV-19/USA/CA-CDPH-UC24/2020	EPI_ISL_417328	2020-03-07	Quality
hCoV-19/USA/CA-CDPH-UC25/2020	EPI_ISL_417329	2020-03-04	Quality
hCoV-19/USA/CA-CDPH-UC27/2020	EPI_ISL_417331	2020-03-13	Quality
hCoV-19/USA/CA-CDPH-UC30/2020	EPI_ISL_429875	2020-03-02	Quality
hCoV-19/USA/CA-CDPH-UC31/2020	EPI_ISL_429876	2020-03-05	Quality
hCoV-19/USA/CA-CZB0109/2020	EPI_ISL_429066	2020-03-28	Quality
hCoV-19/USA/CA-CZB0112/2020	EPI_ISL_429065	2020-03-28	Quality
hCoV-19/USA/CA-CZB011b/2020	EPI_ISL_429063	2020-03-25	Quality
hCoV-19/USA/CA-CZB0145/2020	EPI_ISL_429062	2020-04-08	Quality
hCoV-19/USA/CA-CZB0151/2020	EPI_ISL_429061	2020-04-08	Quality
hCoV-19/USA/CA-CZB017/2020	EPI_ISL_429073	2020-03-25	Quality
hCoV-19/USA/CA-CZB027/2020	EPI_ISL_429068	2020-03-25	Quality
hCoV-19/USA/CA-CZB040/2020	EPI_ISL_429064	2020-03-25	Quality
hCoV-19/USA/CA-CZB04/2020	EPI_ISL_429069	2020-03-25	Quality
hCoV-19/USA/CA-CZB0700/2020	EPI_ISL_429070	2020-03-23	Quality
hCoV-19/USA/CA-CZB0706/2020	EPI_ISL_429034	2020-03-23	Exclusion list
hCoV-19/USA/CA-CZB0719/2020	EPI_ISL_429072	2020-03-31	Quality
hCoV-19/USA/CA-CZB0725/2020	EPI_ISL_429060	2020-03-31	Quality
hCoV-19/USA/CA-CZB0735/2020	EPI_ISL_429067	2020-03-31	Quality
hCoV-19/USA/CA-CZB099/2020	EPI_ISL_429071	2020-03-28	Quality
hCoV-19/USA/CA-SCCPHD-UC15/2020	EPI_ISL_417319	2020-03-05	Quality
hCoV-19/USA/CA-SCCPHD-UC17/2020	EPI_ISL_417321	2020-03-08	Quality
hCoV-19/USA/CruiseA-10/2020	EPI_ISL_413615	2020-02-17	Exclusion list
hCoV-19/USA/CruiseA-11/2020	EPI_ISL_413616	2020-02-17	Exclusion list
hCoV-19/USA/CruiseA-1/2020	EPI_ISL_413606	2020-02-17	Exclusion list
hCoV-19/USA/CruiseA-12/2020	EPI_ISL_413617	2020-02-20	Exclusion list
hCoV-19/USA/CruiseA-13/2020	EPI_ISL_413618	2020-02-20	Exclusion list
hCoV-19/USA/CruiseA-14/2020	EPI_ISL_413619	2020-02-25	Exclusion list
hCoV-19/USA/CruiseA-15/2020	EPI_ISL_413620	2020-02-18	Exclusion list
hCoV-19/USA/CruiseA-16/2020	EPI_ISL_413621	2020-02-18	Exclusion list
hCoV-19/USA/CruiseA-17/2020	EPI_ISL_413622	2020-02-24	Exclusion list
hCoV-19/USA/CruiseA-19/2020	EPI_ISL_414479	2020-02-18	Exclusion list
hCoV-19/USA/CruiseA-21/2020	EPI_ISL_414480	2020-02-21	Exclusion list
hCoV-19/USA/CruiseA-2/2020	EPI_ISL_413607	2020-02-18	Exclusion list
hCoV-19/USA/CruiseA-22/2020	EPI_ISL_414481	2020-02-21	Exclusion list
hCoV-19/USA/CruiseA-23/2020	EPI_ISL_414482	2020-02-18	Exclusion list
hCoV-19/USA/CruiseA-24/2020	EPI_ISL_414483	2020-02-17	Exclusion list
hCoV-19/USA/CruiseA-25/2020	EPI_ISL_414484	2020-02-17	Exclusion list
hCoV-19/USA/CruiseA-26/2020	EPI_ISL_414485	2020-02-24	Exclusion list
hCoV-19/USA/CruiseA-3/2020	EPI_ISL_413608	2020-02-18	Exclusion list
hCoV-19/USA/CruiseA-4/2020	EPI_ISL_413609	2020-02-21	Exclusion list
hCoV-19/USA/CruiseA-5/2020	EPI_ISL_413610	2020-02-21	Exclusion list
hCoV-19/USA/CruiseA-6/2020	EPI_ISL_413611	2020-02-21	Exclusion list
hCoV-19/USA/CruiseA-7/2020	EPI_ISL_413612	2020-02-17	Exclusion list
hCoV-19/USA/CruiseA-8/2020	EPI_ISL_413613	2020-02-17	Exclusion list
hCoV-19/USA/CruiseA-9/2020	EPI_ISL_413614	2020-02-17	Exclusion list
hCoV-19/USA/CT-Yale-001/2020	EPI_ISL_416416	2020-03-06	Exclusion list
hCoV-19/USA/CT-Yale-002/2020	EPI_ISL_416417	2020-03-10	Quality
hCoV-19/USA/CT-Yale-003/2020	EPI_ISL_416418	2020-03-08	Quality
hCoV-19/USA/CT-Yale-005/2020	EPI_ISL_416419	2020-03-09	Quality
hCoV-19/USA/CT-Yale-006/2020	EPI_ISL_416420	2020-03-13	Quality
hCoV-19/USA/CT-Yale-007/2020	EPI_ISL_416421	2020-03-13	Quality
hCoV-19/USA/CT-Yale-008/2020	EPI_ISL_416422	2020-03-13	Quality
hCoV-19/USA/CT-Yale-009/2020	EPI_ISL_416423	2020-03-12	Quality
hCoV-19/USA/CT-Yale-010/2020	EPI_ISL_416424	2020-03-14	Quality
hCoV-19/USA/CT-Yale-011/2020	EPI_ISL_428250	2020-03-11	Quality
hCoV-19/USA/CT-Yale-011/2020	EPI_ISL_428369	2020-03-11	Quality
hCoV-19/USA/CT-Yale-012/2020	EPI_ISL_420086	2020-03-19	Quality
hCoV-19/USA/CT-Yale-013/2020	EPI_ISL_419517	2020-03-19	Quality
hCoV-19/USA/CT-Yale-014/2020	EPI_ISL_419518	2020-03-19	Quality
hCoV-19/USA/CT-Yale-016/2020	EPI_ISL_419519	2020-03-19	Quality
hCoV-19/USA/CT-Yale-017/2020	EPI_ISL_419520	2020-03-19	Quality
hCoV-19/USA/CT-Yale-018/2020	EPI_ISL_420087	2020-03-19	Quality
hCoV-19/USA/CT-Yale-019/2020	EPI_ISL_428740	2020-03-19	Quality
hCoV-19/USA/CT-Yale-020/2020	EPI_ISL_420088	2020-03-19	Quality
hCoV-19/USA/CT-Yale-021/2020	EPI_ISL_420089	2020-03-19	Quality
hCoV-19/USA/CT-Yale-023/2020	EPI_ISL_420091	2020-03-18	Quality
hCoV-19/USA/CT-Yale-024/2020	EPI_ISL_420092	2020-03-18	Quality
hCoV-19/USA/CT-Yale-027/2020	EPI_ISL_420095	2020-03-19	Quality
hCoV-19/USA/CT-Yale-028/2020	EPI_ISL_419521	2020-03-18	Quality
hCoV-19/USA/CT-Yale-029/2020	EPI_ISL_419522	2020-03-18	Quality
hCoV-19/USA/CT-Yale-031/2020	EPI_ISL_420096	2020-03-18	Quality
hCoV-19/USA/CT-Yale-032/2020	EPI_ISL_428370	2020-03-18	Quality
hCoV-19/USA/CT-Yale-033/2020	EPI_ISL_428371	2020-03-18	Quality
hCoV-19/USA/CT-Yale-034/2020	EPI_ISL_419524	2020-03-15	Quality
hCoV-19/USA/CT-Yale-035/2020	EPI_ISL_420097	2020-03-18	Quality
hCoV-19/USA/CT-Yale-036/2020	EPI_ISL_419525	2020-03-16	Quality
hCoV-19/USA/CT-Yale-037/2020	EPI_ISL_419526	2020-03-16	Quality
hCoV-19/USA/CT-Yale-038/2020	EPI_ISL_428381	2020-03-17	Quality
hCoV-19/USA/CT-Yale-039/2020	EPI_ISL_419527	2020-03-17	Quality
hCoV-19/USA/CT-Yale-040/2020	EPI_ISL_419528	2020-03-12	Quality
hCoV-19/USA/CT-Yale-041/2020	EPI_ISL_428372	2020-03-16	Quality
hCoV-19/USA/CT-Yale-042/2020	EPI_ISL_428382	2020-03-19	Quality
hCoV-19/USA/CT-Yale-043/2020	EPI_ISL_420098	2020-03-19	Quality
hCoV-19/USA/CT-Yale-044/2020	EPI_ISL_419512	2020-03-23	Quality
hCoV-19/USA/CT-Yale-045/2020	EPI_ISL_419513	2020-03-23	Quality
hCoV-19/USA/CT-Yale-046/2020	EPI_ISL_419514	2020-03-24	Quality
hCoV-19/USA/CT-Yale-047/2020	EPI_ISL_419515	2020-03-24	Quality
hCoV-19/USA/CT-Yale-048/2020	EPI_ISL_419516	2020-03-25	Quality
hCoV-19/USA/CT-Yale-051/2020	EPI_ISL_428390	2020-03-26	Quality
hCoV-19/USA/CT-Yale-052/2020	EPI_ISL_428373	2020-03-26	Quality
hCoV-19/USA/CT-Yale-053/2020	EPI_ISL_428374	2020-03-30	Quality
hCoV-19/USA/CT-Yale-054/2020	EPI_ISL_428375	2020-03-27	Quality
hCoV-19/USA/CT-Yale-055/2020	EPI_ISL_428376	2020-03-27	Quality
hCoV-19/USA/CT-Yale-056/2020	EPI_ISL_428377	2020-03-27	Quality
hCoV-19/USA/CT-Yale-057/2020	EPI_ISL_428378	2020-03-28	Quality
hCoV-19/USA/CT-Yale-058/2020	EPI_ISL_428388	2020-03-28	Quality
hCoV-19/USA/CT-Yale-059/2020	EPI_ISL_428379	2020-03-28	Quality
hCoV-19/USA/CT-Yale-060/2020	EPI_ISL_428391	2020-04-01	Quality
hCoV-19/USA/CT-Yale-061/2020	EPI_ISL_428380	2020-03-31	Quality
hCoV-19/USA/CT-Yale-062/2020	EPI_ISL_428387	2020-03-31	Quality
hCoV-19/USA/CT-Yale-065/2020	EPI_ISL_428392	2020-04-02	Quality
hCoV-19/USA/CT-Yale-067/2020	EPI_ISL_428399	2020-04-04	Quality
hCoV-19/USA/CT-Yale-068/2020	EPI_ISL_428386	2020-04-03	Quality
hCoV-19/USA/CT-Yale-070/2020	EPI_ISL_428745	2020-03-26	Quality
hCoV-19/USA/CT-Yale-072/2020	EPI_ISL_428400	2020-03-30	Quality
hCoV-19/USA/CT-Yale-073/2020	EPI_ISL_428401	2020-04-02	Quality
hCoV-19/USA/CT-Yale-075/2020	EPI_ISL_428389	2020-04-02	Quality
hCoV-19/USA/CT-Yale-076/2020	EPI_ISL_428384	2020-04-04	Quality
hCoV-19/USA/CT-Yale-079/2020	EPI_ISL_431080	2020-03-02	Quality
hCoV-19/USA/CT-Yale-080/2020	EPI_ISL_428402	2020-04-06	Quality
hCoV-19/USA/CT-Yale-082/2020	EPI_ISL_428746	2020-04-07	Quality
hCoV-19/USA/CT-Yale-084/2020	EPI_ISL_428393	2020-04-06	Quality
hCoV-19/USA/CT-Yale-086/2020	EPI_ISL_428394	2020-04-07	Quality
hCoV-19/USA/CT-Yale-088/2020	EPI_ISL_428747	2020-04-06	Quality
hCoV-19/USA/CT-Yale-089/2020	EPI_ISL_428748	2020-04-07	Quality
hCoV-19/USA/CT-Yale-091/2020	EPI_ISL_428395	2020-04-07	Quality
hCoV-19/USA/CT-Yale-092/2020	EPI_ISL_428396	2020-04-07	Quality
hCoV-19/USA/CT-Yale-094/2020	EPI_ISL_428397	2020-04-07	Quality
hCoV-19/USA/CT-Yale-095/2020	EPI_ISL_428398	2020-04-08	Quality
hCoV-19/USA/CT-Yale-098/2020	EPI_ISL_428749	2020-04-02	Quality
hCoV-19/USA/CT-Yale-099/2020	EPI_ISL_428750	2020-04-07	Quality
hCoV-19/USA/CT-Yale-102/2020	EPI_ISL_431081	2020-04-06	Quality
hCoV-19/USA/CT-Yale-107/2020	EPI_ISL_428403	2020-04-07	Quality
hCoV-19/USA/CT-Yale-110/2020	EPI_ISL_428751	2020-04-09	Quality
hCoV-19/USA/CT-Yale-113/2020	EPI_ISL_428752	2020-04-09	Quality
hCoV-19/USA/CT-Yale-114/2020	EPI_ISL_431082	2020-04-10	Quality
hCoV-19/USA/CT-Yale-115/2020	EPI_ISL_428404	2020-04-11	Quality
hCoV-19/USA/CT-Yale-116/2020	EPI_ISL_431083	2020-04-10	Quality
hCoV-19/USA/CT-Yale-117/2020	EPI_ISL_428405	2020-04-11	Quality
hCoV-19/USA/CT-Yale-120/2020	EPI_ISL_431084	2020-04-11	Quality
hCoV-19/USA/CT-Yale-121/2020	EPI_ISL_431085	2020-04-11	Quality
hCoV-19/USA/CT-Yale-123/2020	EPI_ISL_431086	2020-04-11	Quality
hCoV-19/USA/CT-Yale-127/2020	EPI_ISL_431089	2020-04-13	Quality
hCoV-19/USA/CT-Yale-129/2020	EPI_ISL_431092	2020-04-13	Quality
hCoV-19/USA/CT-Yale-134/2020	EPI_ISL_431096	2020-04-16	Quality
hCoV-19/USA/FL-UF1/2020	EPI_ISL_434636	2020-03-10	Exclusion list
hCoV-19/USA/FL-UF2/2020	EPI_ISL_434637	2020-03-27	Exclusion list
hCoV-19/USA/ID-UW-2198/2020	EPI_ISL_426062	2020-03-24	Exclusion list
hCoV-19/USA/ID-UW-4462/2020	EPI_ISL_427171	2020-03-29	Exclusion list
hCoV-19/USA/MI-MDHHS-SC20001/2020	EPI_ISL_424986	2020-03-09	Quality
hCoV-19/USA/MI-MDHHS-SC20002/2020	EPI_ISL_424985	2020-03-10	Quality
hCoV-19/USA/MI-MDHHS-SC20003/2020	EPI_ISL_424990	2020-03-11	Quality
hCoV-19/USA/MI-MDHHS-SC20004/2020	EPI_ISL_424982	2020-03-10	Quality
hCoV-19/USA/MI-MDHHS-SC20005/2020	EPI_ISL_424992	2020-03-09	Quality
hCoV-19/USA/MI-MDHHS-SC20006/2020	EPI_ISL_424984	2020-03-11	Quality
hCoV-19/USA/MI-MDHHS-SC20007/2020	EPI_ISL_424989	2020-03-12	Quality
hCoV-19/USA/MI-MDHHS-SC20008/2020	EPI_ISL_424988	2020-03-12	Quality
hCoV-19/USA/MI-MDHHS-SC20009/2020	EPI_ISL_424981	2020-03-12	Quality
hCoV-19/USA/MN135-MDH135/2020	EPI_ISL_421691	2020-03-16	Exclusion list
hCoV-19/USA/MN-MDH-146/2020	EPI_ISL_427285	2020-03-22	Exclusion list
hCoV-19/USA/NY-NYUMC10/2020	EPI_ISL_418195	2020-03-17	Quality
hCoV-19/USA/NY-NYUMC1/2020	EPI_ISL_414639	2020-03-04	Quality
hCoV-19/USA/NY-NYUMC16/2020	EPI_ISL_418201	2020-03-17	Quality
hCoV-19/USA/NY-NYUMC190/2020	EPI_ISL_427525	2020-04-01	Quality
hCoV-19/USA/NY-NYUMC20/2020	EPI_ISL_418205	2020-03-12	Quality
hCoV-19/USA/NY-NYUMC204/2020	EPI_ISL_427499	2020-04-01	Quality
hCoV-19/USA/NY-NYUMC205/2020	EPI_ISL_427500	2020-04-01	Quality
hCoV-19/USA/NY-NYUMC211/2020	EPI_ISL_427506	2020-04-03	Quality
hCoV-19/USA/NY-NYUMC21/2020	EPI_ISL_418254	2020-03-15	Quality
hCoV-19/USA/NY-NYUMC22/2020	EPI_ISL_418968	2020-03-15	Quality
hCoV-19/USA/NY-NYUMC23/2020	EPI_ISL_418969	2020-03-14	Quality
hCoV-19/USA/NY-NYUMC24/2020	EPI_ISL_418970	2020-03-16	Quality
hCoV-19/USA/NY-NYUMC280/2020	EPI_ISL_428794	2020-04-05	Quality
hCoV-19/USA/NY-NYUMC286/2020	EPI_ISL_428800	2020-04-05	Quality
hCoV-19/USA/NY-NYUMC40/2020	EPI_ISL_419701	2020-03-18	Quality
hCoV-19/USA/NY-NYUMC6/2020	EPI_ISL_418191	2020-03-16	Quality
hCoV-19/USA/NY-NYUMC9/2020	EPI_ISL_418194	2020-03-17	Quality
hCoV-19/USA/NY-NYUMC92/2020	EPI_ISL_421704	2020-03-18	Quality
hCoV-19/USA/NY-NYUMC93/2020	EPI_ISL_421705	2020-03-18	Quality
hCoV-19/USA/NY-Yale-030/2020	EPI_ISL_419523	2020-03-17	Quality
hCoV-19/USA/UN-UW-3982/2020	EPI_ISL_437803	2020-03-29	Exclusion list
hCoV-19/USA/UN-UW-4089/2020	EPI_ISL_437818	2020-04-01	Exclusion list
hCoV-19/USA/UN-UW-4097/2020	EPI_ISL_437819	2020-04-01	Exclusion list
hCoV-19/USA/UN-UW-6504/2020	EPI_ISL_437852	2020-04-05	Exclusion list
hCoV-19/USA/UPHL-04/2020	EPI_ISL_415542	2020-03-13	Exclusion list
hCoV-19/USA/UPHL-06/2020	EPI_ISL_415544	2020-03-13	Exclusion list
hCoV-19/USA/UT-0100/2020	EPI_ISL_430038	2020-03-15	Quality
hCoV-19/USA/UT-011/2020	EPI_ISL_417959	2020-03-11	Quality
hCoV-19/USA/UT-0159/2020	EPI_ISL_420805	2020-03-14	Quality
hCoV-19/USA/UT-027/2020	EPI_ISL_417970	2020-03-16	Quality
hCoV-19/USA/UT-0284/2020	EPI_ISL_420806	2020-03-14	Quality
hCoV-19/USA/UT-0287/2020	EPI_ISL_420807	2020-03-23	Quality
hCoV-19/USA/UT-0288/2020	EPI_ISL_420808	2020-03-24	Quality
hCoV-19/USA/UT-0289/2020	EPI_ISL_420809	2020-03-24	Quality
hCoV-19/USA/UT-0291/2020	EPI_ISL_420811	2020-03-27	Quality
hCoV-19/USA/UT-0300/2020	EPI_ISL_420813	2020-03-27	Quality
hCoV-19/USA/UT-0303/2020	EPI_ISL_420815	2020-03-24	Quality
hCoV-19/USA/UT-0342/2020	EPI_ISL_420816	2020-03-24	Quality
hCoV-19/USA/UT-0344/2020	EPI_ISL_420817	2020-03-24	Quality
hCoV-19/USA/UT-0345/2020	EPI_ISL_420818	2020-03-25	Quality
hCoV-19/USA/UT-0346/2020	EPI_ISL_420819	2020-03-26	Quality
hCoV-19/USA/UT-0347/2020	EPI_ISL_420820	2020-03-25	Quality
hCoV-19/USA/UT-0348/2020	EPI_ISL_420821	2020-03-26	Quality
hCoV-19/USA/UT-0350/2020	EPI_ISL_420823	2020-03-27	Quality
hCoV-19/USA/UT-0352/2020	EPI_ISL_420824	2020-03-26	Quality
hCoV-19/USA/UT-0361/2020	EPI_ISL_420825	2020-03-25	Quality
hCoV-19/USA/UT-0364/2020	EPI_ISL_421563	2020-03-29	Quality
hCoV-19/USA/UT-0444/2020	EPI_ISL_430042	2020-03-30	Quality
hCoV-19/USA/UT-0491/2020	EPI_ISL_430046	2020-04-02	Quality
hCoV-19/USA/UT-0495/2020	EPI_ISL_430048	2020-04-02	Quality
hCoV-19/USA/UT-0502/2020	EPI_ISL_430052	2020-04-03	Quality
hCoV-19/USA/UT-0506/2020	EPI_ISL_430054	2020-04-02	Quality
hCoV-19/USA/UT-0508/2020	EPI_ISL_430056	2020-04-02	Quality
hCoV-19/USA/UT-0511/2020	EPI_ISL_430058	2020-04-03	Quality
hCoV-19/USA/UT-0514/2020	EPI_ISL_430060	2020-04-03	Quality
hCoV-19/USA/UT-0520/2020	EPI_ISL_430062	2020-04-03	Quality
hCoV-19/USA/UT-066/2020	EPI_ISL_430019	2020-03-16	Quality
hCoV-19/USA/UT-069/2020	EPI_ISL_430021	2020-03-16	Quality
hCoV-19/USA/UT-070/2020	EPI_ISL_430022	2020-03-16	Quality
hCoV-19/USA/UT-071/2020	EPI_ISL_430023	2020-03-16	Quality
hCoV-19/USA/UT-072/2020	EPI_ISL_430024	2020-03-16	Quality
hCoV-19/USA/UT-074/2020	EPI_ISL_430025	2020-03-17	Quality
hCoV-19/USA/UT-075/2020	EPI_ISL_430026	2020-03-16	Quality
hCoV-19/USA/UT-076/2020	EPI_ISL_430027	2020-03-17	Quality
hCoV-19/USA/UT-077/2020	EPI_ISL_430028	2020-03-17	Quality
hCoV-19/USA/UT-078/2020	EPI_ISL_430029	2020-03-15	Quality
hCoV-19/USA/UT-080/2020	EPI_ISL_430031	2020-03-15	Quality
hCoV-19/USA/UT-083/2020	EPI_ISL_430032	2020-03-17	Quality
hCoV-19/USA/UT-084/2020	EPI_ISL_430033	2020-03-17	Quality
hCoV-19/USA/UT-085/2020	EPI_ISL_430034	2020-03-17	Quality
hCoV-19/USA/UT-090/2020	EPI_ISL_420804	2020-03-14	Quality
hCoV-19/USA/UT-09/2020	EPI_ISL_417027	2020-03-20	Quality
hCoV-19/USA/UT-097/2020	EPI_ISL_430035	2020-03-15	Quality
hCoV-19/USA/UT-098/2020	EPI_ISL_430036	2020-03-14	Quality
hCoV-19/USA/UT-099/2020	EPI_ISL_430037	2020-03-14	Quality
hCoV-19/USA/WA11-UW7/2020	EPI_ISL_413562	2020-03-02	Exclusion list
hCoV-19/USA/WA1-A12/2020	EPI_ISL_407214	2020-01-25	Exclusion list
hCoV-19/USA/WA1-F6/2020	EPI_ISL_407215	2020-01-25	Exclusion list
hCoV-19/USA/WA-S120/2020	EPI_ISL_417173	2020-03-01	Quality
hCoV-19/USA/WA-S121/2020	EPI_ISL_417174	2020-03-01	Quality
hCoV-19/USA/WA-S30/2020	EPI_ISL_417083	2020-02-28	Quality
hCoV-19/USA/WA-S4/2020	EPI_ISL_416459	2020-03-01	Quality
hCoV-19/USA/WA-S60/2020	EPI_ISL_417113	2020-03-02	Quality
hCoV-19/USA/WA-S8/2020	EPI_ISL_416463	2020-02-24	Quality
hCoV-19/USA/WA-S9/2020	EPI_ISL_416464	2020-03-01	Quality
hCoV-19/USA/WA-UW119/2020	EPI_ISL_416657	2020-03-11	Exclusion list
hCoV-19/USA/WA-UW-1888/2020	EPI_ISL_424310	2020-03-23	Quality
hCoV-19/USA/WA-UW-1904/2020	EPI_ISL_424299	2020-03-23	Quality
hCoV-19/USA/WA-UW230/2020	EPI_ISL_417379	2020-03-15	Exclusion list
hCoV-19/USA/WA-UW246/2020	EPI_ISL_418031	2020-03-16	Quality
hCoV-19/USA/WA-UW267/2020	EPI_ISL_418052	2020-03-16	Quality
hCoV-19/USA/WA-UW-3841/2020	EPI_ISL_427190	2020-03-26	Exclusion list
hCoV-19/USA/WA-UW40/2020	EPI_ISL_415605	2020-03-05	Exclusion list
hCoV-19/USA/WA-UW45/2020	EPI_ISL_415610	2020-03-08	Exclusion list
hCoV-19/USA/WA-UW-4568/2020	EPI_ISL_429604	2020-03-29	Exclusion list
hCoV-19/USA/WA-UW48/2020	EPI_ISL_415613	2020-03-09	Exclusion list
hCoV-19/USA/WI-GMF-00227/2020	EPI_ISL_418186	2020-03-23	Quality
hCoV-19/USA/WI-UW-246/2020	EPI_ISL_428342	2020-03-28	Quality
hCoV-19/USA/WY-WYPHL003/2020	EPI_ISL_421345	2020-03-12	Quality
hCoV-19/USA/WY-WYPHL009/2020	EPI_ISL_421546	2020-03-15	Quality
hCoV-19/USA/WY-WYPHL020/2020	EPI_ISL_421554	2020-03-19	Quality
hCoV-19/Wales/PHW06/2020	EPI_ISL_415435	2020-03-06	Exclusion list
hCoV-19/Wales/PHW13/2020	EPI_ISL_415537	2020-03-08	Quality
hCoV-19/Wales/PHWC-23A81/2020	EPI_ISL_418084	2020-03-12	Quality
hCoV-19/Wales/PHWC-23ADC/2020	EPI_ISL_418087	2020-03-12	Quality
hCoV-19/Wales/PHWC-23AEB/2020	EPI_ISL_418088	2020-03-12	Quality
hCoV-19/Wales/PHWC-23AFA/2020	EPI_ISL_418089	2020-03-12	Quality
hCoV-19/Wales/PHWC-23B24/2020	EPI_ISL_418091	2020-03-12	Quality
hCoV-19/Wales/PHWC-23B42/2020	EPI_ISL_418092	2020-03-12	Quality
hCoV-19/Wales/PHWC-23B51/2020	EPI_ISL_420914	2020-03-12	Quality
hCoV-19/Wales/PHWC-23B7F/2020	EPI_ISL_418094	2020-03-12	Quality
hCoV-19/Wales/PHWC-23B9D/2020	EPI_ISL_418095	2020-03-12	Quality
hCoV-19/Wales/PHWC-23BD9/2020	EPI_ISL_418097	2020-03-12	Quality
hCoV-19/Wales/PHWC-23BE8/2020	EPI_ISL_418098	2020-03-13	Quality
hCoV-19/Wales/PHWC-23BF7/2020	EPI_ISL_418099	2020-03-13	Quality
hCoV-19/Wales/PHWC-23CF4/2020	EPI_ISL_418105	2020-03-15	Quality
hCoV-19/Wales/PHWC-23D00/2020	EPI_ISL_418106	2020-03-13	Quality
hCoV-19/Wales/PHWC-23D2E/2020	EPI_ISL_418108	2020-03-13	Quality
hCoV-19/Wales/PHWC-23D4C/2020	EPI_ISL_418109	2020-03-12	Quality
hCoV-19/Wales/PHWC-23D79/2020	EPI_ISL_418111	2020-03-13	Quality
hCoV-19/Wales/PHWC-23DB5/2020	EPI_ISL_418113	2020-03-13	Quality
hCoV-19/Wales/PHWC-23E1C/2020	EPI_ISL_418116	2020-03-13	Quality
hCoV-19/Wales/PHWC-23E49/2020	EPI_ISL_418119	2020-03-13	Quality
hCoV-19/Wales/PHWC-23E58/2020	EPI_ISL_420915	2020-03-13	Quality
hCoV-19/Wales/PHWC-23ED0/2020	EPI_ISL_420916	2020-03-14	Quality
hCoV-19/Wales/PHWC-23FBF/2020	EPI_ISL_420917	2020-03-15	Quality
hCoV-19/Wales/PHWC-2414F/2020	EPI_ISL_418148	2020-03-16	Quality
hCoV-19/Wales/PHWC-242E2/2020	EPI_ISL_418165	2020-03-16	Quality
hCoV-19/Wales/PHWC-24552/2020	EPI_ISL_419427	2020-03-18	Quality
hCoV-19/Wales/PHWC-2459E/2020	EPI_ISL_419429	2020-03-17	Quality
hCoV-19/Wales/PHWC-24631/2020	EPI_ISL_419432	2020-03-17	Quality
hCoV-19/Wales/PHWC-2466E/2020	EPI_ISL_419435	2020-03-17	Quality
hCoV-19/Wales/PHWC-246D7/2020	EPI_ISL_419442	2020-03-18	Quality
hCoV-19/Wales/PHWC-246F5/2020	EPI_ISL_419444	2020-03-18	Quality
hCoV-19/Wales/PHWC-24DE1/2020	EPI_ISL_420941	2020-03-21	Quality
hCoV-19/Wales/PHWC-24DF0/2020	EPI_ISL_420942	2020-03-21	Quality
hCoV-19/Wales/PHWC-24E93/2020	EPI_ISL_420952	2020-03-22	Quality
hCoV-19/Wales/PHWC-24EB1/2020	EPI_ISL_420954	2020-03-22	Quality
hCoV-19/Wales/PHWC-24EDF/2020	EPI_ISL_420923	2020-03-20	Quality
hCoV-19/Wales/PHWC-24FEB/2020	EPI_ISL_420928	2020-03-20	Quality
hCoV-19/Wales/PHWC-25032/2020	EPI_ISL_420946	2020-03-21	Quality
hCoV-19/Wales/PHWC-25041/2020	EPI_ISL_420964	2020-03-22	Quality
hCoV-19/Wales/PHWC-2507E/2020	EPI_ISL_420948	2020-03-21	Quality
hCoV-19/Wales/PHWC-2525A/2020	EPI_ISL_420984	2020-03-23	Quality
hCoV-19/Wales/PHWC-254CD/2020	EPI_ISL_420979	2020-03-22	Quality
hCoV-19/Wales/PHWC-2568B/2020	EPI_ISL_422359	2020-03-24	Quality
hCoV-19/Wales/PHWC-256D6/2020	EPI_ISL_422362	2020-03-24	Quality
hCoV-19/Wales/PHWC-256F4/2020	EPI_ISL_422368	2020-03-24	Quality
hCoV-19/Wales/PHWC-257A6/2020	EPI_ISL_422344	2020-03-24	Quality
hCoV-19/Wales/PHWC-25867/2020	EPI_ISL_422139	2020-03-25	Exclusion list
hCoV-19/Wales/PHWC-25964/2020	EPI_ISL_422358	2020-03-24	Quality
hCoV-19/Wales/PHWC-25A9E/2020	EPI_ISL_422349	2020-03-24	Quality
hCoV-19/Wales/PHWC-25AAD/2020	EPI_ISL_422345	2020-03-24	Quality
hCoV-19/Wales/PHWC-25DC2/2020	EPI_ISL_422364	2020-03-25	Quality
hCoV-19/Wales/PHWC-25DE0/2020	EPI_ISL_422351	2020-03-25	Quality
hCoV-19/Wales/PHWC-25E38/2020	EPI_ISL_422350	2020-03-25	Quality
hCoV-19/Wales/PHWC-26101/2020	EPI_ISL_422347	2020-03-25	Quality
hCoV-19/Wales/PHWC-26198/2020	EPI_ISL_422355	2020-03-25	Quality
hCoV-19/Wales/PHWC-2620E/2020	EPI_ISL_422353	2020-03-26	Quality
hCoV-19/Wales/PHWC-26259/2020	EPI_ISL_422352	2020-03-27	Quality
hCoV-19/Wales/PHWC-262E0/2020	EPI_ISL_422370	2020-03-26	Quality
hCoV-19/Wales/PHWC-2630B/2020	EPI_ISL_422366	2020-03-27	Quality
hCoV-19/Wales/PHWC-26329/2020	EPI_ISL_422354	2020-03-26	Quality
hCoV-19/Wales/PHWC-26347/2020	EPI_ISL_422361	2020-03-26	Quality
hCoV-19/Wales/PHWC-263A1/2020	EPI_ISL_422371	2020-03-27	Quality
hCoV-19/Wales/PHWC-263B0/2020	EPI_ISL_422356	2020-03-27	Quality
hCoV-19/Wales/PHWC-26453/2020	EPI_ISL_422365	2020-03-27	Quality
hCoV-19/Wales/PHWC-26462/2020	EPI_ISL_422372	2020-03-28	Quality
hCoV-19/Wales/PHWC-26471/2020	EPI_ISL_422360	2020-03-27	Quality
hCoV-19/Wales/PHWC-264F9/2020	EPI_ISL_422375	2020-03-28	Quality
hCoV-19/Wales/PHWC-26514/2020	EPI_ISL_422348	2020-03-26	Quality
hCoV-19/Wales/PHWC-26523/2020	EPI_ISL_422363	2020-03-26	Quality
hCoV-19/Wales/PHWC-26550/2020	EPI_ISL_422369	2020-03-26	Quality
hCoV-19/Wales/PHWC-2658D/2020	EPI_ISL_422346	2020-03-26	Quality
hCoV-19/Wales/PHWC-265F6/2020	EPI_ISL_422357	2020-03-27	Quality
hCoV-19/Wales/PHWC-26A24/2020	EPI_ISL_422374	2020-03-29	Quality
hCoV-19/Wales/PHWC-26AF7/2020	EPI_ISL_422377	2020-03-29	Quality
hCoV-19/Wales/PHWC-26B03/2020	EPI_ISL_422373	2020-03-29	Quality
hCoV-19/Wales/PHWC-2704F/2020	EPI_ISL_422376	2020-03-28	Quality
hCoV-19/Wuhan/IPBCAMS-WH-05/2020	EPI_ISL_403928	2020-01-01	Exclusion list
hCoV-19/Wuhan/WH02/2019	EPI_ISL_406799	2019-12-31	Exclusion list
hCoV-19/Wuhan/WH05/2020	EPI_ISL_408978	2020-02-07	Quality
hCoV-19/Wuhan/WHUH003/2020	EPI_ISL_449478	2020-01-22	Exclusion list
hCoV-19/Wuhan/WHUH004/2020	EPI_ISL_449479	2020-01-22	Exclusion list
hCoV-19/Wuhan/WHUH005/2020	EPI_ISL_449480	2020-01-22	Exclusion list
hCoV-19/Wuhan/WHUH006/2020	EPI_ISL_449481	2020-01-22	Exclusion list
hCoV-19/Wuhan/WHUH008/2020	EPI_ISL_449483	2020-01-22	Exclusion list
hCoV-19/Australia/VIC511/2020	EPI_ISL_426781	2020-03-23	Outlier
hCoV-19/Australia/VIC518/2020	EPI_ISL_426788	2020-03-23	Outlier
hCoV-19/England/20129010402/2020	EPI_ISL_423982	2020-03-21	Outlier
hCoV-19/England/20134060304/2020	EPI_ISL_423146	2020-03-24	Outlier
hCoV-19/England/20142082204/2020	EPI_ISL_423462	2020-03-30	Outlier
hCoV-19/England/20142083004/2020	EPI_ISL_423464	2020-03-30	Outlier
hCoV-19/England/20144071104/2020	EPI_ISL_423558	2020-03-31	Outlier
hCoV-19/India/GBRC24b/2020	EPI_ISL_437454	2020-04-26	Outlier
hCoV-19/India/NCDC-3279/2020	EPI_ISL_436434	2020-04-05	Outlier
hCoV-19/Russia/SCPM-O-02/2020	EPI_ISL_451964	2020-03-22	Outlier
hCoV-19/Russia/SCPM-O-05/2020	EPI_ISL_451967	2020-03-21	Outlier
hCoV-19/USA/WA-S173/2020	EPI_ISL_430211	2020-03-19	Outlier
hCoV-19/USA/WA-UW-1588/2020	EPI_ISL_423012	2020-03-19	Outlier
hCoV-19/USA/WA-UW42/2020	EPI_ISL_415607	2020-03-09	Outlier
